# Supplementary material for: The splicing factor RBM25 controls MYC activity in acute myeloid leukemia
Source: Nat Commun. 2019 Jan 11;10:172. doi: 10.1038/s41467-018-08076-y (PMC6329799; doi:10.1038/s41467-018-08076-y)
Supplement: Supplementary file 4 — Supplementary Data 1 [file 41467_2018_8076_MOESM4_ESM.xlsx]

## Sheet: Splicing factor library
Supplementary Data 1: Splicing factor library
Gene Symbol	Oligo ID	Hairpin sequences
A2bp1	V2LMM_50805	TGCTGTTGACAGTGAGCGCCCGACAAATGTTTGGTCAATTTAGTGAAGCCACAGATGTAAATTGACCAAACATTTGTCGGATGCCTACTGCCTCGGA
A2bp1	V2LMM_192821	TGCTGTTGACAGTGAGCGCGGAGTCCTTCTGCATTCTTATTAGTGAAGCCACAGATGTAATAAGAATGCAGAAGGACTCCTTGCCTACTGCCTCGGA
A2bp1	V2LHS_55874	TGCTGTTGACAGTGAGCGACCAGTTCACTTGTATATACTTTAGTGAAGCCACAGATGTAAAGTATATACAAGTGAACTGGGTGCCTACTGCCTCGGA
A2bp1	V2LHS_241091	TGCTGTTGACAGTGAGCGACCAGTTCACTTGTATATACTTTAGTGAAGCCACAGATGTAAAGTATATACAAGTGAACTGGGTGCCTACTGCCTCGGA
Abt1	V2LMM_83423	TGCTGTTGACAGTGAGCGCGCTAACAGTTTCTGACTGAAATAGTGAAGCCACAGATGTATTTCAGTCAGAAACTGTTAGCTTGCCTACTGCCTCGGA
Abt1	V2LMM_162346	TGCTGTTGACAGTGAGCGAGCCCAGAGAGTGGCACTATTATAGTGAAGCCACAGATGTATAATAGTGCCACTCTCTGGGCCTGCCTACTGCCTCGGA
Acin1	V2LMM_1297	TGCTGTTGACAGTGAGCGACCCAAGTCATTCAAGAGGAAATAGTGAAGCCACAGATGTATTTCCTCTTGAATGACTTGGGCTGCCTACTGCCTCGGA
Arl6ip4	V2LMM_16634	TGCTGTTGACAGTGAGCGCGGACAGCAGAGTGTCACTATTTAGTGAAGCCACAGATGTAAATAGTGACACTCTGCTGTCCATGCCTACTGCCTCGGA
Ars2	V2LMM_22100	TGCTGTTGACAGTGAGCGACCGAAGAAGCACTTAAAGAAATAGTGAAGCCACAGATGTATTTCTTTAAGTGCTTCTTCGGCTGCCTACTGCCTCGGA
Bat1a	V2LMM_31877	TGCTGTTGACAGTGAGCGCCGAGAAGAACCGGAAGCTCTTTAGTGAAGCCACAGATGTAAAGAGCTTCCGGTTCTTCTCGTTGCCTACTGCCTCGGA
Bat1a	V2LHS_238840	TGCTGTTGACAGTGAGCGCCGAGAAGAACCGGAAGCTCTTTAGTGAAGCCACAGATGTAAAGAGCTTCCGGTTCTTCTCGTTGCCTACTGCCTCGGA
Bat1a	V2LHS_41604	TGCTGTTGACAGTGAGCGCGGAATATGAGCGCTTCTCTAATAGTGAAGCCACAGATGTATTAGAGAAGCGCTCATATTCCTTGCCTACTGCCTCGGA
Brunol4	V2LMM_160422	TGCTGTTGACAGTGAGCGACGGATGCAAATGTATGGAAATTAGTGAAGCCACAGATGTAATTTCCATACATTTGCATCCGCTGCCTACTGCCTCGGA
Ccdc40	V2LMM_225128	TGCTGTTGACAGTGAGCGACCATTTCCCAGGAAGCCTTAATAGTGAAGCCACAGATGTATTAAGGCTTCCTGGGAAATGGGTGCCTACTGCCTCGGA
Ccdc40	V2LMM_88541	TGCTGTTGACAGTGAGCGACCTGTTTGAGGCTCAATACTTTAGTGAAGCCACAGATGTAAAGTATTGAGCCTCAAACAGGGTGCCTACTGCCTCGGA
Ccdc40	V2LMM_88543	TGCTGTTGACAGTGAGCGCCCTGGTGACACATCTTTCAAATAGTGAAGCCACAGATGTATTTGAAAGATGTGTCACCAGGTTGCCTACTGCCTCGGA
Ccdc49	V2LMM_68126	TGCTGTTGACAGTGAGCGAGCTGGCACTGTAATTCTTAAATAGTGAAGCCACAGATGTATTTAAGAATTACAGTGCCAGCCTGCCTACTGCCTCGGA
Ccdc55	V2LMM_96692	TGCTGTTGACAGTGAGCGAGCGGATAAACGCAAAGACTTATAGTGAAGCCACAGATGTATAAGTCTTTGCGTTTATCCGCGTGCCTACTGCCTCGGA
Ccdc55	V2LMM_96693	TGCTGTTGACAGTGAGCGAGGAAGCCCTCTCATTCTGAAATAGTGAAGCCACAGATGTATTTCAGAATGAGAGGGCTTCCCTGCCTACTGCCTCGGA
Ccdc94	V2LMM_22578	TGCTGTTGACAGTGAGCGACCTAGCACCATCTCCCAACAATAGTGAAGCCACAGATGTATTGTTGGGAGATGGTGCTAGGGTGCCTACTGCCTCGGA
Ccnl1	V2LMM_23562	TGCTGTTGACAGTGAGCGACCTTACAGGAAGCCAAGTTAATAGTGAAGCCACAGATGTATTAACTTGGCTTCCTGTAAGGCTGCCTACTGCCTCGGA
Ccnl1	V2LHS_40050	TGCTGTTGACAGTGAGCGCAGTCTTAGAATGTGAACGTAATAGTGAAGCCACAGATGTATTACGTTCACATTCTAAGACTTTGCCTACTGCCTCGGA
Ccnl1	V2LHS_40051	TGCTGTTGACAGTGAGCGCGCCCTTACAATGGTGTAAGAATAGTGAAGCCACAGATGTATTCTTACACCATTGTAAGGGCTTGCCTACTGCCTCGGA
Ccnl2	V2LHS_137748	TGCTGTTGACAGTGAGCGCGCCTATATTAGGTTGTACTTATAGTGAAGCCACAGATGTATAAGTACAACCTAATATAGGCATGCCTACTGCCTCGGA
Cdc2l5	V2LMM_58870	TGCTGTTGACAGTGAGCGCGGCAAGATTGTCATGAATTATTAGTGAAGCCACAGATGTAATAATTCATGACAATCTTGCCATGCCTACTGCCTCGGA
Cdc2l5	V2LMM_46926	TGCTGTTGACAGTGAGCGAGCGGAAGTTAAGAGAAGAATTTAGTGAAGCCACAGATGTAAATTCTTCTCTTAACTTCCGCCTGCCTACTGCCTCGGA
Cdc2l5	V2LMM_170826	TGCTGTTGACAGTGAGCGACCAGATTAGAGCAGTGCTATTTAGTGAAGCCACAGATGTAAATAGCACTGCTCTAATCTGGCTGCCTACTGCCTCGGA
Cdc2l5	V2LMM_170831	TGCTGTTGACAGTGAGCGCGCTTCATGCCCTTTATATGATTAGTGAAGCCACAGATGTAATCATATAAAGGGCATGAAGCTTGCCTACTGCCTCGGA
Cdc2l5	V2LMM_41791	TGCTGTTGACAGTGAGCGACCAGCAAAGATGCACAACTATTAGTGAAGCCACAGATGTAATAGTTGTGCATCTTTGCTGGCTGCCTACTGCCTCGGA
Cdc2l5	V2LHS_24391	TGCTGTTGACAGTGAGCGACCAGCAAAGATGCACAACTATTAGTGAAGCCACAGATGTAATAGTTGTGCATCTTTGCTGGCTGCCTACTGCCTCGGA
Cdc40	V2LMM_99170	TGCTGTTGACAGTGAGCGCGCATTCTCTCAGTGGTGATATTAGTGAAGCCACAGATGTAATATCACCACTGAGAGAATGCATGCCTACTGCCTCGGA
Cdc40	V2LMM_195871	TGCTGTTGACAGTGAGCGAGGAATGGACTTATTTGAATATTAGTGAAGCCACAGATGTAATATTCAAATAAGTCCATTCCCTGCCTACTGCCTCGGA
Cdc40	V3LMM_496934	TGCTGTTGACAGTGAGCGCCTGGAAGACCACAAAACTCTATAGTGAAGCCACAGATGTATAGAGTTTTGTGGTCTTCCAGTTGCCTACTGCCTCGGA
Cdc40	V3LMM_496936	TGCTGTTGACAGTGAGCGCCAGATTCAGATTGAATAAGAATAGTGAAGCCACAGATGTATTCTTATTCAATCTGAATCTGTTGCCTACTGCCTCGGA
Cdc40	V3LMM_496937	TGCTGTTGACAGTGAGCGCCTGGTCAGAAGAAAACAGAAATAGTGAAGCCACAGATGTATTTCTGTTTTCTTCTGACCAGTTGCCTACTGCCTCGGA
Cdc40	V2LHS_114925	TGCTGTTGACAGTGAGCGAGCGCTGTCTGAGAACATTTATTAGTGAAGCCACAGATGTAATAAATGTTCTCAGACAGCGCCTGCCTACTGCCTCGGA
Cdc40	V2LMM_99168	TGCTGTTGACAGTGAGCGACCTATACAAAGACAGACTTAATAGTGAAGCCACAGATGTATTAAGTCTGTCTTTGTATAGGCTGCCTACTGCCTCGGA
Cdc5l	V2LMM_9760	TGCTGTTGACAGTGAGCGCCCATTGAAAGGTGGGCTTAATTAGTGAAGCCACAGATGTAATTAAGCCCACCTTTCAATGGATGCCTACTGCCTCGGA
Cdc5l	V2LMM_22755	TGCTGTTGACAGTGAGCGACCTCATTGCTGCATAGGAAATTAGTGAAGCCACAGATGTAATTTCCTATGCAGCAATGAGGCTGCCTACTGCCTCGGA
Cirbp	V2LMM_13394	TGCTGTTGACAGTGAGCGCGCATACTCCATCGATGTTGTATAGTGAAGCCACAGATGTATACAACATCGATGGAGTATGCATGCCTACTGCCTCGGA
Cirbp	V2LMM_6584	TGCTGTTGACAGTGAGCGAGCTGTGGAAATGTTTATTTATTAGTGAAGCCACAGATGTAATAAATAAACATTTCCACAGCCTGCCTACTGCCTCGGA
Cirbp	V2LHS_113034	TGCTGTTGACAGTGAGCGAGCATACTCCATCGATGTTGTATAGTGAAGCCACAGATGTATACAACATCGATGGAGTATGCGTGCCTACTGCCTCGGA
Clk1	V2LMM_73833	TGCTGTTGACAGTGAGCGCCGTGATGAACGTACTATAGTATAGTGAAGCCACAGATGTATACTATAGTACGTTCATCACGTTGCCTACTGCCTCGGA
Clk1	V2LMM_69691	TGCTGTTGACAGTGAGCGAGGGATGAAATTGTTGATACTTTAGTGAAGCCACAGATGTAAAGTATCAACAATTTCATCCCGTGCCTACTGCCTCGGA
Clk2	V2LMM_18552	TGCTGTTGACAGTGAGCGCGGCTACAAGAGCGATATGAAATAGTGAAGCCACAGATGTATTTCATATCGCTCTTGTAGCCATGCCTACTGCCTCGGA
Clk2	V2LMM_22292	TGCTGTTGACAGTGAGCGACCGCTGTGACTCAGTCATTATTAGTGAAGCCACAGATGTAATAATGACTGAGTCACAGCGGGTGCCTACTGCCTCGGA
Clk3	V2LMM_20559	TGCTGTTGACAGTGAGCGAAGAACATCTTGTTTGTGAATTTAGTGAAGCCACAGATGTAAATTCACAAACAAGATGTTCTCTGCCTACTGCCTCGGA
Clk3	V2LMM_20562	TGCTGTTGACAGTGAGCGAAGAGAACATCTTGTTTGTGAATAGTGAAGCCACAGATGTATTCACAAACAAGATGTTCTCTGTGCCTACTGCCTCGGA
Clk3	V3LHS_645311	TGCTGTTGACAGTGAGCGAAAGCAGAAATATTTCTACAAATAGTGAAGCCACAGATGTATTTGTAGAAATATTTCTGCTTCTGCCTACTGCCTCGGA
Clk4	V2LMM_11401	TGCTGTTGACAGTGAGCGCCGAGATGAGCGCACATTGAAATAGTGAAGCCACAGATGTATTTCAATGTGCGCTCATCTCGTTGCCTACTGCCTCGGA
Clk4	V3LMM_426575	TGCTGTTGACAGTGAGCGAAAGTCTGACTATGTAGTCAAATAGTGAAGCCACAGATGTATTTGACTACATAGTCAGACTTCTGCCTACTGCCTCGGA
Clk4	V2LMM_14228	TGCTGTTGACAGTGAGCGCGCCCTTTGTGTCCAGTGATAATAGTGAAGCCACAGATGTATTATCACTGGACACAAAGGGCATGCCTACTGCCTCGGA
Cpsf1	V2LMM_67590	TGCTGTTGACAGTGAGCGAGCGGCTGGTATTCCTAGTTAATAGTGAAGCCACAGATGTATTAACTAGGAATACCAGCCGCCTGCCTACTGCCTCGGA
Cpsf1	V2LMM_77783	TGCTGTTGACAGTGAGCGCGCTTGGCCAGGGAAATCTTAATAGTGAAGCCACAGATGTATTAAGATTTCCCTGGCCAAGCTTGCCTACTGCCTCGGA
Cpsf1	V3LMM_426722	TGCTGTTGACAGTGAGCGACGGGTTCTGGTGGACAGTTCATAGTGAAGCCACAGATGTATGAACTGTCCACCAGAACCCGCTGCCTACTGCCTCGGA
Cpsf1	V2LMM_65416	TGCTGTTGACAGTGAGCGACGCTACTTTGAGGATATTTATTAGTGAAGCCACAGATGTAATAAATATCCTCAAAGTAGCGGTGCCTACTGCCTCGGA
Cpsf3	V2LMM_9345	TGCTGTTGACAGTGAGCGCCCAGCAAACCAGTGAATTTATTAGTGAAGCCACAGATGTAATAAATTCACTGGTTTGCTGGTTGCCTACTGCCTCGGA
Cpsf3	V3LMM_507513	TGCTGTTGACAGTGAGCGCCCGGAAGCAGATCAACATCAATAGTGAAGCCACAGATGTATTGATGTTGATCTGCTTCCGGATGCCTACTGCCTCGGA
Cpsf3	V3LMM_507517	TGCTGTTGACAGTGAGCGACTGCTGAGATTCCTAATATTATAGTGAAGCCACAGATGTATAATATTAGGAATCTCAGCAGCTGCCTACTGCCTCGGA
Cpsf3	V3LMM_507516	TGCTGTTGACAGTGAGCGCCAGAAGGTCTCTAAGAAGCTATAGTGAAGCCACAGATGTATAGCTTCTTAGAGACCTTCTGTTGCCTACTGCCTCGGA
Cpsf6	V2LMM_99532	TGCTGTTGACAGTGAGCGCGGTAACAGCAATTTCTTTAATTAGTGAAGCCACAGATGTAATTAAAGAAATTGCTGTTACCATGCCTACTGCCTCGGA
Cpsf6	V2LMM_197085	TGCTGTTGACAGTGAGCGAGCCGTTCATTCTTTGGGAGTATAGTGAAGCCACAGATGTATACTCCCAAAGAATGAACGGCCTGCCTACTGCCTCGGA
Cpsf6	V2LMM_194685	TGCTGTTGACAGTGAGCGCCCTGTAAGGCTTCATGGATAATAGTGAAGCCACAGATGTATTATCCATGAAGCCTTACAGGTTGCCTACTGCCTCGGA
Cpsf6	V2LHS_149713	TGCTGTTGACAGTGAGCGAGCAATCTCAAGCAGTGCTATTTAGTGAAGCCACAGATGTAAATAGCACTGCTTGAGATTGCCTGCCTACTGCCTCGGA
Cpsf6	V2LHS_149712	TGCTGTTGACAGTGAGCGAGGCAATCTCAAGCAGTGCTATTAGTGAAGCCACAGATGTAATAGCACTGCTTGAGATTGCCCTGCCTACTGCCTCGGA
Crkrs	V2LMM_100124	TGCTGTTGACAGTGAGCGAGCTATCTCAAACCCATTACATTAGTGAAGCCACAGATGTAATGTAATGGGTTTGAGATAGCCTGCCTACTGCCTCGGA
Crkrs	V2LMM_84122	TGCTGTTGACAGTGAGCGACGACAGAGTGGTATTGTGATATAGTGAAGCCACAGATGTATATCACAATACCACTCTGTCGCTGCCTACTGCCTCGGA
Crkrs	V2LMM_84125	TGCTGTTGACAGTGAGCGAGGACCTATGGCCAAGTATATATAGTGAAGCCACAGATGTATATATACTTGGCCATAGGTCCCTGCCTACTGCCTCGGA
Crkrs	V2LMM_84127	TGCTGTTGACAGTGAGCGCGGATACAAGGACCGGAGTAAATAGTGAAGCCACAGATGTATTTACTCCGGTCCTTGTATCCATGCCTACTGCCTCGGA
Crkrs	V3LMM_506999	TGCTGTTGACAGTGAGCGAAAGGAAATTGTCACAGACAAATAGTGAAGCCACAGATGTATTTGTCTGTGACAATTTCCTTCTGCCTACTGCCTCGGA
Crkrs	V3LMM_507003	TGCTGTTGACAGTGAGCGAAAGGACAAAGACACAGGAGAATAGTGAAGCCACAGATGTATTCTCCTGTGTCTTTGTCCTTGTGCCTACTGCCTCGGA
Crkrs	V3LMM_506998	TGCTGTTGACAGTGAGCGCCCGCTTGGTGTCGAAGCACAATAGTGAAGCCACAGATGTATTGTGCTTCGACACCAAGCGGTTGCCTACTGCCTCGGA
Crkrs	V2LMM_84123	TGCTGTTGACAGTGAGCGACGGCATCTTTGGGTACCATAATAGTGAAGCCACAGATGTATTATGGTACCCAAAGATGCCGCTGCCTACTGCCTCGGA
Crnkl1	V2LMM_18541	TGCTGTTGACAGTGAGCGCGGCTAAATGCAGACAGATTTATAGTGAAGCCACAGATGTATAAATCTGTCTGCATTTAGCCATGCCTACTGCCTCGGA
Ctnnbl1	V2LMM_63653	TGCTGTTGACAGTGAGCGACCTAGCTATTGTGGAGAATATTAGTGAAGCCACAGATGTAATATTCTCCACAATAGCTAGGGTGCCTACTGCCTCGGA
Ctnnbl1	V2LMM_73550	TGCTGTTGACAGTGAGCGCCGGCTTGCTGGGACATGATAATAGTGAAGCCACAGATGTATTATCATGTCCCAGCAAGCCGATGCCTACTGCCTCGGA
Ctnnbl1	V2LMM_65513	TGCTGTTGACAGTGAGCGACGGACCCGGCTTCTGAATAAATAGTGAAGCCACAGATGTATTTATTCAGAAGCCGGGTCCGCTGCCTACTGCCTCGGA
Ctnnbl1	V2LHS_117042	TGCTGTTGACAGTGAGCGACGGACCCGGCTTCTGAATAAATAGTGAAGCCACAGATGTATTTATTCAGAAGCCGGGTCCGCTGCCTACTGCCTCGGA
Cugbp1	V2LMM_83476	TGCTGTTGACAGTGAGCGCGCACTTTATTTGCAGCTCCTATAGTGAAGCCACAGATGTATAGGAGCTGCAAATAAAGTGCTTGCCTACTGCCTCGGA
Cugbp1	V2LMM_161028	TGCTGTTGACAGTGAGCGCGCCATCTAGAGAATCTGTTTATAGTGAAGCCACAGATGTATAAACAGATTCTCTAGATGGCATGCCTACTGCCTCGGA
Cugbp1	V2LMM_197250	TGCTGTTGACAGTGAGCGACCACTCTGTACAACCAGAATTTAGTGAAGCCACAGATGTAAATTCTGGTTGTACAGAGTGGGTGCCTACTGCCTCGGA
Cugbp1	V2LMM_95491	TGCTGTTGACAGTGAGCGAAGCAACAACGGGATTCAATCATAGTGAAGCCACAGATGTATGATTGAATCCCGTTGTTGCTGTGCCTACTGCCTCGGA
Cugbp1	V2LMM_192182	TGCTGTTGACAGTGAGCGCGGAGCCAACCTGTTCATCTATTAGTGAAGCCACAGATGTAATAGATGAACAGGTTGGCTCCTTGCCTACTGCCTCGGA
Cugbp1	V2LMM_194433	TGCTGTTGACAGTGAGCGCGGTGGATCATTGCTCTTTGAATAGTGAAGCCACAGATGTATTCAAAGAGCAATGATCCACCATGCCTACTGCCTCGGA
Cugbp1	V2LMM_161033	TGCTGTTGACAGTGAGCGCCCTCTAAGGATGAAGCTTATTTAGTGAAGCCACAGATGTAAATAAGCTTCATCCTTAGAGGATGCCTACTGCCTCGGA
Cugbp1	V2LMM_161030	TGCTGTTGACAGTGAGCGAGCACTCCCAGTTATTTGTCATTAGTGAAGCCACAGATGTAATGACAAATAACTGGGAGTGCCTGCCTACTGCCTCGGA
Cugbp1	V2LMM_95492	TGCTGTTGACAGTGAGCGAGCACAGTCTGTTCTGCAGCAATAGTGAAGCCACAGATGTATTGCTGCAGAACAGACTGTGCGTGCCTACTGCCTCGGA
Cugbp1	V2LHS_205585	TGCTGTTGACAGTGAGCGAGGAGCCAACCTGTTCATCTACTAGTGAAGCCACAGATGTAGTAGATGAACAGGTTGGCTCCCTGCCTACTGCCTCGGA
Cugbp1	V2LMM_95494	TGCTGTTGACAGTGAGCGCAGTGATTTCACAATGTGAAGATAGTGAAGCCACAGATGTATCTTCACATTGTGAAATCACTTTGCCTACTGCCTCGGA
Cugbp2	V2LMM_196145	TGCTGTTGACAGTGAGCGCGGGCAAATTCACTGGAGATATTAGTGAAGCCACAGATGTAATATCTCCAGTGAATTTGCCCATGCCTACTGCCTCGGA
Cugbp2	V2LMM_94709	TGCTGTTGACAGTGAGCGAGCAAATTCACTGGAGATATTATAGTGAAGCCACAGATGTATAATATCTCCAGTGAATTTGCCTGCCTACTGCCTCGGA
Cugbp2	V2LMM_94712	TGCTGTTGACAGTGAGCGCGCTTATTCACTTATCAGGAATTAGTGAAGCCACAGATGTAATTCCTGATAAGTGAATAAGCTTGCCTACTGCCTCGGA
Cwc15	V2LMM_19694	TGCTGTTGACAGTGAGCGCGGTATAGATGACCAGAAGAAATAGTGAAGCCACAGATGTATTTCTTCTGGTCATCTATACCTTGCCTACTGCCTCGGA
D11Bwg0517e	V3LHS_633883	TGCTGTTGACAGTGAGCGAACGGAAAATTGAGGTCAATAATAGTGAAGCCACAGATGTATTATTGACCTCAATTTTCCGTCTGCCTACTGCCTCGGA
Ddx17	V2LMM_34122	TGCTGTTGACAGTGAGCGCGCCACTGATGTCACAGCAGTTTAGTGAAGCCACAGATGTAAACTGCTGTGACATCAGTGGCTTGCCTACTGCCTCGGA
Ddx23	V2LMM_102242	TGCTGTTGACAGTGAGCGCGGCCGTGGTATTGATATCCAATAGTGAAGCCACAGATGTATTGGATATCAATACCACGGCCATGCCTACTGCCTCGGA
Ddx23	V2LMM_205504	TGCTGTTGACAGTGAGCGAGCGGATCTTCCGTGAAGATTATAGTGAAGCCACAGATGTATAATCTTCACGGAAGATCCGCCTGCCTACTGCCTCGGA
Ddx23	V2LMM_102240	TGCTGTTGACAGTGAGCGACGTGGTATTGATATCCAAGATTAGTGAAGCCACAGATGTAATCTTGGATATCAATACCACGGTGCCTACTGCCTCGGA
Ddx23	V3LHS_641144	TGCTGTTGACAGTGAGCGAAGGATCGAAGAGTCAGACCAATAGTGAAGCCACAGATGTATTGGTCTGACTCTTCGATCCTGTGCCTACTGCCTCGGA
Ddx26b	V2LMM_58830	TGCTGTTGACAGTGAGCGCGGATTTGAAACCTCAGACATATAGTGAAGCCACAGATGTATATGTCTGAGGTTTCAAATCCTTGCCTACTGCCTCGGA
Ddx26b	V2LHS_140658	TGCTGTTGACAGTGAGCGCCCACCTACTGTAACTAACCATTAGTGAAGCCACAGATGTAATGGTTAGTTACAGTAGGTGGTTGCCTACTGCCTCGGA
Ddx39	V2LMM_95338	TGCTGTTGACAGTGAGCGCCGAATCCTGGTGGCTACTAATTAGTGAAGCCACAGATGTAATTAGTAGCCACCAGGATTCGTTGCCTACTGCCTCGGA
Ddx39	V2LMM_95336	TGCTGTTGACAGTGAGCGACCAGCTCCTAGTGGAGCAGAATAGTGAAGCCACAGATGTATTCTGCTCCACTAGGAGCTGGGTGCCTACTGCCTCGGA
Ddx46	V2LMM_58549	TGCTGTTGACAGTGAGCGCGGAGTCAGGATCTGTCATTATTAGTGAAGCCACAGATGTAATAATGACAGATCCTGACTCCTTGCCTACTGCCTCGGA
Ddx46	V2LHS_95581	TGCTGTTGACAGTGAGCGCGGGCATTACAGTTAAAGGAAATAGTGAAGCCACAGATGTATTTCCTTTAACTGTAATGCCCTTGCCTACTGCCTCGGA
Dhx15	V2LMM_217091	TGCTGTTGACAGTGAGCGCGCAGGGACTATTATATTAATATAGTGAAGCCACAGATGTATATTAATATAATAGTCCCTGCTTGCCTACTGCCTCGGA
Dhx15	V2LHS_113424	TGCTGTTGACAGTGAGCGCCCTGAATGGGTGCTTTATAATTAGTGAAGCCACAGATGTAATTATAAAGCACCCATTCAGGTTGCCTACTGCCTCGGA
Dhx35	V2LMM_44762	TGCTGTTGACAGTGAGCGACGCCCTTGGGACCAGTGAAATTAGTGAAGCCACAGATGTAATTTCACTGGTCCCAAGGGCGCTGCCTACTGCCTCGGA
Dhx38	V2LMM_91559	TGCTGTTGACAGTGAGCGAGGGCCCAGCTTAAGGATATTATAGTGAAGCCACAGATGTATAATATCCTTAAGCTGGGCCCGTGCCTACTGCCTCGGA
Dhx38	V2LMM_91557	TGCTGTTGACAGTGAGCGAGGACATTGTCAGGAAGTGTATTAGTGAAGCCACAGATGTAATACACTTCCTGACAATGTCCCTGCCTACTGCCTCGGA
Dhx8	V2LMM_38724	TGCTGTTGACAGTGAGCGCGGCCCTTGCAGATCAGAAGAATAGTGAAGCCACAGATGTATTCTTCTGATCTGCAAGGGCCTTGCCTACTGCCTCGGA
Dnajc8	V2LMM_31550	TGCTGTTGACAGTGAGCGCCCTGTTCACTTTCCAAAGAATTAGTGAAGCCACAGATGTAATTCTTTGGAAAGTGAACAGGTTGCCTACTGCCTCGGA
Eftud2	V2LMM_11053	TGCTGTTGACAGTGAGCGCCCTGTTTCGTAGATTGTTTAATAGTGAAGCCACAGATGTATTAAACAATCTACGAAACAGGTTGCCTACTGCCTCGGA
Eif4a2	V2LHS_151365	TGCTGTTGACAGTGAGCGCGGAGACCCAAGCACTAGTATTTAGTGAAGCCACAGATGTAAATACTAGTGCTTGGGTCTCCTTGCCTACTGCCTCGGA
Eif4a2	V2LMM_47085	TGCTGTTGACAGTGAGCGAGCTATAAACTTTGTTACTGAATAGTGAAGCCACAGATGTATTCAGTAACAAAGTTTATAGCCTGCCTACTGCCTCGGA
Elavl1	V2LMM_176983	TGCTGTTGACAGTGAGCGCCCTACTTACAGGATATATATTTAGTGAAGCCACAGATGTAAATATATATCCTGTAAGTAGGATGCCTACTGCCTCGGA
Elavl1	V2LMM_176981	TGCTGTTGACAGTGAGCGACCAGTGGCTTTACTTCTTAAATAGTGAAGCCACAGATGTATTTAAGAAGTAAAGCCACTGGGTGCCTACTGCCTCGGA
Elavl1	V2LMM_75466	TGCTGTTGACAGTGAGCGCGCCCACTCAGTCCCAGCTCTATAGTGAAGCCACAGATGTATAGAGCTGGGACTGAGTGGGCATGCCTACTGCCTCGGA
Elavl1	V2LMM_65147	TGCTGTTGACAGTGAGCGACGAGTTTCCAAGACCATTTAATAGTGAAGCCACAGATGTATTAAATGGTCTTGGAAACTCGGTGCCTACTGCCTCGGA
Elavl1	V2LMM_75204	TGCTGTTGACAGTGAGCGCGCCAATCCCAACCAGAACAAATAGTGAAGCCACAGATGTATTTGTTCTGGTTGGGATTGGCTTGCCTACTGCCTCGGA
Elavl1	V2LMM_176986	TGCTGTTGACAGTGAGCGCCCATATATACTCCAGAACTTATAGTGAAGCCACAGATGTATAAGTTCTGGAGTATATATGGTTGCCTACTGCCTCGGA
Elavl1	V2LMM_200885	TGCTGTTGACAGTGAGCGCGCCTTGCAGAATATTTAATTATAGTGAAGCCACAGATGTATAATTAAATATTCTGCAAGGCATGCCTACTGCCTCGGA
Elavl2	V2LMM_69460	TGCTGTTGACAGTGAGCGAGGCGACATTATAAACGCTTATTAGTGAAGCCACAGATGTAATAAGCGTTTATAATGTCGCCCTGCCTACTGCCTCGGA
Elavl2	V2LMM_76020	TGCTGTTGACAGTGAGCGCGCCTCTTTGATGTGGGTTTAATAGTGAAGCCACAGATGTATTAAACCCACATCAAAGAGGCTTGCCTACTGCCTCGGA
Elavl2	V2LMM_74146	TGCTGTTGACAGTGAGCGCGCAAGTTAAGAGAAACTTTATTAGTGAAGCCACAGATGTAATAAAGTTTCTCTTAACTTGCTTGCCTACTGCCTCGGA
Elavl2	V2LMM_65348	TGCTGTTGACAGTGAGCGACGCCTGATGCAGATGAAAGTATAGTGAAGCCACAGATGTATACTTTCATCTGCATCAGGCGCTGCCTACTGCCTCGGA
Elavl2	V3LMM_433870	TGCTGTTGACAGTGAGCGCCACAGAGGACAGCAAGACCAATAGTGAAGCCACAGATGTATTGGTCTTGCTGTCCTCTGTGTTGCCTACTGCCTCGGA
Elavl2	V3LMM_433868	TGCTGTTGACAGTGAGCGCCTGAATGGATTGAGACTTCAATAGTGAAGCCACAGATGTATTGAAGTCTCAATCCATTCAGATGCCTACTGCCTCGGA
Elavl2	V2LHS_17978	TGCTGTTGACAGTGAGCGACGTGACTTTAACACCAATAAATAGTGAAGCCACAGATGTATTTATTGGTGTTAAAGTCACGGTGCCTACTGCCTCGGA
Elavl2	V2LHS_17977	TGCTGTTGACAGTGAGCGAGCAAGTTAAGAGAAACTTTATTAGTGAAGCCACAGATGTAATAAAGTTTCTCTTAACTTGCCTGCCTACTGCCTCGGA
Elavl3	V2LMM_82802	TGCTGTTGACAGTGAGCGACCGAATCATCACTTCCAGAATTAGTGAAGCCACAGATGTAATTCTGGAAGTGATGATTCGGCTGCCTACTGCCTCGGA
Elavl3	V2LMM_82804	TGCTGTTGACAGTGAGCGAGGCTGGACAATTTGCTCAATATAGTGAAGCCACAGATGTATATTGAGCAAATTGTCCAGCCGTGCCTACTGCCTCGGA
Elavl3	V2LMM_154058	TGCTGTTGACAGTGAGCGAGCCTGTAAGGACCTTTGTGTATAGTGAAGCCACAGATGTATACACAAAGGTCCTTACAGGCCTGCCTACTGCCTCGGA
Elavl3	V2LMM_82805	TGCTGTTGACAGTGAGCGCGCACAAGGCCTGAGCATTTATTAGTGAAGCCACAGATGTAATAAATGCTCAGGCCTTGTGCTTGCCTACTGCCTCGGA
Elavl4	V2LMM_63334	TGCTGTTGACAGTGAGCGACCGCGTTGCCTAAGTATTAAATAGTGAAGCCACAGATGTATTTAATACTTAGGCAACGCGGGTGCCTACTGCCTCGGA
Elavl4	V2LMM_80781	TGCTGTTGACAGTGAGCGCGGGATTCATCCGCTTTGATAATAGTGAAGCCACAGATGTATTATCAAAGCGGATGAATCCCATGCCTACTGCCTCGGA
Elavl4	V2LMM_69825	TGCTGTTGACAGTGAGCGAGGTATGGATTTGTTAACTATATAGTGAAGCCACAGATGTATATAGTTAACAAATCCATACCCTGCCTACTGCCTCGGA
Elavl4	V2LHS_73009	TGCTGTTGACAGTGAGCGAGGTATGGATTTGTTAACTATATAGTGAAGCCACAGATGTATATAGTTAACAAATCCATACCCTGCCTACTGCCTCGGA
Elavl4	V2LHS_73014	TGCTGTTGACAGTGAGCGCGGGATTCATCCGCTTTGATAATAGTGAAGCCACAGATGTATTATCAAAGCGGATGAATCCCATGCCTACTGCCTCGGA
Ercc3	V2LMM_33765	TGCTGTTGACAGTGAGCGCGCAGTGGAAAGCCCAGTTTAATAGTGAAGCCACAGATGTATTAAACTGGGCTTTCCACTGCTTGCCTACTGCCTCGGA
Fmr1	V2LMM_65218	TGCTGTTGACAGTGAGCGACGCACCAAGTTGTCTCTTATATAGTGAAGCCACAGATGTATATAAGAGACAACTTGGTGCGCTGCCTACTGCCTCGGA
Fmr1	V2LMM_76641	TGCTGTTGACAGTGAGCGCGCTACATAATTCCGAAGTTATTAGTGAAGCCACAGATGTAATAACTTCGGAATTATGTAGCTTGCCTACTGCCTCGGA
Fubp3	V2LMM_104917	TGCTGTTGACAGTGAGCGAGCAGCTAAAGTTAATGGGAATTAGTGAAGCCACAGATGTAATTCCCATTAACTTTAGCTGCGTGCCTACTGCCTCGGA
Fubp3	V2LMM_104915	TGCTGTTGACAGTGAGCGACCAACATCGCAGCTAAAGTTATAGTGAAGCCACAGATGTATAACTTTAGCTGCGATGTTGGGTGCCTACTGCCTCGGA
Fubp3	V2LMM_202480	TGCTGTTGACAGTGAGCGAGCCTGGGAGGACTATTACAAATAGTGAAGCCACAGATGTATTTGTAATAGTCCTCCCAGGCCTGCCTACTGCCTCGGA
Fubp3	V2LHS_77113	TGCTGTTGACAGTGAGCGCGCTTGAAATGTCTAACTATTATAGTGAAGCCACAGATGTATAATAGTTAGACATTTCAAGCATGCCTACTGCCTCGGA
Fus	V2LMM_59518	TGCTGTTGACAGTGAGCGCGGCGAGAATGTTACAATTGAATAGTGAAGCCACAGATGTATTCAATTGTAACATTCTCGCCTTGCCTACTGCCTCGGA
Fus	V2LMM_53267	TGCTGTTGACAGTGAGCGCCGTCATGATTCTGAACAGGATTAGTGAAGCCACAGATGTAATCCTGTTCAGAATCATGACGATGCCTACTGCCTCGGA
Fus	V3LMM_450385	TGCTGTTGACAGTGAGCGCATGGCCAAGATCAGTCCTCTATAGTGAAGCCACAGATGTATAGAGGACTGATCTTGGCCATATGCCTACTGCCTCGGA
Fus	V2LMM_58157	TGCTGTTGACAGTGAGCGCGGAGACTGGAAGTGTCCTAATTAGTGAAGCCACAGATGTAATTAGGACACTTCCAGTCTCCATGCCTACTGCCTCGGA
Fus	V2LMM_46169	TGCTGTTGACAGTGAGCGAGCCAACAGAGTTACAGTGGTTTAGTGAAGCCACAGATGTAAACCACTGTAACTCTGTTGGCCTGCCTACTGCCTCGGA
Fus	V3LMM_450381	TGCTGTTGACAGTGAGCGCATCGACTGGTTTGATGGTAAATAGTGAAGCCACAGATGTATTTACCATCAAACCAGTCGATATGCCTACTGCCTCGGA
Fusip1	V2LMM_56109	TGCTGTTGACAGTGAGCGCGCGTTTATTTCGAGATTATAATAGTGAAGCCACAGATGTATTATAATCTCGAAATAAACGCTTGCCTACTGCCTCGGA
Fusip1	V2LMM_43506	TGCTGTTGACAGTGAGCGACCTCTCTTGGTCTGTCTCAAATAGTGAAGCCACAGATGTATTTGAGACAGACCAAGAGAGGCTGCCTACTGCCTCGGA
Hnrnpa0	V2LMM_131650	TGCTGTTGACAGTGAGCGCGCATGTGTTCTCATTCATATATAGTGAAGCCACAGATGTATATATGAATGAGAACACATGCTTGCCTACTGCCTCGGA
Hnrnpa0	V2LMM_131652	TGCTGTTGACAGTGAGCGCGCCCAGTTAGTGATGTTGAATTAGTGAAGCCACAGATGTAATTCAACATCACTAACTGGGCATGCCTACTGCCTCGGA
Hnrnpa1	V2LHS_169069	TGCTGTTGACAGTGAGCGAAGGTTACAACAGATTTGTGAATAGTGAAGCCACAGATGTATTCACAAATCTGTTGTAACCTGTGCCTACTGCCTCGGA
Hnrnpa1	V2LMM_66806	TGCTGTTGACAGTGAGCGAGCCACAACTGTGAAGTAAGAATAGTGAAGCCACAGATGTATTCTTACTTCACAGTTGTGGCCTGCCTACTGCCTCGGA
Hnrnpa1	V2LMM_77645	TGCTGTTGACAGTGAGCGCGCTGTTGATTGCTAAATGTAATAGTGAAGCCACAGATGTATTACATTTAGCAATCAACAGCATGCCTACTGCCTCGGA
Hnrnpa1	V2LHS_169067	TGCTGTTGACAGTGAGCGAAGCCAGAGAAGTGACAGGGAATAGTGAAGCCACAGATGTATTCCCTGTCACTTCTCTGGCTCTGCCTACTGCCTCGGA
Hnrnpa1	V2LHS_169067	TGCTGTTGACAGTGAGCGAAGCCAGAGAAGTGACAGGGAATAGTGAAGCCACAGATGTATTCCCTGTCACTTCTCTGGCTCTGCCTACTGCCTCGGA
Hnrnpa1	V2LHS_169067	TGCTGTTGACAGTGAGCGAAGCCAGAGAAGTGACAGGGAATAGTGAAGCCACAGATGTATTCCCTGTCACTTCTCTGGCTCTGCCTACTGCCTCGGA
Hnrnpa2b1	V2LMM_176050	TGCTGTTGACAGTGAGCGAGGCTGTTTCAGGAAATTTCAATAGTGAAGCCACAGATGTATTGAAATTTCCTGAAACAGCCCTGCCTACTGCCTCGGA
Hnrnpa2b1	V2LMM_176045	TGCTGTTGACAGTGAGCGCGCAGACTCACTGATGTGTATATAGTGAAGCCACAGATGTATATACACATCAGTGAGTCTGCTTGCCTACTGCCTCGGA
Hnrnpa2b1	V2LMM_176047	TGCTGTTGACAGTGAGCGCGCACAGAAACTTCTACTGTAATAGTGAAGCCACAGATGTATTACAGTAGAAGTTTCTGTGCATGCCTACTGCCTCGGA
Hnrnpa2b1	V2LMM_176048	TGCTGTTGACAGTGAGCGAGCAATAAAGCCTAGAAATCAATAGTGAAGCCACAGATGTATTGATTTCTAGGCTTTATTGCCTGCCTACTGCCTCGGA
Hnrnpa2b1	V2LMM_192430	TGCTGTTGACAGTGAGCGACGATAGGCAGTCTGGAAAGAATAGTGAAGCCACAGATGTATTCTTTCCAGACTGCCTATCGGTGCCTACTGCCTCGGA
Hnrnpa2b1	V2LMM_194016	TGCTGTTGACAGTGAGCGCGGCATTGTCTAGACAAGAAATTAGTGAAGCCACAGATGTAATTTCTTGTCTAGACAATGCCTTGCCTACTGCCTCGGA
Hnrnpa3	V2LMM_203366	TGCTGTTGACAGTGAGCGCGGGCATAATTGTGAAGTGAAATAGTGAAGCCACAGATGTATTTCACTTCACAATTATGCCCATGCCTACTGCCTCGGA
Hnrnpa3	V2LHS_99276	TGCTGTTGACAGTGAGCGCGCTTACAGACTGTGTGGTAATTAGTGAAGCCACAGATGTAATTACCACACAGTCTGTAAGCTTGCCTACTGCCTCGGA
Hnrnpa3	V2LMM_156380	TGCTGTTGACAGTGAGCGAGGCCCATTTAACGGTGAAGAATAGTGAAGCCACAGATGTATTCTTCACCGTTAAATGGGCCCTGCCTACTGCCTCGGA
Hnrnpa3	V2LMM_111145	TGCTGTTGACAGTGAGCGCGCCCATTTAACGGTGAAGAAATAGTGAAGCCACAGATGTATTTCTTCACCGTTAAATGGGCATGCCTACTGCCTCGGA
Hnrnpa3	V2LMM_156383	TGCTGTTGACAGTGAGCGAGCCCATTTAACGGTGAAGAAATAGTGAAGCCACAGATGTATTTCTTCACCGTTAAATGGGCCTGCCTACTGCCTCGGA
Hnrnpa3	V2LMM_222703	TGCTGTTGACAGTGAGCGCCCACACTATTAATGGGCATAATAGTGAAGCCACAGATGTATTATGCCCATTAATAGTGTGGTTGCCTACTGCCTCGGA
Hnrnpa3	V2LMM_111147	TGCTGTTGACAGTGAGCGCGGCTATGATGGTTACAATGAATAGTGAAGCCACAGATGTATTCATTGTAACCATCATAGCCTTGCCTACTGCCTCGGA
Hnrnpa3	V2LMM_33595	TGCTGTTGACAGTGAGCGCGCAGCTGAGGAAGCTATTTATTAGTGAAGCCACAGATGTAATAAATAGCTTCCTCAGCTGCTTGCCTACTGCCTCGGA
Hnrnpab	V2LMM_82139	TGCTGTTGACAGTGAGCGCGGTTGTTGACTGTACAATAAATAGTGAAGCCACAGATGTATTTATTGTACAGTCAACAACCTTGCCTACTGCCTCGGA
Hnrnpab	V2LMM_71013	TGCTGTTGACAGTGAGCGCCCAGGTTACCCTGTTCTAGATTAGTGAAGCCACAGATGTAATCTAGAACAGGGTAACCTGGTTGCCTACTGCCTCGGA
Hnrnpab	V2LMM_71197	TGCTGTTGACAGTGAGCGCCCATCTTGCCATGTATTATATTAGTGAAGCCACAGATGTAATATAATACATGGCAAGATGGTTGCCTACTGCCTCGGA
Hnrnpab	V3LMM_454234	TGCTGTTGACAGTGAGCGCTTGGAGAGGTTGTTGACTGTATAGTGAAGCCACAGATGTATACAGTCAACAACCTCTCCAAATGCCTACTGCCTCGGA
Hnrnpd	V2LMM_175637	TGCTGTTGACAGTGAGCGCGGATTTACATTCAGCACATTATAGTGAAGCCACAGATGTATAATGTGCTGAATGTAAATCCTTGCCTACTGCCTCGGA
Hnrnpd	V2LMM_1044	TGCTGTTGACAGTGAGCGACCAGTGAAGAAGATAATGGAATAGTGAAGCCACAGATGTATTCCATTATCTTCTTCACTGGCTGCCTACTGCCTCGGA
Hnrnpd	V2LMM_200651	TGCTGTTGACAGTGAGCGAGGTGTTAGAACAGTCCAAATTTAGTGAAGCCACAGATGTAAATTTGGACTGTTCTAACACCCTGCCTACTGCCTCGGA
Hnrnpd	V2LMM_175634	TGCTGTTGACAGTGAGCGACCAGAAAGACTGAACCCACTATAGTGAAGCCACAGATGTATAGTGGGTTCAGTCTTTCTGGCTGCCTACTGCCTCGGA
Hnrnpd	V2LHS_117153	TGCTGTTGACAGTGAGCGCCCACAATGTTGGTCTTAGTAATAGTGAAGCCACAGATGTATTACTAAGACCAACATTGTGGTTGCCTACTGCCTCGGA
Hnrnpd	V2LHS_117152	TGCTGTTGACAGTGAGCGCCCAGTGAAGAAGATAATGGAATAGTGAAGCCACAGATGTATTCCATTATCTTCTTCACTGGTTGCCTACTGCCTCGGA
Hnrnph1	V2LMM_78919	TGCTGTTGACAGTGAGCGCGGAGGCTATGATGATTATAATTAGTGAAGCCACAGATGTAATTATAATCATCATAGCCTCCATGCCTACTGCCTCGGA
Hnrnph1	V2LMM_81803	TGCTGTTGACAGTGAGCGCGGTGCTTACGAACACAGATATTAGTGAAGCCACAGATGTAATATCTGTGTTCGTAAGCACCATGCCTACTGCCTCGGA
Hnrnph1	V2LMM_77126	TGCTGTTGACAGTGAGCGCGCTGAAGTTAGAACTCATTATTAGTGAAGCCACAGATGTAATAATGAGTTCTAACTTCAGCTTGCCTACTGCCTCGGA
Hnrnph1	V3LMM_503927	TGCTGTTGACAGTGAGCGCTGCAGCTATGTCAAAAGATAATAGTGAAGCCACAGATGTATTATCTTTTGACATAGCTGCAATGCCTACTGCCTCGGA
Hnrnph1	V3LMM_503922	TGCTGTTGACAGTGAGCGATTGCAGCTATGTCAAAAGATATAGTGAAGCCACAGATGTATATCTTTTGACATAGCTGCAACTGCCTACTGCCTCGGA
Hnrnph1	V3LHS_641383	TGCTGTTGACAGTGAGCGATACGAACACAGATATGTAGAATAGTGAAGCCACAGATGTATTCTACATATCTGTGTTCGTAATGCCTACTGCCTCGGA
Hnrnph2	V3LMM_484184	TGCTGTTGACAGTGAGCGCTAGGTACATCGAAATCTTCAATAGTGAAGCCACAGATGTATTGAAGATTTCGATGTACCTATTGCCTACTGCCTCGGA
Hnrnph2	V2LHS_245765	TGCTGTTGACAGTGAGCGCGCAGTTTCACTTATGTTAAATTAGTGAAGCCACAGATGTAATTTAACATAAGTGAAACTGCATGCCTACTGCCTCGGA
Hnrnph3	V2LMM_195818	TGCTGTTGACAGTGAGCGCGCTGCCATGTCTAAAGATAAATAGTGAAGCCACAGATGTATTTATCTTTAGACATGGCAGCTTGCCTACTGCCTCGGA
Hnrnph3	V2LMM_99291	TGCTGTTGACAGTGAGCGCGCAGTAGCTGCCATGTCTAAATAGTGAAGCCACAGATGTATTTAGACATGGCAGCTACTGCATGCCTACTGCCTCGGA
Hnrnph3	V3LMM_453021	TGCTGTTGACAGTGAGCGATAGCTGCCATGTCTAAAGATATAGTGAAGCCACAGATGTATATCTTTAGACATGGCAGCTACTGCCTACTGCCTCGGA
Hnrnph3	V3LMM_453022	TGCTGTTGACAGTGAGCGAAGAGATGGAATGGATAATCAATAGTGAAGCCACAGATGTATTGATTATCCATTCCATCTCTGTGCCTACTGCCTCGGA
Hnrnph3	V2LHS_149705	TGCTGTTGACAGTGAGCGCGCTGCCATGTCTAAAGATAAATAGTGAAGCCACAGATGTATTTATCTTTAGACATGGCAGCTTGCCTACTGCCTCGGA
Hnrnph3	V2LHS_149704	TGCTGTTGACAGTGAGCGCGCAGTAGCTGCCATGTCTAAATAGTGAAGCCACAGATGTATTTAGACATGGCAGCTACTGCATGCCTACTGCCTCGGA
Hnrnpk	V2LMM_48045	TGCTGTTGACAGTGAGCGAGGACCTATTATCACTACACAATAGTGAAGCCACAGATGTATTGTGTAGTGATAATAGGTCCGTGCCTACTGCCTCGGA
Hnrnpk	V2LMM_47516	TGCTGTTGACAGTGAGCGAGCTGGATCTATTATTGGCAAATAGTGAAGCCACAGATGTATTTGCCAATAATAGATCCAGCCTGCCTACTGCCTCGGA
Hnrnpm	V2LHS_196961	TGCTGTTGACAGTGAGCGACCACCCAGTATCCTAAATAATTAGTGAAGCCACAGATGTAATTATTTAGGATACTGGGTGGGTGCCTACTGCCTCGGA
Hnrnpm	V2LHS_196353	TGCTGTTGACAGTGAGCGCGGCATAGGATTTGGAATAAATTAGTGAAGCCACAGATGTAATTTATTCCAAATCCTATGCCTTGCCTACTGCCTCGGA
Hnrnpr	V2LMM_84675	TGCTGTTGACAGTGAGCGCCGATGCTCTCAGGGAGTTTAATAGTGAAGCCACAGATGTATTAAACTCCCTGAGAGCATCGATGCCTACTGCCTCGGA
Hnrnpr	V2LHS_12384	TGCTGTTGACAGTGAGCGCGCACTGCGTATGAAGATTATTTAGTGAAGCCACAGATGTAAATAATCTTCATACGCAGTGCTTGCCTACTGCCTCGGA
Hnrnpr	V2LMM_84677	TGCTGTTGACAGTGAGCGCGGCAGAAAGACTTGATGAAATTAGTGAAGCCACAGATGTAATTTCATCAAGTCTTTCTGCCATGCCTACTGCCTCGGA
Hnrnpr	V2LMM_84678	TGCTGTTGACAGTGAGCGCGGCGTAACTGTTTCATCTTTATAGTGAAGCCACAGATGTATAAAGATGAAACAGTTACGCCATGCCTACTGCCTCGGA
Hnrnpr	V2LHS_253445	TGCTGTTGACAGTGAGCGAGCAGAAAGACTTGATGAAATATAGTGAAGCCACAGATGTATATTTCATCAAGTCTTTCTGCCTGCCTACTGCCTCGGA
Hnrnpr	V2LHS_251430	TGCTGTTGACAGTGAGCGAGCTAATCAGGTGAATGGTAATTAGTGAAGCCACAGATGTAATTACCATTCACCTGATTAGCCTGCCTACTGCCTCGGA
Hnrnpu	V2LMM_49208	TGCTGTTGACAGTGAGCGAGGGTATTCTCTGAAAGGAATATAGTGAAGCCACAGATGTATATTCCTTTCAGAGAATACCCGTGCCTACTGCCTCGGA
Hnrnpul1	V2LMM_191894	TGCTGTTGACAGTGAGCGAGGACATTATGTCATGGACAATTAGTGAAGCCACAGATGTAATTGTCCATGACATAATGTCCGTGCCTACTGCCTCGGA
Hnrnpul1	V2LMM_30550	TGCTGTTGACAGTGAGCGCCCGGAGTAGTGGCTATCCATTTAGTGAAGCCACAGATGTAAATGGATAGCCACTACTCCGGTTGCCTACTGCCTCGGA
Hnrnpul1	V2LHS_252975	TGCTGTTGACAGTGAGCGACCCAGCTATAACCAGTATCAGTAGTGAAGCCACAGATGTACTGATACTGGTTATAGCTGGGCTGCCTACTGCCTCGGA
Hnrnpul2	V3LMM_430974	TGCTGTTGACAGTGAGCGAACCAAGATAGTGAAAAGTCAATAGTGAAGCCACAGATGTATTGACTTTTCACTATCTTGGTCTGCCTACTGCCTCGGA
Hnrpdl	V2LMM_54563	TGCTGTTGACAGTGAGCGCGCATTGCACTGGCTAATTTAATAGTGAAGCCACAGATGTATTAAATTAGCCAGTGCAATGCTTGCCTACTGCCTCGGA
Hnrpdl	V2LHS_32847	TGCTGTTGACAGTGAGCGCGCAGATGACTTTAAAGAGAGATAGTGAAGCCACAGATGTATCTCTCTTTAAAGTCATCTGCTTGCCTACTGCCTCGGA
Hnrpdl	V2LHS_32847	TGCTGTTGACAGTGAGCGCGCAGATGACTTTAAAGAGAGATAGTGAAGCCACAGATGTATCTCTCTTTAAAGTCATCTGCTTGCCTACTGCCTCGGA
Hnrpll	V2LMM_31555	TGCTGTTGACAGTGAGCGCCCTGTTCTGCTTGTATGGAAATAGTGAAGCCACAGATGTATTTCCATACAAGCAGAACAGGTTGCCTACTGCCTCGGA
Hnrpll	V2LMM_25705	TGCTGTTGACAGTGAGCGAGCCAACTCGTCTAAATGTTATTAGTGAAGCCACAGATGTAATAACATTTAGACGAGTTGGCCTGCCTACTGCCTCGGA
Hnrpll	V2LMM_36482	TGCTGTTGACAGTGAGCGCGCTGTCACCCACCTTAATAATTAGTGAAGCCACAGATGTAATTATTAAGGTGGGTGACAGCTTGCCTACTGCCTCGGA
Ilf3	V2LMM_62382	TGCTGTTGACAGTGAGCGACCAGATGGTTCTGGCATTTATTAGTGAAGCCACAGATGTAATAAATGCCAGAACCATCTGGCTGCCTACTGCCTCGGA
Ilf3	V2LHS_48738	TGCTGTTGACAGTGAGCGAGCATTTATGACCCTTGTGAAATAGTGAAGCCACAGATGTATTTCACAAGGGTCATAAATGCCTGCCTACTGCCTCGGA
Isy1	V3LMM_492386	TGCTGTTGACAGTGAGCGCAAGGTTGCTCAGATTCAGAATTAGTGAAGCCACAGATGTAATTCTGAATCTGAGCAACCTTTTGCCTACTGCCTCGGA
Isy1	V3LMM_492385	TGCTGTTGACAGTGAGCGACCCAAGATGCTGGATCATGAATAGTGAAGCCACAGATGTATTCATGATCCAGCATCTTGGGGTGCCTACTGCCTCGGA
Isy1	V3LMM_492384	TGCTGTTGACAGTGAGCGCTTGCCTGGTGTCAGAGAGCTATAGTGAAGCCACAGATGTATAGCTCTCTGACACCAGGCAAATGCCTACTGCCTCGGA
Khdrbs1	V2LMM_74993	TGCTGTTGACAGTGAGCGCGCATCCATATGGACGTTATTATAGTGAAGCCACAGATGTATAATAACGTCCATATGGATGCTTGCCTACTGCCTCGGA
Khdrbs1	V2LHS_199729	TGCTGTTGACAGTGAGCGAACAAGTAATTGTCTAAGTGTTTAGTGAAGCCACAGATGTAAACACTTAGACAATTACTTGTCTGCCTACTGCCTCGGA
Khdrbs2	V2LMM_15247	TGCTGTTGACAGTGAGCGCGCTCATAATTGCTCCCACTATTAGTGAAGCCACAGATGTAATAGTGGGAGCAATTATGAGCATGCCTACTGCCTCGGA
Khdrbs2	V2LHS_43002	TGCTGTTGACAGTGAGCGCCCATGTGTAAGCTTCTCTAAATAGTGAAGCCACAGATGTATTTAGAGAAGCTTACACATGGATGCCTACTGCCTCGGA
Khdrbs3	V2LMM_52070	TGCTGTTGACAGTGAGCGCCCTGTATACTGTTCAAAGTAATAGTGAAGCCACAGATGTATTACTTTGAACAGTATACAGGATGCCTACTGCCTCGGA
Khdrbs3	V2LMM_46787	TGCTGTTGACAGTGAGCGAGCCTTGGAAGAGATCAAGAAATAGTGAAGCCACAGATGTATTTCTTGATCTCTTCCAAGGCGTGCCTACTGCCTCGGA
Lsm1	V2LMM_176999	TGCTGTTGACAGTGAGCGAGCCCTTCATATTCAATTTCATTAGTGAAGCCACAGATGTAATGAAATTGAATATGAAGGGCCTGCCTACTGCCTCGGA
Lsm1	V2LMM_177003	TGCTGTTGACAGTGAGCGACCGAGGCCCTTCATATTCAATTAGTGAAGCCACAGATGTAATTGAATATGAAGGGCCTCGGGTGCCTACTGCCTCGGA
Lsm1	V2LMM_177002	TGCTGTTGACAGTGAGCGCGCAGAATGCTTGCTTAGGATATAGTGAAGCCACAGATGTATATCCTAAGCAAGCATTCTGCTTGCCTACTGCCTCGGA
Lsm10	V2LMM_58338	TGCTGTTGACAGTGAGCGCGGAGCGAACTATTTCTGAGAATAGTGAAGCCACAGATGTATTCTCAGAAATAGTTCGCTCCTTGCCTACTGCCTCGGA
Lsm10	V2LMM_46805	TGCTGTTGACAGTGAGCGAGCCTTTCGTAGGGTTCCAGTTTAGTGAAGCCACAGATGTAAACTGGAACCCTACGAAAGGCCTGCCTACTGCCTCGGA
Lsm11	V2LMM_84475	TGCTGTTGACAGTGAGCGCGGTATTCACTCGGCACATAAATAGTGAAGCCACAGATGTATTTATGTGCCGAGTGAATACCTTGCCTACTGCCTCGGA
Lsm11	V2LMM_84473	TGCTGTTGACAGTGAGCGCCGTGACCTTTGGGTTGTAGAATAGTGAAGCCACAGATGTATTCTACAACCCAAAGGTCACGTTGCCTACTGCCTCGGA
Lsm11	V2LMM_84471	TGCTGTTGACAGTGAGCGAGCTGACTCTCACTAGGCTATTTAGTGAAGCCACAGATGTAAATAGCCTAGTGAGAGTCAGCGTGCCTACTGCCTCGGA
Lsm2	V2LMM_16927	TGCTGTTGACAGTGAGCGCGGACTTTGTGAGGCTCTTCTATAGTGAAGCCACAGATGTATAGAAGAGCCTCACAAAGTCCTTGCCTACTGCCTCGGA
Lsm2	V2LMM_4437	TGCTGTTGACAGTGAGCGACGTGGCGACATGTAATACATTTAGTGAAGCCACAGATGTAAATGTATTACATGTCGCCACGGTGCCTACTGCCTCGGA
Lsm3	V2LMM_67771	TGCTGTTGACAGTGAGCGAGCTCAGCCTGGATGAGCGAATTAGTGAAGCCACAGATGTAATTCGCTCATCCAGGCTGAGCCTGCCTACTGCCTCGGA
Lsm3	V2LMM_78608	TGCTGTTGACAGTGAGCGCGGAGACATATGAAGAGATATATAGTGAAGCCACAGATGTATATATCTCTTCATATGTCTCCTTGCCTACTGCCTCGGA
Lsm3	V2LMM_73026	TGCTGTTGACAGTGAGCGCCGAGGCAGACTACACGCTTATTAGTGAAGCCACAGATGTAATAAGCGTGTAGTCTGCCTCGATGCCTACTGCCTCGGA
Lsm4	V2LMM_21018	TGCTGTTGACAGTGAGCGACCACTGACTCAGTTTCTGGAATAGTGAAGCCACAGATGTATTCCAGAAACTGAGTCAGTGGCTGCCTACTGCCTCGGA
Lsm4	V3LMM_431889	TGCTGTTGACAGTGAGCGCCCGTGGCAGCACCATCAAGTATAGTGAAGCCACAGATGTATACTTGATGGTGCTGCCACGGATGCCTACTGCCTCGGA
Lsm4	V3LMM_431893	TGCTGTTGACAGTGAGCGCGAGCTGTGACAACTGGATGAATAGTGAAGCCACAGATGTATTCATCCAGTTGTCACAGCTCATGCCTACTGCCTCGGA
Lsm4	V2LMM_23430	TGCTGTTGACAGTGAGCGACCTGTACATCTTCTGTTTGAATAGTGAAGCCACAGATGTATTCAAACAGAAGATGTACAGGGTGCCTACTGCCTCGGA
Lsm5	V2LMM_79330	TGCTGTTGACAGTGAGCGCGGATTTGATGACTTTGTCAATTAGTGAAGCCACAGATGTAATTGACAAAGTCATCAAATCCTTGCCTACTGCCTCGGA
Lsm5	V2LHS_50488	TGCTGTTGACAGTGAGCGCGGATTTGATGACTTTGTCAATTAGTGAAGCCACAGATGTAATTGACAAAGTCATCAAATCCTTGCCTACTGCCTCGGA
Lsm5	V3LMM_425767	TGCTGTTGACAGTGAGCGCGAGCTTGTGGACAAATGTATATAGTGAAGCCACAGATGTATATACATTTGTCCACAAGCTCTTGCCTACTGCCTCGGA
Lsm6	V2LMM_109745	TGCTGTTGACAGTGAGCGCGGAAACAATGTGCTGTACATATAGTGAAGCCACAGATGTATATGTACAGCACATTGTTTCCTTGCCTACTGCCTCGGA
Lsm6	V2LMM_109742	TGCTGTTGACAGTGAGCGAGCCAGTTGTGGTGAAATTAAATAGTGAAGCCACAGATGTATTTAATTTCACCACAACTGGCCTGCCTACTGCCTCGGA
Mbnl1	V2LMM_11301	TGCTGTTGACAGTGAGCGCCGACCAGACACGGAATGTAAATAGTGAAGCCACAGATGTATTTACATTCCGTGTCTGGTCGTTGCCTACTGCCTCGGA
Mbnl2	V2LMM_192114	TGCTGTTGACAGTGAGCGACCAATCAGATAATTCTGAAATTAGTGAAGCCACAGATGTAATTTCAGAATTATCTGATTGGCTGCCTACTGCCTCGGA
Mbnl2	V2LMM_196767	TGCTGTTGACAGTGAGCGCGGACTCTAATTTGTATCAATTTAGTGAAGCCACAGATGTAAATTGATACAAATTAGAGTCCTTGCCTACTGCCTCGGA
Mbnl2	V2LMM_88197	TGCTGTTGACAGTGAGCGAGCTAGTTCTGCTATGTCATATTAGTGAAGCCACAGATGTAATATGACATAGCAGAACTAGCCTGCCTACTGCCTCGGA
Mbnl2	V2LHS_5831	TGCTGTTGACAGTGAGCGCCCGTTTGTATGGATTACATAATAGTGAAGCCACAGATGTATTATGTAATCCATACAAACGGTTGCCTACTGCCTCGGA
Mbnl3	V2LMM_3615	TGCTGTTGACAGTGAGCGACGCATATACCTGTTGACAAATTAGTGAAGCCACAGATGTAATTTGTCAACAGGTATATGCGCTGCCTACTGCCTCGGA
Mbnl3	V2LMM_9637	TGCTGTTGACAGTGAGCGCCCATACAGGTTTGTCATGTATTAGTGAAGCCACAGATGTAATACATGACAAACCTGTATGGTTGCCTACTGCCTCGGA
Mbnl3	V2LMM_5560	TGCTGTTGACAGTGAGCGAGCCGATGCTCCCGGGAGAAATTAGTGAAGCCACAGATGTAATTTCTCCCGGGAGCATCGGCCTGCCTACTGCCTCGGA
Mex3a	V2LMM_240936	TGCTGTTGACAGTGAGCGACCACTGCAGGGTTTCTCTAAATAGTGAAGCCACAGATGTATTTAGAGAAACCCTGCAGTGGCTGCCTACTGCCTCGGA
Mfsd11	V2LMM_91945	TGCTGTTGACAGTGAGCGCGGAAATTGCCTGACGATAAATTAGTGAAGCCACAGATGTAATTTATCGTCAGGCAATTTCCTTGCCTACTGCCTCGGA
Mfsd11	V2LMM_91941	TGCTGTTGACAGTGAGCGACCTCATTGGACTTTCTGGAATTAGTGAAGCCACAGATGTAATTCCAGAAAGTCCAATGAGGCTGCCTACTGCCTCGGA
Msi2	V2LMM_159268	TGCTGTTGACAGTGAGCGACCAGCAAGTGTAGATAAAGTATAGTGAAGCCACAGATGTATACTTTATCTACACTTGCTGGGTGCCTACTGCCTCGGA
Msi2	V2LMM_159272	TGCTGTTGACAGTGAGCGCGCAAGTGTAGATAAAGTATTATAGTGAAGCCACAGATGTATAATACTTTATCTACACTTGCTTGCCTACTGCCTCGGA
Msi2	V2LMM_857	TGCTGTTGACAGTGAGCGACCAGCTTAATATCTAGTTAAATAGTGAAGCCACAGATGTATTTAACTAGATATTAAGCTGGGTGCCTACTGCCTCGGA
Msi2	V2LHS_188197	TGCTGTTGACAGTGAGCGACCAGCAAGTGTAGATAAAGTATAGTGAAGCCACAGATGTATACTTTATCTACACTTGCTGGGTGCCTACTGCCTCGGA
Msi2	V2LHS_192287	TGCTGTTGACAGTGAGCGCGCAAGTGTAGATAAAGTATTATAGTGAAGCCACAGATGTATAATACTTTATCTACACTTGCTTGCCTACTGCCTCGGA
Msi2	V3LHS_637252	TGCTGTTGACAGTGAGCGAATGAGTTAGATTCCAAGACGATAGTGAAGCCACAGATGTATCGTCTTGGAATCTAACTCATGTGCCTACTGCCTCGGA
Myef2	V2LMM_13508	TGCTGTTGACAGTGAGCGCGCATTAGAAACTATGAACAAATAGTGAAGCCACAGATGTATTTGTTCATAGTTTCTAATGCTTGCCTACTGCCTCGGA
Myef2	V3LMM_462679	TGCTGTTGACAGTGAGCGCAAGTTGGTTGGAAGAAATTAATAGTGAAGCCACAGATGTATTAATTTCTTCCAACCAACTTTTGCCTACTGCCTCGGA
Myef2	V3LMM_462676	TGCTGTTGACAGTGAGCGACTGGTAGACTTGGTTCCACAATAGTGAAGCCACAGATGTATTGTGGAACCAAGTCTACCAGCTGCCTACTGCCTCGGA
Myef2	V3LMM_462677	TGCTGTTGACAGTGAGCGATTGGCAGAAATTAAAAGAGAATAGTGAAGCCACAGATGTATTCTCTTTTAATTTCTGCCAAGTGCCTACTGCCTCGGA
Myef2	V2LHS_97726	TGCTGTTGACAGTGAGCGACGGTAGACTTGGTTCCACAATTAGTGAAGCCACAGATGTAATTGTGGAACCAAGTCTACCGGTGCCTACTGCCTCGGA
Ncbp2	V2LMM_4671	TGCTGTTGACAGTGAGCGAGCACAGCAGTTAAGGACTTATTAGTGAAGCCACAGATGTAATAAGTCCTTAACTGCTGTGCCTGCCTACTGCCTCGGA
Ncbp2	V2LMM_17196	TGCTGTTGACAGTGAGCGCGGAGCCTCTGGTTACACATATTAGTGAAGCCACAGATGTAATATGTGTAACCAGAGGCTCCTTGCCTACTGCCTCGGA
Ncbp2	V2LMM_11684	TGCTGTTGACAGTGAGCGCCGCCTTTAACTCTAGTCTTATTAGTGAAGCCACAGATGTAATAAGACTAGAGTTAAAGGCGTTGCCTACTGCCTCGGA
Nova1	V2LMM_236211	TGCTGTTGACAGTGAGCGCGGTTCTCTTATCATAAATATTTAGTGAAGCCACAGATGTAAATATTTATGATAAGAGAACCTTGCCTACTGCCTCGGA
Nova1	V2LMM_150318	TGCTGTTGACAGTGAGCGACCCATTTACTTAGCCACTTAATAGTGAAGCCACAGATGTATTAAGTGGCTAAGTAAATGGGCTGCCTACTGCCTCGGA
Nova1	V2LMM_208057	TGCTGTTGACAGTGAGCGCGCAGGAAGATGCTTACACTTATAGTGAAGCCACAGATGTATAAGTGTAAGCATCTTCCTGCTTGCCTACTGCCTCGGA
Nova1	V2LMM_150317	TGCTGTTGACAGTGAGCGCGCAGGTTCTCTTATCATAAATTAGTGAAGCCACAGATGTAATTTATGATAAGAGAACCTGCATGCCTACTGCCTCGGA
Nova1	V2LMM_150315	TGCTGTTGACAGTGAGCGAGGCCAGTACTTTCTAAAGGTTTAGTGAAGCCACAGATGTAAACCTTTAGAAAGTACTGGCCGTGCCTACTGCCTCGGA
Nova1	V2LMM_159336	TGCTGTTGACAGTGAGCGCCCTCACTGAGTCCTTAAGTAATAGTGAAGCCACAGATGTATTACTTAAGGACTCAGTGAGGATGCCTACTGCCTCGGA
Nova1	V2LMM_191818	TGCTGTTGACAGTGAGCGCGGTGCTACTGTGAAGGCTATATAGTGAAGCCACAGATGTATATAGCCTTCACAGTAGCACCTTGCCTACTGCCTCGGA
Nova2	V2LMM_210878	TGCTGTTGACAGTGAGCGAGCCGGCTCAATCATCGGCAAATAGTGAAGCCACAGATGTATTTGCCGATGATTGAGCCGGCGTGCCTACTGCCTCGGA
Nova2	V2LMM_127839	TGCTGTTGACAGTGAGCGACCAACACCATCCTTATTACTTTAGTGAAGCCACAGATGTAAAGTAATAAGGATGGTGTTGGCTGCCTACTGCCTCGGA
Nova2	V2LMM_127841	TGCTGTTGACAGTGAGCGCGCTGGTCTCCAGCTATTTGAATAGTGAAGCCACAGATGTATTCAAATAGCTGGAGACCAGCTTGCCTACTGCCTCGGA
Pcbp1	V2LMM_26184	TGCTGTTGACAGTGAGCGAGCCTACCAATGCCATCTTTAATAGTGAAGCCACAGATGTATTAAAGATGGCATTGGTAGGCCTGCCTACTGCCTCGGA
Pcbp1	V2LHS_63342	TGCTGTTGACAGTGAGCGAAACTTTATCATCCGCTAAGAATAGTGAAGCCACAGATGTATTCTTAGCGGATGATAAAGTTGTGCCTACTGCCTCGGA
Pcbp2	V2LMM_68534	TGCTGTTGACAGTGAGCGAGGAATTGTCCTGAGAGAATTATAGTGAAGCCACAGATGTATAATTCTCTCAGGACAATTCCCTGCCTACTGCCTCGGA
Pcbp2	V2LMM_71332	TGCTGTTGACAGTGAGCGCCCGACTAATGCCATCTTCAAATAGTGAAGCCACAGATGTATTTGAAGATGGCATTAGTCGGTTGCCTACTGCCTCGGA
Pcbp2	V3LMM_470601	TGCTGTTGACAGTGAGCGCAAGGAGAATCTGTTAAGAAGATAGTGAAGCCACAGATGTATCTTCTTAACAGATTCTCCTTTTGCCTACTGCCTCGGA
Pcbp2	V3LMM_470605	TGCTGTTGACAGTGAGCGAACCGGATTCAGTGGCATTGAATAGTGAAGCCACAGATGTATTCAATGCCACTGAATCCGGTGTGCCTACTGCCTCGGA
Pcbp2	V2LHS_20235	TGCTGTTGACAGTGAGCGCCCGGATTCAGTGGCATTGAATTAGTGAAGCCACAGATGTAATTCAATGCCACTGAATCCGGTTGCCTACTGCCTCGGA
Pcbp2	V2LHS_241751	TGCTGTTGACAGTGAGCGCCCTCTAGAGGCCTATACCATTTAGTGAAGCCACAGATGTAAATGGTATAGGCCTCTAGAGGTTGCCTACTGCCTCGGA
Pcbp3	V2LMM_74313	TGCTGTTGACAGTGAGCGCGCACCCATCAGAGTTTAATAATAGTGAAGCCACAGATGTATTATTAAACTCTGATGGGTGCATGCCTACTGCCTCGGA
Phf5a	V2LMM_20489	TGCTGTTGACAGTGAGCGCGGTTGTCCAAAGATTGTCAATTAGTGAAGCCACAGATGTAATTGACAATCTTTGGACAACCATGCCTACTGCCTCGGA
Plrg1	V2LMM_48109	TGCTGTTGACAGTGAGCGAGGACTGGAGAACTGGCTATAATAGTGAAGCCACAGATGTATTATAGCCAGTTCTCCAGTCCCTGCCTACTGCCTCGGA
Pnn	V2LMM_53510	TGCTGTTGACAGTGAGCGCGCAAAGGAACCGACGAATATTTAGTGAAGCCACAGATGTAAATATTCGTCGGTTCCTTTGCTTGCCTACTGCCTCGGA
Pnn	V2LMM_46099	TGCTGTTGACAGTGAGCGAGCATCGAATTTGCAGAACAAATAGTGAAGCCACAGATGTATTTGTTCTGCAAATTCGATGCGTGCCTACTGCCTCGGA
Pnn	V2LHS_170187	TGCTGTTGACAGTGAGCGCGGGATACTTCAGGACTAGAAATAGTGAAGCCACAGATGTATTTCTAGTCCTGAAGTATCCCTTGCCTACTGCCTCGGA
Pnn	V3LHS_639656	TGCTGTTGACAGTGAGCGACAGGCAAAAGATCTTCAAGAATAGTGAAGCCACAGATGTATTCTTGAAGATCTTTTGCCTGATGCCTACTGCCTCGGA
Ppig	V2LMM_105144	TGCTGTTGACAGTGAGCGAGCTGCCTTTGCACAGGTGAAATAGTGAAGCCACAGATGTATTTCACCTGTGCAAAGGCAGCGTGCCTACTGCCTCGGA
Ppig	V2LMM_105148	TGCTGTTGACAGTGAGCGCGGGCTTAGAGCAGTTTCCTTATAGTGAAGCCACAGATGTATAAGGAAACTGCTCTAAGCCCATGCCTACTGCCTCGGA
Ppig	V2LMM_204636	TGCTGTTGACAGTGAGCGCGCTGTAGCTTGTTTCTTAATATAGTGAAGCCACAGATGTATATTAAGAAACAAGCTACAGCTTGCCTACTGCCTCGGA
Ppig	V2LMM_105148	TGCTGTTGACAGTGAGCGCGGGCTTAGAGCAGTTTCCTTATAGTGAAGCCACAGATGTATAAGGAAACTGCTCTAAGCCCATGCCTACTGCCTCGGA
Ppil2	V2LMM_226144	TGCTGTTGACAGTGAGCGCGCACTGTGACCTGACACCAAATAGTGAAGCCACAGATGTATTTGGTGTCAGGTCACAGTGCATGCCTACTGCCTCGGA
Ppil2	V2LMM_85430	TGCTGTTGACAGTGAGCGACCAAACAAGACCCATCTTATTTAGTGAAGCCACAGATGTAAATAAGATGGGTCTTGTTTGGCTGCCTACTGCCTCGGA
Ppil2	V2LMM_85433	TGCTGTTGACAGTGAGCGCGCTGAGTATACTCATTTCTATTAGTGAAGCCACAGATGTAATAGAAATGAGTATACTCAGCATGCCTACTGCCTCGGA
Prpf18	V2LMM_78127	TGCTGTTGACAGTGAGCGCGGAATCTTCCTGCTGATATTATAGTGAAGCCACAGATGTATAATATCAGCAGGAAGATTCCTTGCCTACTGCCTCGGA
Prpf18	V2LHS_27238	TGCTGTTGACAGTGAGCGCGGAATCTTCCTGCTGATATTATAGTGAAGCCACAGATGTATAATATCAGCAGGAAGATTCCTTGCCTACTGCCTCGGA
Prpf18	V2LMM_66463	TGCTGTTGACAGTGAGCGAGCAGATGATAAGAGATCATTATAGTGAAGCCACAGATGTATAATGATCTCTTATCATCTGCCTGCCTACTGCCTCGGA
Prpf3	V2LMM_31787	TGCTGTTGACAGTGAGCGCCGACAAATCGAGGAACGGAAATAGTGAAGCCACAGATGTATTTCCGTTCCTCGATTTGTCGTTGCCTACTGCCTCGGA
Prpf31	V2LMM_10634	TGCTGTTGACAGTGAGCGCCCTGACTGTGGAGATAGTAAATAGTGAAGCCACAGATGTATTTACTATCTCCACAGTCAGGTTGCCTACTGCCTCGGA
Prpf31	V2LMM_7362	TGCTGTTGACAGTGAGCGAGGATAAATACTCAAAGAGATTTAGTGAAGCCACAGATGTAAATCTCTTTGAGTATTTATCCCTGCCTACTGCCTCGGA
Prpf38a	V2LMM_51989	TGCTGTTGACAGTGAGCGCCCTGGGAATTTGAGAGGTAAATAGTGAAGCCACAGATGTATTTACCTCTCAAATTCCCAGGTTGCCTACTGCCTCGGA
Prpf38a	V2LMM_59672	TGCTGTTGACAGTGAGCGCGGCTATGAGAGCATCTGTTTATAGTGAAGCCACAGATGTATAAACAGATGCTCTCATAGCCATGCCTACTGCCTCGGA
Prpf38a	V2LMM_54507	TGCTGTTGACAGTGAGCGCGCATCTTGACTTTGGTCCAAATAGTGAAGCCACAGATGTATTTGGACCAAAGTCAAGATGCATGCCTACTGCCTCGGA
Prpf38b	V2LMM_83865	TGCTGTTGACAGTGAGCGACCCTTGGATTTATGTATATAATAGTGAAGCCACAGATGTATTATATACATAAATCCAAGGGCTGCCTACTGCCTCGGA
Prpf38b	V2LMM_83868	TGCTGTTGACAGTGAGCGCCCTTGGAAGCTCTTGTTAATATAGTGAAGCCACAGATGTATATTAACAAGAGCTTCCAAGGTTGCCTACTGCCTCGGA
Prpf38b	V3LMM_419856	TGCTGTTGACAGTGAGCGATAGCAGAGAGAAGTCTAGAAATAGTGAAGCCACAGATGTATTTCTAGACTTCTCTCTGCTAGTGCCTACTGCCTCGGA
Prpf38b	V3LMM_419854	TGCTGTTGACAGTGAGCGACAGGAGCAGGAGCAAGGACAATAGTGAAGCCACAGATGTATTGTCCTTGCTCCTGCTCCTGCTGCCTACTGCCTCGGA
Prpf38b	V2LHS_155488	TGCTGTTGACAGTGAGCGCCCATCATGAGTGTGGAATAAATAGTGAAGCCACAGATGTATTTATTCCACACTCATGATGGTTGCCTACTGCCTCGGA
Prpf38b	V2LMM_83866	TGCTGTTGACAGTGAGCGCCCATCATGAGTGTGGAATAAATAGTGAAGCCACAGATGTATTTATTCCACACTCATGATGGTTGCCTACTGCCTCGGA
Prpf39	V2LMM_90497	TGCTGTTGACAGTGAGCGACGTGGTAGAGACACAATTAAATAGTGAAGCCACAGATGTATTTAATTGTGTCTCTACCACGCTGCCTACTGCCTCGGA
Prpf39	V2LMM_90499	TGCTGTTGACAGTGAGCGCGCATCCCTTTAAGAAATCAAATAGTGAAGCCACAGATGTATTTGATTTCTTAAAGGGATGCTTGCCTACTGCCTCGGA
Prpf39	V2LMM_196351	TGCTGTTGACAGTGAGCGAGCAAATCAAGCTGCATATAATTAGTGAAGCCACAGATGTAATTATATGCAGCTTGATTTGCCTGCCTACTGCCTCGGA
Prpf39	V2LMM_90498	TGCTGTTGACAGTGAGCGCCGGCATGGAAATATGGAAGAATAGTGAAGCCACAGATGTATTCTTCCATATTTCCATGCCGTTGCCTACTGCCTCGGA
Prpf39	V2LMM_90495	TGCTGTTGACAGTGAGCGACCAGAGATTATGCCAGTAGATTAGTGAAGCCACAGATGTAATCTACTGGCATAATCTCTGGCTGCCTACTGCCTCGGA
Prpf4	V2LMM_204809	TGCTGTTGACAGTGAGCGAGCATTGAAGCAGGAAATATTATAGTGAAGCCACAGATGTATAATATTTCCTGCTTCAATGCCTGCCTACTGCCTCGGA
Prpf4	V2LMM_203341	TGCTGTTGACAGTGAGCGACCAGATTGTGGATTGCTAATTTAGTGAAGCCACAGATGTAAATTAGCAATCCACAATCTGGCTGCCTACTGCCTCGGA
Prpf4	V2LMM_233938	TGCTGTTGACAGTGAGCGCGCCCTTCGAGTGATGGCATTATAGTGAAGCCACAGATGTATAATGCCATCACTCGAAGGGCATGCCTACTGCCTCGGA
Prpf40a	V2LMM_10695	TGCTGTTGACAGTGAGCGCCCTGATGGAAGGACTTATTATTAGTGAAGCCACAGATGTAATAATAAGTCCTTCCATCAGGTTGCCTACTGCCTCGGA
Prpf40a	V2LMM_15603	TGCTGTTGACAGTGAGCGCGCTGAGCAACTATTGTCTAAATAGTGAAGCCACAGATGTATTTAGACAATAGTTGCTCAGCATGCCTACTGCCTCGGA
Prpf40a	V2LMM_4112	TGCTGTTGACAGTGAGCGACGGGAAGCCTTATTACTATAATAGTGAAGCCACAGATGTATTATAGTAATAAGGCTTCCCGGTGCCTACTGCCTCGGA
Prpf40a	V2LMM_1347	TGCTGTTGACAGTGAGCGACCCAGCAGTATCTGATGGATATAGTGAAGCCACAGATGTATATCCATCAGATACTGCTGGGCTGCCTACTGCCTCGGA
Prpf40a	V3LMM_452531	TGCTGTTGACAGTGAGCGACAGCATCTGGTGCAAAATCAATAGTGAAGCCACAGATGTATTGATTTTGCACCAGATGCTGCTGCCTACTGCCTCGGA
Prpf40a	V2LHS_174351	TGCTGTTGACAGTGAGCGCGCATCATCATTCAAAGAACAATAGTGAAGCCACAGATGTATTGTTCTTTGAATGATGATGCTTGCCTACTGCCTCGGA
Prpf4b	V2LMM_79391	TGCTGTTGACAGTGAGCGCGGCAAGCAATTGTGCAGAAATTAGTGAAGCCACAGATGTAATTTCTGCACAATTGCTTGCCTTGCCTACTGCCTCGGA
Prpf4b	V3LMM_463188	TGCTGTTGACAGTGAGCGCCCGGAGATCATTATAGGTAAATAGTGAAGCCACAGATGTATTTACCTATAATGATCTCCGGATGCCTACTGCCTCGGA
Prpf4b	V3LMM_463192	TGCTGTTGACAGTGAGCGATTGGTAGATGTGAACGGTCAATAGTGAAGCCACAGATGTATTGACCGTTCACATCTACCAAGTGCCTACTGCCTCGGA
Prpf4b	V2LHS_47788	TGCTGTTGACAGTGAGCGAGCACCTGATATGTTTACAGAATAGTGAAGCCACAGATGTATTCTGTAAACATATCAGGTGCCTGCCTACTGCCTCGGA
Prpf4b	V3LHS_642786	TGCTGTTGACAGTGAGCGAAAGGAGCAGAAGCAAAGTAAATAGTGAAGCCACAGATGTATTTACTTTGCTTCTGCTCCTTCTGCCTACTGCCTCGGA
Prpf6	V2LMM_35873	TGCTGTTGACAGTGAGCGCGCTCGAAACCTTATTATGAAATAGTGAAGCCACAGATGTATTTCATAATAAGGTTTCGAGCTTGCCTACTGCCTCGGA
Prpf6	V2LMM_31238	TGCTGTTGACAGTGAGCGCCCTGATAGTTTCTTTGCCAAATAGTGAAGCCACAGATGTATTTGGCAAAGAAACTATCAGGATGCCTACTGCCTCGGA
Prpf8	V2LMM_45903	TGCTGTTGACAGTGAGCGAGCAGATGGTTTGCAGTATATATAGTGAAGCCACAGATGTATATATACTGCAAACCATCTGCCTGCCTACTGCCTCGGA
Pspc1	V2LMM_76561	TGCTGTTGACAGTGAGCGCGCGTCGGAGATATTAAATAATTAGTGAAGCCACAGATGTAATTATTTAATATCTCCGACGCTTGCCTACTGCCTCGGA
Pspc1	V2LMM_70764	TGCTGTTGACAGTGAGCGCCCAGAGAAGCTAATGCAGAAATAGTGAAGCCACAGATGTATTTCTGCATTAGCTTCTCTGGTTGCCTACTGCCTCGGA
Pspc1	V2LHS_156677	TGCTGTTGACAGTGAGCGCGCTCAACCTGGGACATTTGAATAGTGAAGCCACAGATGTATTCAAATGTCCCAGGTTGAGCATGCCTACTGCCTCGGA
Ptbp1	V2LMM_50776	TGCTGTTGACAGTGAGCGCCCATTTATATGCAAGAGATATTAGTGAAGCCACAGATGTAATATCTCTTGCATATAAATGGATGCCTACTGCCTCGGA
Ptbp2	V2LMM_4367	TGCTGTTGACAGTGAGCGACGTGAAGATTCTGTACAATAATAGTGAAGCCACAGATGTATTATTGTACAGAATCTTCACGCTGCCTACTGCCTCGGA
Ptbp2	V2LHS_65746	TGCTGTTGACAGTGAGCGAAGTATTAATTTCTTAAGACAATAGTGAAGCCACAGATGTATTGTCTTAAGAAATTAATACTCTGCCTACTGCCTCGGA
Puf60	V2LMM_25985	TGCTGTTGACAGTGAGCGAGCCCTCCAGAAGGCCAAGAAATAGTGAAGCCACAGATGTATTTCTTGGCCTTCTGGAGGGCCTGCCTACTGCCTCGGA
Puf60	V3LMM_425255	TGCTGTTGACAGTGAGCGACACATGGTCATGCAAAAGCTATAGTGAAGCCACAGATGTATAGCTTTTGCATGACCATGTGGTGCCTACTGCCTCGGA
Puf60	V3LMM_425256	TGCTGTTGACAGTGAGCGAATGCAAAAGCTACTCAGAAAATAGTGAAGCCACAGATGTATTTTCTGAGTAGCTTTTGCATGTGCCTACTGCCTCGGA
Puf60	V3LMM_425254	TGCTGTTGACAGTGAGCGAAAGGGCTATGGTTTTATCGAATAGTGAAGCCACAGATGTATTCGATAAAACCATAGCCCTTGTGCCTACTGCCTCGGA
Puf60	V3LMM_425253	TGCTGTTGACAGTGAGCGCCCGGGTCATTATCTATCAAGATAGTGAAGCCACAGATGTATCTTGATAGATAATGACCCGGTTGCCTACTGCCTCGGA
Qk	V2LMM_150497	TGCTGTTGACAGTGAGCGAGCCCAGTATGTGAAAGGAGATTAGTGAAGCCACAGATGTAATCTCCTTTCACATACTGGGCGTGCCTACTGCCTCGGA
Qk	V2LMM_150498	TGCTGTTGACAGTGAGCGCGGTTCTTTGCTGTTTCTATTATAGTGAAGCCACAGATGTATAATAGAAACAGCAAAGAACCATGCCTACTGCCTCGGA
Qk	V2LMM_150495	TGCTGTTGACAGTGAGCGCGCCCAAAGATTCTGAGGTTTATAGTGAAGCCACAGATGTATAAACCTCAGAATCTTTGGGCTTGCCTACTGCCTCGGA
Qk	V3LMM_417946	TGCTGTTGACAGTGAGCGCCAGAGCAGAAATCAAGCTGAATAGTGAAGCCACAGATGTATTCAGCTTGATTTCTGCTCTGTTGCCTACTGCCTCGGA
Qk	V3LMM_417948	TGCTGTTGACAGTGAGCGCATGGCAGTACAGAGAAAAGAATAGTGAAGCCACAGATGTATTCTTTTCTCTGTACTGCCATTTGCCTACTGCCTCGGA
Qk	V2LMM_132542	TGCTGTTGACAGTGAGCGACCTCTGCCTGTCATTTATTTATAGTGAAGCCACAGATGTATAAATAAATGACAGGCAGAGGGTGCCTACTGCCTCGGA
Qk	V2LMM_80411	TGCTGTTGACAGTGAGCGCGGCTGTATTCTATTGCACATTTAGTGAAGCCACAGATGTAAATGTGCAATAGAATACAGCCTTGCCTACTGCCTCGGA
Qk	V2LMM_132540	TGCTGTTGACAGTGAGCGAGCCCTCTGCCTGTCATTTATTTAGTGAAGCCACAGATGTAAATAAATGACAGGCAGAGGGCCTGCCTACTGCCTCGGA
Qk	V2LMM_71390	TGCTGTTGACAGTGAGCGCCCGCAGACCGAGGTTAGTTTATAGTGAAGCCACAGATGTATAAACTAACCTCGGTCTGCGGTTGCCTACTGCCTCGGA
Qk	V2LMM_241183	TGCTGTTGACAGTGAGCGCGGAACCTGCGGTGAGGATTAATAGTGAAGCCACAGATGTATTAATCCTCACCGCAGGTTCCATGCCTACTGCCTCGGA
Raver2	V2LMM_195825	TGCTGTTGACAGTGAGCGAGCACAGTGGATGGATGTTAATTAGTGAAGCCACAGATGTAATTAACATCCATCCACTGTGCGTGCCTACTGCCTCGGA
Raver2	V2LMM_94050	TGCTGTTGACAGTGAGCGCGCCCGTTATTACAAGACAGAATAGTGAAGCCACAGATGTATTCTGTCTTGTAATAACGGGCATGCCTACTGCCTCGGA
Rbm15	V2LHS_98436	TGCTGTTGACAGTGAGCGCGGAACCTTGTGTCCTATTTAATAGTGAAGCCACAGATGTATTAAATAGGACACAAGGTTCCTTGCCTACTGCCTCGGA
Rbm15	V2LMM_106249	TGCTGTTGACAGTGAGCGCGGAACCTTGTGTCCTATTTAATAGTGAAGCCACAGATGTATTAAATAGGACACAAGGTTCCTTGCCTACTGCCTCGGA
Rbm22	V2LMM_103200	TGCTGTTGACAGTGAGCGACGCTCTAAAGTCCCAGTAAATTAGTGAAGCCACAGATGTAATTTACTGGGACTTTAGAGCGCTGCCTACTGCCTCGGA
Rbm22	V2LMM_202528	TGCTGTTGACAGTGAGCGACGCTGAGAAGTCCTTTAACAATAGTGAAGCCACAGATGTATTGTTAAAGGACTTCTCAGCGGTGCCTACTGCCTCGGA
Rbm22	V2LMM_103201	TGCTGTTGACAGTGAGCGAGCGCTCTAAAGTCCCAGTAAATAGTGAAGCCACAGATGTATTTACTGGGACTTTAGAGCGCCTGCCTACTGCCTCGGA
Rbm22	V3LMM_461015	TGCTGTTGACAGTGAGCGACAGGTTCGTGATGCAGGATTATAGTGAAGCCACAGATGTATAATCCTGCATCACGAACCTGGTGCCTACTGCCTCGGA
Rbm22	V3LMM_461017	TGCTGTTGACAGTGAGCGCAAGTCAGATGTCAATAAAGAATAGTGAAGCCACAGATGTATTCTTTATTGACATCTGACTTATGCCTACTGCCTCGGA
Rbm25	V2LMM_17610	TGCTGTTGACAGTGAGCGCGGATGATACATCATAATCTTATAGTGAAGCCACAGATGTATAAGATTATGATGTATCATCCTTGCCTACTGCCTCGGA
Rbm25	V2LMM_15678	TGCTGTTGACAGTGAGCGCGCTGATTTGTTCCTTGTAAATTAGTGAAGCCACAGATGTAATTTACAAGGAACAAATCAGCATGCCTACTGCCTCGGA
Rbm25	V2LMM_20019	TGCTGTTGACAGTGAGCGCGGTGACTAATGCAAGATGAAATAGTGAAGCCACAGATGTATTTCATCTTGCATTAGTCACCATGCCTACTGCCTCGGA
Rbm25	V2LMM_2125	TGCTGTTGACAGTGAGCGACCTATTTAAAGCTTCTCTCAATAGTGAAGCCACAGATGTATTGAGAGAAGCTTTAAATAGGCTGCCTACTGCCTCGGA
Rbm25	V2LMM_19723	TGCTGTTGACAGTGAGCGCGGTATTATTATTCCTCATGAATAGTGAAGCCACAGATGTATTCATGAGGAATAATAATACCATGCCTACTGCCTCGGA
Rbm25	V3LHS_642014	TGCTGTTGACAGTGAGCGAAGCAGAAGTTTTTATAGTCAATAGTGAAGCCACAGATGTATTGACTATAAAAACTTCTGCTTTGCCTACTGCCTCGGA
Rbm3	V2LMM_190659	TGCTGTTGACAGTGAGCGCCCTTGCAAATTGCTGTATTTATAGTGAAGCCACAGATGTATAAATACAGCAATTTGCAAGGATGCCTACTGCCTCGGA
Rbm3	V2LHS_8441	TGCTGTTGACAGTGAGCGCGAGACAATTATGACAACTGAATAGTGAAGCCACAGATGTATTCAGTTGTCATAATTGTCTCTTGCCTACTGCCTCGGA
Rbm3	V2LHS_84878	TGCTGTTGACAGTGAGCGCGAGACAATTATGACAACTGAATAGTGAAGCCACAGATGTATTCAGTTGTCATAATTGTCTCTTGCCTACTGCCTCGGA
Rbm3	V2LHS_258127	TGCTGTTGACAGTGAGCGCCCGCTACTCAGGAGGAAATTATAGTGAAGCCACAGATGTATAATTTCCTCCTGAGTAGCGGTTGCCTACTGCCTCGGA
Rbm3	V2LMM_55443	TGCTGTTGACAGTGAGCGCGCCTCATATTTCTGTAACAATTAGTGAAGCCACAGATGTAATTGTTACAGAAATATGAGGCTTGCCTACTGCCTCGGA
Rbm39	V2LMM_1671	TGCTGTTGACAGTGAGCGACCGATCTAAGGGATATGGATTTAGTGAAGCCACAGATGTAAATCCATATCCCTTAGATCGGCTGCCTACTGCCTCGGA
Rbm39	V2LMM_6144	TGCTGTTGACAGTGAGCGAGCTCATTACACTTTAACATAATAGTGAAGCCACAGATGTATTATGTTAAAGTGTAATGAGCCTGCCTACTGCCTCGGA
Rbm39	V2LHS_247544	TGCTGTTGACAGTGAGCGCGCAATGGCAAACAATTTACAATAGTGAAGCCACAGATGTATTGTAAATTGTTTGCCATTGCTTGCCTACTGCCTCGGA
Rbm4	V2LMM_11038	TGCTGTTGACAGTGAGCGCCCTGTTCTCCTGTTTATTCTTTAGTGAAGCCACAGATGTAAAGAATAAACAGGAGAACAGGATGCCTACTGCCTCGGA
Rbm4	V2LMM_15698	TGCTGTTGACAGTGAGCGCGCTGCAGCTGCTCTGCATATATAGTGAAGCCACAGATGTATATATGCAGAGCAGCTGCAGCTTGCCTACTGCCTCGGA
Rbm4	V2LMM_7458	TGCTGTTGACAGTGAGCGAGGATTCATTGTATTACAACAATAGTGAAGCCACAGATGTATTGTTGTAATACAATGAATCCCTGCCTACTGCCTCGGA
Rbm4	V2LHS_171296	TGCTGTTGACAGTGAGCGAGCAGACTTGACCGAGCAATATTAGTGAAGCCACAGATGTAATATTGCTCGGTCAAGTCTGCCTGCCTACTGCCTCGGA
Rbm4	V2LHS_222495	TGCTGTTGACAGTGAGCGAGGATTCATTGTATTACAACAATAGTGAAGCCACAGATGTATTGTTGTAATACAATGAATCCCTGCCTACTGCCTCGGA
Rbm4	V3LHS_639109	TGCTGTTGACAGTGAGCGACAGAGTTTCAAGGCAAACGAATAGTGAAGCCACAGATGTATTCGTTTGCCTTGAAACTCTGTTGCCTACTGCCTCGGA
Rbm5	V2LHS_198803	TGCTGTTGACAGTGAGCGCGCAGACAAGTTTGACTCTGAATAGTGAAGCCACAGATGTATTCAGAGTCAAACTTGTCTGCTTGCCTACTGCCTCGGA
Rbm9	V2LMM_65621	TGCTGTTGACAGTGAGCGACGGCCAGACCAGTGAACATAATAGTGAAGCCACAGATGTATTATGTTCACTGGTCTGGCCGGTGCCTACTGCCTCGGA
Rbm9	V2LMM_72748	TGCTGTTGACAGTGAGCGCCCTTTAAATTTCTGCCTTTAATAGTGAAGCCACAGATGTATTAAAGGCAGAAATTTAAAGGATGCCTACTGCCTCGGA
Rbm9	V2LMM_189525	TGCTGTTGACAGTGAGCGCGCGACTACATGTCTCTAATATTAGTGAAGCCACAGATGTAATATTAGAGACATGTAGTCGCTTGCCTACTGCCTCGGA
Rbm9	V2LHS_197021	TGCTGTTGACAGTGAGCGCCCTTTAAATTTCTGCCTTTAATAGTGAAGCCACAGATGTATTAAAGGCAGAAATTTAAAGGATGCCTACTGCCTCGGA
Rbmx2	V2LMM_42429	TGCTGTTGACAGTGAGCGACCCAGTTCCCTTTATTTGGTTTAGTGAAGCCACAGATGTAAACCAAATAAAGGGAACTGGGCTGCCTACTGCCTCGGA
Rbpms2	V2LMM_18299	TGCTGTTGACAGTGAGCGCGGCCTCCCTGTGGATATTAAATAGTGAAGCCACAGATGTATTTAATATCCACAGGGAGGCCATGCCTACTGCCTCGGA
Rbpms2	V2LMM_11181	TGCTGTTGACAGTGAGCGCCCTTGTTCAGCCTGTCAGATATAGTGAAGCCACAGATGTATATCTGACAGGCTGAACAAGGTTGCCTACTGCCTCGGA
Rbpms2	V2LMM_4825	TGCTGTTGACAGTGAGCGAGCAGACCCTGAGGCTAGAGTTTAGTGAAGCCACAGATGTAAACTCTAGCCTCAGGGTCTGCGTGCCTACTGCCTCGGA
Rnps1	V2LMM_1667	TGCTGTTGACAGTGAGCGACCGATAAGCAGGGACATTGATTAGTGAAGCCACAGATGTAATCAATGTCCCTGCTTATCGGGTGCCTACTGCCTCGGA
Rnps1	V2LHS_85600	TGCTGTTGACAGTGAGCGCGCTCCAACTCCTCCCGATAAATAGTGAAGCCACAGATGTATTTATCGGGAGGAGTTGGAGCTTGCCTACTGCCTCGGA
Rod1	V3LMM_442372	TGCTGTTGACAGTGAGCGACAGCCTTAATGTGAAATACAATAGTGAAGCCACAGATGTATTGTATTTCACATTAAGGCTGGTGCCTACTGCCTCGGA
Rod1	V3LMM_442373	TGCTGTTGACAGTGAGCGCTTGGCACGGTGTTGAAGATTATAGTGAAGCCACAGATGTATAATCTTCAACACCGTGCCAAATGCCTACTGCCTCGGA
Rod1	V3LMM_442370	TGCTGTTGACAGTGAGCGCCTGGAAGTTCTCCATCAGATATAGTGAAGCCACAGATGTATATCTGATGGAGAACTTCCAGATGCCTACTGCCTCGGA
RP23-12I24.6	V2LMM_196249	TGCTGTTGACAGTGAGCGACCCTAGCTTTGGTTAATAAATTAGTGAAGCCACAGATGTAATTTATTAACCAAAGCTAGGGCTGCCTACTGCCTCGGA
RP23-12I24.6	V2LMM_90318	TGCTGTTGACAGTGAGCGCCGTGACTATATGTAATTGAATTAGTGAAGCCACAGATGTAATTCAATTACATATAGTCACGATGCCTACTGCCTCGGA
RP23-12I24.6	V2LMM_90316	TGCTGTTGACAGTGAGCGAGCCCTAGCTTTGGTTAATAAATAGTGAAGCCACAGATGTATTTATTAACCAAAGCTAGGGCGTGCCTACTGCCTCGGA
RP23-141N19.8	V2LMM_161026	TGCTGTTGACAGTGAGCGACCGAAATCAGGACAGTGATAATAGTGAAGCCACAGATGTATTATCACTGTCCTGATTTCGGCTGCCTACTGCCTCGGA
RP23-141N19.8	V2LMM_20185	TGCTGTTGACAGTGAGCGCGGTGGCAATAATCAACTCAAATAGTGAAGCCACAGATGTATTTGAGTTGATTATTGCCACCATGCCTACTGCCTCGGA
Rsrc1	V2LMM_11777	TGCTGTTGACAGTGAGCGCCGGAAGGGATTAATCTCAAATTAGTGAAGCCACAGATGTAATTTGAGATTAATCCCTTCCGATGCCTACTGCCTCGGA
Rsrc1	V2LMM_8231	TGCTGTTGACAGTGAGCGAGGGCTAAATGTTCATTAAATATAGTGAAGCCACAGATGTATATTTAATGAACATTTAGCCCGTGCCTACTGCCTCGGA
Sart1	V2LMM_43913	TGCTGTTGACAGTGAGCGACCTGGCCCAGATGTAGTGTTATAGTGAAGCCACAGATGTATAACACTACATCTGGGCCAGGGTGCCTACTGCCTCGGA
Sart3	V2LMM_55764	TGCTGTTGACAGTGAGCGCGCGACCTTTGTTCTTAGGAATTAGTGAAGCCACAGATGTAATTCCTAAGAACAAAGGTCGCATGCCTACTGCCTCGGA
Scaf1	V2LMM_203384	TGCTGTTGACAGTGAGCGCGCCTCTGAGATTCTGGACATATAGTGAAGCCACAGATGTATATGTCCAGAATCTCAGAGGCATGCCTACTGCCTCGGA
Scaf1	V2LMM_109023	TGCTGTTGACAGTGAGCGACCTCTGAGATTCTGGACATATTAGTGAAGCCACAGATGTAATATGTCCAGAATCTCAGAGGCTGCCTACTGCCTCGGA
Scaf1	V2LHS_35822	TGCTGTTGACAGTGAGCGCCCACAAGATCTGCCACAGCAATAGTGAAGCCACAGATGTATTGCTGTGGCAGATCTTGTGGATGCCTACTGCCTCGGA
Sf1	V2LMM_18883	TGCTGTTGACAGTGAGCGCGGGAACACCCTGAAGAACATTTAGTGAAGCCACAGATGTAAATGTTCTTCAGGGTGTTCCCTTGCCTACTGCCTCGGA
Sf1	V2LMM_17510	TGCTGTTGACAGTGAGCGCGGATAAAGCACGGATGGATAATAGTGAAGCCACAGATGTATTATCCATCCGTGCTTTATCCTTGCCTACTGCCTCGGA
Sf3a1	V2LMM_64078	TGCTGTTGACAGTGAGCGACCTCTTCAACTACTTCACAAATAGTGAAGCCACAGATGTATTTGTGAAGTAGTTGAAGAGGCTGCCTACTGCCTCGGA
Sf3a1	V2LMM_79143	TGCTGTTGACAGTGAGCGCGGATATTGAGAGCAGCTTAAATAGTGAAGCCACAGATGTATTTAAGCTGCTCTCAATATCCATGCCTACTGCCTCGGA
Sf3a2	V2LMM_62057	TGCTGTTGACAGTGAGCGACCACCGTTTCATGTCTGCTTATAGTGAAGCCACAGATGTATAAGCAGACATGAAACGGTGGCTGCCTACTGCCTCGGA
Sf3a2	V2LMM_67008	TGCTGTTGACAGTGAGCGAGCCCATACCCAAGGGAAGAAATAGTGAAGCCACAGATGTATTTCTTCCCTTGGGTATGGGCCTGCCTACTGCCTCGGA
Sf3a3	V2LMM_43635	TGCTGTTGACAGTGAGCGACCTGACACCGAGGAAGAATATTAGTGAAGCCACAGATGTAATATTCTTCCTCGGTGTCAGGCTGCCTACTGCCTCGGA
Sf3a3	V2LMM_57906	TGCTGTTGACAGTGAGCGCGGACGAAGAGAATGAGATCATTAGTGAAGCCACAGATGTAATGATCTCATTCTCTTCGTCCTTGCCTACTGCCTCGGA
Sf3b1	V2LMM_5839	TGCTGTTGACAGTGAGCGAGCGCAGCAGATATTGACCATATAGTGAAGCCACAGATGTATATGGTCAATATCTGCTGCGCCTGCCTACTGCCTCGGA
Sf3b2	V2LMM_85024	TGCTGTTGACAGTGAGCGAGCCCTGCAGGAGAAGGAAGAATAGTGAAGCCACAGATGTATTCTTCCTTCTCCTGCAGGGCCTGCCTACTGCCTCGGA
Sf3b2	V2LMM_226511	TGCTGTTGACAGTGAGCGAGCTCGTCACTTCCTGTTCTTATAGTGAAGCCACAGATGTATAAGAACAGGAAGTGACGAGCCTGCCTACTGCCTCGGA
Sf3b2	V2LMM_85026	TGCTGTTGACAGTGAGCGCGCTAAGGATTTCCTTAGGAATTAGTGAAGCCACAGATGTAATTCCTAAGGAAATCCTTAGCTTGCCTACTGCCTCGGA
Sf3b2	V3LMM_463993	TGCTGTTGACAGTGAGCGCCTGATGATGTGAAGAAGGAAATAGTGAAGCCACAGATGTATTTCCTTCTTCACATCATCAGTTGCCTACTGCCTCGGA
Sf3b2	V3LMM_463990	TGCTGTTGACAGTGAGCGACTGCTGAGTTTCAGACCAAAATAGTGAAGCCACAGATGTATTTTGGTCTGAAACTCAGCAGCTGCCTACTGCCTCGGA
Sf3b3	V2LMM_39589	TGCTGTTGACAGTGAGCGCGGGATAAGCCTTAGAGATATTTAGTGAAGCCACAGATGTAAATATCTCTAAGGCTTATCCCTTGCCTACTGCCTCGGA
Sf3b3	V2LMM_24783	TGCTGTTGACAGTGAGCGACGGTCCTCCCTGAGAGTCTTATAGTGAAGCCACAGATGTATAAGACTCTCAGGGAGGACCGGTGCCTACTGCCTCGGA
Sf3b3	V2LMM_21498	TGCTGTTGACAGTGAGCGACCAGTGCCAGTTCAACCTTTATAGTGAAGCCACAGATGTATAAAGGTTGAACTGGCACTGGCTGCCTACTGCCTCGGA
Sf3b3	V2LMM_32314	TGCTGTTGACAGTGAGCGCCGGAGCAGGGAGATATCTTTATAGTGAAGCCACAGATGTATAAAGATATCTCCCTGCTCCGTTGCCTACTGCCTCGGA
Sf3b3	V3LMM_496858	TGCTGTTGACAGTGAGCGCCTCGGAGATGATGATGAAGAATAGTGAAGCCACAGATGTATTCTTCATCATCATCTCCGAGATGCCTACTGCCTCGGA
Sf3b4	V2LMM_14245	TGCTGTTGACAGTGAGCGCGCCGACTATGCCATTAAGATTTAGTGAAGCCACAGATGTAAATCTTAATGGCATAGTCGGCATGCCTACTGCCTCGGA
Sf3b4	V2LMM_20373	TGCTGTTGACAGTGAGCGCGGTGTTTACATTGTAAGGATTTAGTGAAGCCACAGATGTAAATCCTTACAATGTAAACACCTTGCCTACTGCCTCGGA
Sf3b5	V2LMM_226718	TGCTGTTGACAGTGAGCGACCACTTCTACCTCCTCAACTATAGTGAAGCCACAGATGTATAGTTGAGGAGGTAGAAGTGGCTGCCTACTGCCTCGGA
Sf3b5	V2LMM_87172	TGCTGTTGACAGTGAGCGACGGTTCAACCTGATGGAGAAATAGTGAAGCCACAGATGTATTTCTCCATCAGGTTGAACCGCTGCCTACTGCCTCGGA
Sf4	V2LMM_34710	TGCTGTTGACAGTGAGCGCGCCGAGACTCGGAGAGTGATATAGTGAAGCCACAGATGTATATCACTCTCCGAGTCTCGGCTTGCCTACTGCCTCGGA
Sfpq	V2LMM_26570	TGCTGTTGACAGTGAGCGAGCTACATGGATCCAAGAGAAATAGTGAAGCCACAGATGTATTTCTCTTGGATCCATGTAGCCTGCCTACTGCCTCGGA
Sfrs1	V2LMM_54400	TGCTGTTGACAGTGAGCGCGCAGTTATCTTCAGCTACAATTAGTGAAGCCACAGATGTAATTGTAGCTGAAGATAACTGCATGCCTACTGCCTCGGA
Sfrs1	V3LMM_484329	TGCTGTTGACAGTGAGCGCATGGAAGATCTCGATCTCGAATAGTGAAGCCACAGATGTATTCGAGATCGAGATCTTCCATATGCCTACTGCCTCGGA
Sfrs1	V2LHS_149886	TGCTGTTGACAGTGAGCGCGGATTAAGAATGCTTTGGATTTAGTGAAGCCACAGATGTAAATCCAAAGCATTCTTAATCCATGCCTACTGCCTCGGA
Sfrs1	V2LHS_149884	TGCTGTTGACAGTGAGCGCGCAGAGGATCACCACGCTATTTAGTGAAGCCACAGATGTAAATAGCGTGGTGATCCTCTGCTTGCCTACTGCCTCGGA
Sfrs1	V2LHS_202414	TGCTGTTGACAGTGAGCGAGGCTAAAGTGTTGAATTGCATTAGTGAAGCCACAGATGTAATGCAATTCAACACTTTAGCCCTGCCTACTGCCTCGGA
Sfrs1	V2LHS_149883	TGCTGTTGACAGTGAGCGCGGGCCCAGAAGTCCAAGTTATTAGTGAAGCCACAGATGTAATAACTTGGACTTCTGGGCCCATGCCTACTGCCTCGGA
Sfrs10	V2LMM_36106	TGCTGTTGACAGTGAGCGCGCTGAGAAGTTTCTATTGTAATAGTGAAGCCACAGATGTATTACAATAGAAACTTCTCAGCATGCCTACTGCCTCGGA
Sfrs10	V2LHS_263160	TGCTGTTGACAGTGAGCGCGCCAATGGAATGGAGCTTGATTAGTGAAGCCACAGATGTAATCAAGCTCCATTCCATTGGCATGCCTACTGCCTCGGA
Sfrs10	V2LHS_47201	TGCTGTTGACAGTGAGCGCAGAGGATTTGCCTTTGTATATTAGTGAAGCCACAGATGTAATATACAAAGGCAAATCCTCTTTGCCTACTGCCTCGGA
Sfrs10	V2LHS_263160	TGCTGTTGACAGTGAGCGCGCCAATGGAATGGAGCTTGATTAGTGAAGCCACAGATGTAATCAAGCTCCATTCCATTGGCATGCCTACTGCCTCGGA
Sfrs10	V2LMM_56146	TGCTGTTGACAGTGAGCGCGCTAATTACTAGTCTGTTTATTAGTGAAGCCACAGATGTAATAAACAGACTAGTAATTAGCTTGCCTACTGCCTCGGA
Sfrs10	V2LMM_54487	TGCTGTTGACAGTGAGCGCGCATCTAACACCATTATTTATTAGTGAAGCCACAGATGTAATAAATAATGGTGTTAGATGCTTGCCTACTGCCTCGGA
Sfrs10	V2LMM_32390	TGCTGTTGACAGTGAGCGCCGGCCTTTATGTAATCTGTATTAGTGAAGCCACAGATGTAATACAGATTACATAAAGGCCGATGCCTACTGCCTCGGA
Sfrs10	V2LMM_59776	TGCTGTTGACAGTGAGCGCGGCTGCAGCATCCTGGGTAAATAGTGAAGCCACAGATGTATTTACCCAGGATGCTGCAGCCTTGCCTACTGCCTCGGA
Sfrs11	V2LMM_84154	TGCTGTTGACAGTGAGCGCCCTATACCTAGCAAATTTATATAGTGAAGCCACAGATGTATATAAATTTGCTAGGTATAGGTTGCCTACTGCCTCGGA
Sfrs11	V2LMM_84153	TGCTGTTGACAGTGAGCGAGCTATGACAGTGAGAAGGAAATAGTGAAGCCACAGATGTATTTCCTTCTCACTGTCATAGCCTGCCTACTGCCTCGGA
Sfrs11	V2LMM_84152	TGCTGTTGACAGTGAGCGACCTGTCTACATATTCAAACAATAGTGAAGCCACAGATGTATTGTTTGAATATGTAGACAGGGTGCCTACTGCCTCGGA
Sfrs12	V2LMM_50964	TGCTGTTGACAGTGAGCGCCCGCTGTCTTATTTATGAAATTAGTGAAGCCACAGATGTAATTTCATAAATAAGACAGCGGTTGCCTACTGCCTCGGA
Sfrs12	V2LMM_57318	TGCTGTTGACAGTGAGCGCGCTTGAAATTTGTGCAAATATTAGTGAAGCCACAGATGTAATATTTGCACAAATTTCAAGCATGCCTACTGCCTCGGA
Sfrs12ip1	V2LMM_77542	TGCTGTTGACAGTGAGCGCGCTGTCCCTCGGTAAGTCAATTAGTGAAGCCACAGATGTAATTGACTTACCGAGGGACAGCATGCCTACTGCCTCGGA
Sfrs12ip1	V2LMM_77072	TGCTGTTGACAGTGAGCGCGCTCTTGATACTGAATAGCTTTAGTGAAGCCACAGATGTAAAGCTATTCAGTATCAAGAGCATGCCTACTGCCTCGGA
Sfrs12ip1	V2LMM_67661	TGCTGTTGACAGTGAGCGAGCTACCCTGGTCATCTGACTTTAGTGAAGCCACAGATGTAAAGTCAGATGACCAGGGTAGCCTGCCTACTGCCTCGGA
Sfrs14	V2LMM_42090	TGCTGTTGACAGTGAGCGACCAGTGGATCTGGAGTGTATTTAGTGAAGCCACAGATGTAAATACACTCCAGATCCACTGGCTGCCTACTGCCTCGGA
Sfrs15	V2LMM_102491	TGCTGTTGACAGTGAGCGACCGTAATGACGATAGAGATAATAGTGAAGCCACAGATGTATTATCTCTATCGTCATTACGGCTGCCTACTGCCTCGGA
Sfrs15	V2LMM_93187	TGCTGTTGACAGTGAGCGCGCTTGAATGGTCCTTAAGATTTAGTGAAGCCACAGATGTAAATCTTAAGGACCATTCAAGCTTGCCTACTGCCTCGGA
Sfrs15	V2LMM_102496	TGCTGTTGACAGTGAGCGCGGTGTACAGATGCTGTATAATTAGTGAAGCCACAGATGTAATTATACAGCATCTGTACACCTTGCCTACTGCCTCGGA
Sfrs17b	V2LMM_97808	TGCTGTTGACAGTGAGCGCGCCCAGTTTCCTCATCATTAATAGTGAAGCCACAGATGTATTAATGATGAGGAAACTGGGCTTGCCTACTGCCTCGGA
Sfrs17b	V2LMM_97807	TGCTGTTGACAGTGAGCGCCGTGTTGCTCCCAGAATGTATTAGTGAAGCCACAGATGTAATACATTCTGGGAGCAACACGTTGCCTACTGCCTCGGA
Sfrs17b	V2LMM_197466	TGCTGTTGACAGTGAGCGAGCAGACTTCTTGGAGGAAATTTAGTGAAGCCACAGATGTAAATTTCCTCCAAGAAGTCTGCCTGCCTACTGCCTCGGA
Sfrs18	V2LMM_161495	TGCTGTTGACAGTGAGCGCCCAAATGATGTTGCTGACAAATAGTGAAGCCACAGATGTATTTGTCAGCAACATCATTTGGTTGCCTACTGCCTCGGA
Sfrs2	V2LMM_74272	TGCTGTTGACAGTGAGCGCGCACATCTAGCTGATGATAAATAGTGAAGCCACAGATGTATTTATCATCAGCTAGATGTGCTTGCCTACTGCCTCGGA
Sfrs2	V2LMM_71749	TGCTGTTGACAGTGAGCGCCCTATGAAAGTTGGTGTAATTTAGTGAAGCCACAGATGTAAATTACACCAACTTTCATAGGTTGCCTACTGCCTCGGA
Sfrs2	V2LMM_63935	TGCTGTTGACAGTGAGCGACCTCCTGACTTAATAAGGAAATAGTGAAGCCACAGATGTATTTCCTTATTAAGTCAGGAGGCTGCCTACTGCCTCGGA
Sfrs2	V2LMM_79311	TGCTGTTGACAGTGAGCGCGGATTGGATATTTGAGGTAAATAGTGAAGCCACAGATGTATTTACCTCAAATATCCAATCCATGCCTACTGCCTCGGA
Sfrs2ip	V2LMM_64447	TGCTGTTGACAGTGAGCGACCTGGGTGAAGTATCCGATAATAGTGAAGCCACAGATGTATTATCGGATACTTCACCCAGGGTGCCTACTGCCTCGGA
Sfrs2ip	V2LMM_78171	TGCTGTTGACAGTGAGCGCGGACAAAGTTTGTCATAGTAATAGTGAAGCCACAGATGTATTACTATGACAAACTTTGTCCATGCCTACTGCCTCGGA
Sfrs2ip	V2LMM_71118	TGCTGTTGACAGTGAGCGCCCATAAGAGAAGATCTGTTATTAGTGAAGCCACAGATGTAATAACAGATCTTCTCTTATGGTTGCCTACTGCCTCGGA
Sfrs3	V2LMM_64729	TGCTGTTGACAGTGAGCGACCTTGATCATTCTGAGTATAATAGTGAAGCCACAGATGTATTATACTCAGAATGATCAAGGGTGCCTACTGCCTCGGA
Sfrs3	V2LMM_81411	TGCTGTTGACAGTGAGCGCGGTATTTGTGTGCAACTAGATTAGTGAAGCCACAGATGTAATCTAGTTGCACACAAATACCTTGCCTACTGCCTCGGA
Sfrs5	V2LMM_33604	TGCTGTTGACAGTGAGCGCGCAGCTGTTTGTTATTGATAATAGTGAAGCCACAGATGTATTATCAATAACAAACAGCTGCTTGCCTACTGCCTCGGA
Sfrs5	V2LMM_36372	TGCTGTTGACAGTGAGCGCGCTGGCAGGATCTCAAAGATTTAGTGAAGCCACAGATGTAAATCTTTGAGATCCTGCCAGCTTGCCTACTGCCTCGGA
Sfrs5	V2LMM_35900	TGCTGTTGACAGTGAGCGCGCTCTAAATTTGCTTGTATATTAGTGAAGCCACAGATGTAATATACAAGCAAATTTAGAGCTTGCCTACTGCCTCGGA
Sfrs5	V2LHS_229555	TGCTGTTGACAGTGAGCGCGCAGCTGTTTGTTATTGATAATAGTGAAGCCACAGATGTATTATCAATAACAAACAGCTGCTTGCCTACTGCCTCGGA
Sfrs6	V2LMM_245611	TGCTGTTGACAGTGAGCGACCTCATAAATATATAACGAATTAGTGAAGCCACAGATGTAATTCGTTATATATTTATGAGGGTGCCTACTGCCTCGGA
Sfrs6	V2LMM_16191	TGCTGTTGACAGTGAGCGCGCTTGAGTTATGTAAGATTTATAGTGAAGCCACAGATGTATAAATCTTACATAACTCAAGCTTGCCTACTGCCTCGGA
Sfrs6	V2LHS_20638	TGCTGTTGACAGTGAGCGACCGCAGTAGATCTCGAAGTATTAGTGAAGCCACAGATGTAATACTTCGAGATCTACTGCGGCTGCCTACTGCCTCGGA
Sfrs7	V2LMM_41006	TGCTGTTGACAGTGAGCGCGGTTCTTACTCAGACTTTAAATAGTGAAGCCACAGATGTATTTAAAGTCTGAGTAAGAACCTTGCCTACTGCCTCGGA
Sfrs7	V2LHS_56949	TGCTGTTGACAGTGAGCGCGATCTAGGTCTGGTTCTATAATAGTGAAGCCACAGATGTATTATAGAACCAGACCTAGATCTTGCCTACTGCCTCGGA
Sfrs9	V2LMM_69051	TGCTGTTGACAGTGAGCGAGGATGGTTGAATATTTGAGAATAGTGAAGCCACAGATGTATTCTCAAATATTCAACCATCCCTGCCTACTGCCTCGGA
Sltm	V2LMM_73435	TGCTGTTGACAGTGAGCGCCGGAGTATTATGTAACCTATTTAGTGAAGCCACAGATGTAAATAGGTTACATAATACTCCGATGCCTACTGCCTCGGA
Sltm	V2LMM_64640	TGCTGTTGACAGTGAGCGACCTTACTGGAGCGAGAATAAATAGTGAAGCCACAGATGTATTTATTCTCGCTCCAGTAAGGGTGCCTACTGCCTCGGA
Sltm	V2LHS_157618	TGCTGTTGACAGTGAGCGCCCTTACTGGAGCGAGAATAAATAGTGAAGCCACAGATGTATTTATTCTCGCTCCAGTAAGGATGCCTACTGCCTCGGA
Smarca2	V2LMM_78811	TGCTGTTGACAGTGAGCGCGGAGCGAATCCGTAATCATAATAGTGAAGCCACAGATGTATTATGATTACGGATTCGCTCCTTGCCTACTGCCTCGGA
Smndc1	V2LMM_30175	TGCTGTTGACAGTGAGCGCCCATAATTTCCCTGTATATTATAGTGAAGCCACAGATGTATAATATACAGGGAAATTATGGTTGCCTACTGCCTCGGA
Smndc1	V2LMM_31487	TGCTGTTGACAGTGAGCGCCCTGTATTTCTTGTGCATTAATAGTGAAGCCACAGATGTATTAATGCACAAGAAATACAGGATGCCTACTGCCTCGGA
Smu1	V2LMM_62515	TGCTGTTGACAGTGAGCGACCAGGATAACTTCATGATGATTAGTGAAGCCACAGATGTAATCATCATGAAGTTATCCTGGGTGCCTACTGCCTCGGA
Smu1	V2LMM_66653	TGCTGTTGACAGTGAGCGAGCATATTAAGTTTGGACAGAATAGTGAAGCCACAGATGTATTCTGTCCAAACTTAATATGCCTGCCTACTGCCTCGGA
Smu1	V2LMM_79801	TGCTGTTGACAGTGAGCGCGGCCATTCCTCCTTTGTTAATTAGTGAAGCCACAGATGTAATTAACAAAGGAGGAATGGCCTTGCCTACTGCCTCGGA
Snrnp200	V2LMM_150080	TGCTGTTGACAGTGAGCGAGCTGTATGACTTGAATCATAATAGTGAAGCCACAGATGTATTATGATTCAAGTCATACAGCCTGCCTACTGCCTCGGA
Snrnp200	V2LMM_150082	TGCTGTTGACAGTGAGCGCGGGCCTCTTCTACTTTGATAATAGTGAAGCCACAGATGTATTATCAAAGTAGAAGAGGCCCTTGCCTACTGCCTCGGA
Snrnp200	V2LMM_150081	TGCTGTTGACAGTGAGCGAGCATGATTGCTGCCTACTATTTAGTGAAGCCACAGATGTAAATAGTAGGCAGCAATCATGCCTGCCTACTGCCTCGGA
Snrnp25	V2LMM_71342	TGCTGTTGACAGTGAGCGCCCGAGATGAGGTTTCCTTTATTAGTGAAGCCACAGATGTAATAAAGGAAACCTCATCTCGGTTGCCTACTGCCTCGGA
Snrnp25	V2LMM_71367	TGCTGTTGACAGTGAGCGCCCGATCCAGGTTACTCTAGAATAGTGAAGCCACAGATGTATTCTAGAGTAACCTGGATCGGATGCCTACTGCCTCGGA
Snrnp25	V2LMM_69414	TGCTGTTGACAGTGAGCGAGGCCTGGCTTATAGAATAAATTAGTGAAGCCACAGATGTAATTTATTCTATAAGCCAGGCCCTGCCTACTGCCTCGGA
Snrnp27	V2LMM_78031	TGCTGTTGACAGTGAGCGCGGAAGAAATAGAAATGATGAATAGTGAAGCCACAGATGTATTCATCATTTCTATTTCTTCCTTGCCTACTGCCTCGGA
Snrnp27	V2LMM_219879	TGCTGTTGACAGTGAGCGCAGAAGGTAGACGGCTCTGTAATAGTGAAGCCACAGATGTATTACAGAGCCGTCTACCTTCTTTGCCTACTGCCTCGGA
Snrnp27	V3LMM_461089	TGCTGTTGACAGTGAGCGCCCAGGTCTCCAAGACGACATATAGTGAAGCCACAGATGTATATGTCGTCTTGGAGACCTGGATGCCTACTGCCTCGGA
Snrnp27	V2LHS_193592	TGCTGTTGACAGTGAGCGCGGAAGAAATAGAAATGATGAATAGTGAAGCCACAGATGTATTCATCATTTCTATTTCTTCCTTGCCTACTGCCTCGGA
Snrnp40	V2LMM_71543	TGCTGTTGACAGTGAGCGCCCGGCTAATACTGTTGTGGAATAGTGAAGCCACAGATGTATTCCACAACAGTATTAGCCGGTTGCCTACTGCCTCGGA
Snrnp48	V2LMM_79463	TGCTGTTGACAGTGAGCGCGGCAGAAGTGAGAGATTATAATAGTGAAGCCACAGATGTATTATAATCTCTCACTTCTGCCATGCCTACTGCCTCGGA
Snrnp48	V2LMM_79288	TGCTGTTGACAGTGAGCGCGGATTCACAGTTCCAGATAATTAGTGAAGCCACAGATGTAATTATCTGGAACTGTGAATCCTTGCCTACTGCCTCGGA
Snrnp48	V2LMM_68400	TGCTGTTGACAGTGAGCGAGGAAAGATGGTGATTGTTATATAGTGAAGCCACAGATGTATATAACAATCACCATCTTTCCCTGCCTACTGCCTCGGA
Snrnp48	V2LMM_22779	TGCTGTTGACAGTGAGCGACCTCCCAAGTGCTGAGATTAATAGTGAAGCCACAGATGTATTAATCTCAGCACTTGGGAGGCTGCCTACTGCCTCGGA
Snrnp70	V2LMM_249769	TGCTGTTGACAGTGAGCGACCAGAGAATGGATATCTGATGTAGTGAAGCCACAGATGTACATCAGATATCCATTCTCTGGGTGCCTACTGCCTCGGA
Snrnp70	V2LHS_153251	TGCTGTTGACAGTGAGCGAGGACCCTCACAATGATCCCAATAGTGAAGCCACAGATGTATTGGGATCATTGTGAGGGTCCCTGCCTACTGCCTCGGA
Snrpa	V2LHS_47165	TGCTGTTGACAGTGAGCGCCCACACTATTTATATCAACAATAGTGAAGCCACAGATGTATTGTTGATATAAATAGTGTGGTTGCCTACTGCCTCGGA
Snrpa1	V2LMM_43991	TGCTGTTGACAGTGAGCGACCTGTAACCAATAAGAAGCATTAGTGAAGCCACAGATGTAATGCTTCTTATTGGTTACAGGGTGCCTACTGCCTCGGA
Snrpb	V2LMM_36786	TGCTGTTGACAGTGAGCGCGCTTTGATCTTCACACAGCATTAGTGAAGCCACAGATGTAATGCTGTGTGAAGATCAAAGCATGCCTACTGCCTCGGA
Snrpb2	V2LMM_57580	TGCTGTTGACAGTGAGCGCGGAAGGACTTGGTTATTTATATAGTGAAGCCACAGATGTATATAAATAACCAAGTCCTTCCATGCCTACTGCCTCGGA
Snrpb2	V2LMM_43763	TGCTGTTGACAGTGAGCGACCTGATTATCCTCCAAATTATTAGTGAAGCCACAGATGTAATAATTTGGAGGATAATCAGGGTGCCTACTGCCTCGGA
Snrpc	V2LMM_8048	TGCTGTTGACAGTGAGCGAGGCTGCATTTCAACAAGGGAATAGTGAAGCCACAGATGTATTCCCTTGTTGAAATGCAGCCGTGCCTACTGCCTCGGA
Snrpc	V3LMM_512776	TGCTGTTGACAGTGAGCGCAGCGCTCTTGATGGTTTTGTATAGTGAAGCCACAGATGTATACAAAACCATCAAGAGCGCTTTGCCTACTGCCTCGGA
Snrpc	V3LMM_512774	TGCTGTTGACAGTGAGCGAAGGGAGAAATAATACAAAAAATAGTGAAGCCACAGATGTATTTTTTGTATTATTTCTCCCTCTGCCTACTGCCTCGGA
Snrpc	V3LMM_512772	TGCTGTTGACAGTGAGCGACCCGAGTGTTTACTAGATGCATAGTGAAGCCACAGATGTATGCATCTAGTAAACACTCGGGCTGCCTACTGCCTCGGA
Snrpd1	V2LMM_30269	TGCTGTTGACAGTGAGCGCCCATGGAGCTTTAGTGGTAAATAGTGAAGCCACAGATGTATTTACCACTAAAGCTCCATGGATGCCTACTGCCTCGGA
Snrpd2	V2LMM_231681	TGCTGTTGACAGTGAGCGCGCTCATTAACTGTCGCAACAATAGTGAAGCCACAGATGTATTGTTGCGACAGTTAATGAGCATGCCTACTGCCTCGGA
Snrpd3	V2LMM_77330	TGCTGTTGACAGTGAGCGCGCTGCTATCCTGAAGGCCCAATAGTGAAGCCACAGATGTATTGGGCCTTCAGGATAGCAGCTTGCCTACTGCCTCGGA
Snrpd3	V2LMM_76862	TGCTGTTGACAGTGAGCGCGCTCATTGAAGCAGAGGACAATAGTGAAGCCACAGATGTATTGTCCTCTGCTTCAATGAGCTTGCCTACTGCCTCGGA
Snrpd3	V2LHS_33930	TGCTGTTGACAGTGAGCGCGCTCATTGAAGCAGAGGACAATAGTGAAGCCACAGATGTATTGTCCTCTGCTTCAATGAGCTTGCCTACTGCCTCGGA
Snrpd3	V3LHS_635527	TGCTGTTGACAGTGAGCGAACCCATGTTAAAGAGCATGAATAGTGAAGCCACAGATGTATTCATGCTCTTTAACATGGGTGTGCCTACTGCCTCGGA
Snrpd3	V3LHS_635525	TGCTGTTGACAGTGAGCGACCCATGTTAAAGAGCATGAAATAGTGAAGCCACAGATGTATTTCATGCTCTTTAACATGGGTTGCCTACTGCCTCGGA
Snrpe	V2LMM_27087	TGCTGTTGACAGTGAGCGAGCTGTATGAACAAGTGAATATTAGTGAAGCCACAGATGTAATATTCACTTGTTCATACAGCCTGCCTACTGCCTCGGA
Snrpe	V2LMM_35340	TGCTGTTGACAGTGAGCGCGCGGATAGAAGGTTGTATTATTAGTGAAGCCACAGATGTAATAATACAACCTTCTATCCGCATGCCTACTGCCTCGGA
Snrpe	V3LHS_638315	TGCTGTTGACAGTGAGCGATCGGATCATGCTAAAAGGAGATAGTGAAGCCACAGATGTATCTCCTTTTAGCATGATCCGACTGCCTACTGCCTCGGA
Snrpg	V2LMM_18362	TGCTGTTGACAGTGAGCGCGGCCTGTTTGATTGTGATGTATAGTGAAGCCACAGATGTATACATCACAATCAAACAGGCCTTGCCTACTGCCTCGGA
Snrpg	V2LMM_16556	TGCTGTTGACAGTGAGCGCGGACAAGAAGTTATCATTGAATAGTGAAGCCACAGATGTATTCAATGATAACTTCTTGTCCATGCCTACTGCCTCGGA
Snrpg	V2LHS_153287	TGCTGTTGACAGTGAGCGCGGACAAGAAGTTATCATTGAATAGTGAAGCCACAGATGTATTCAATGATAACTTCTTGTCCATGCCTACTGCCTCGGA
Snrpn	V2LMM_42717	TGCTGTTGACAGTGAGCGACCGAGTATTAAGGATCTTGAATAGTGAAGCCACAGATGTATTCAAGATCCTTAATACTCGGGTGCCTACTGCCTCGGA
Snrpn	V2LMM_63604	TGCTGTTGACAGTGAGCGACCTAAGATACAGTTGATAAATTAGTGAAGCCACAGATGTAATTTATCAACTGTATCTTAGGGTGCCTACTGCCTCGGA
Snrpn	V2LMM_63619	TGCTGTTGACAGTGAGCGACCTACAATGCTTCTTGTGAAATAGTGAAGCCACAGATGTATTTCACAAGAAGCATTGTAGGGTGCCTACTGCCTCGGA
Snrpn	V3LMM_459300	TGCTGTTGACAGTGAGCGACTCCACCTGTAGGCAGAGCAATAGTGAAGCCACAGATGTATTGCTCTGCCTACAGGTGGAGGTGCCTACTGCCTCGGA
Snrpn	V2LMM_54482	TGCTGTTGACAGTGAGCGCGCATCGAACCTTTATTTATATTAGTGAAGCCACAGATGTAATATAAATAAAGGTTCGATGCATGCCTACTGCCTCGGA
Srp54a	V2LHS_153498	TGCTGTTGACAGTGAGCGCGCACTTATAGAGAAGTTGAAATAGTGAAGCCACAGATGTATTTCAACTTCTCTATAAGTGCTTGCCTACTGCCTCGGA
Srrm1	V2LMM_47247	TGCTGTTGACAGTGAGCGAGCTCGCCCTCCTTATCTTCAATAGTGAAGCCACAGATGTATTGAAGATAAGGAGGGCGAGCGTGCCTACTGCCTCGGA
Srrm1	V2LMM_46358	TGCTGTTGACAGTGAGCGAGCCCAAGAGATCCCATGTAAATAGTGAAGCCACAGATGTATTTACATGGGATCTCTTGGGCCTGCCTACTGCCTCGGA
Srrm2	V2LMM_87710	TGCTGTTGACAGTGAGCGACCAAGGTAGACTCTAGATTAATAGTGAAGCCACAGATGTATTAATCTAGAGTCTACCTTGGGTGCCTACTGCCTCGGA
Srrm2	V2LMM_87715	TGCTGTTGACAGTGAGCGCGGCCCTGTTTCAGAAGTAAATTAGTGAAGCCACAGATGTAATTTACTTCTGAAACAGGGCCTTGCCTACTGCCTCGGA
Srrm2	V2LMM_87712	TGCTGTTGACAGTGAGCGAGCAGAAGAAGTCCTTCAGTATTAGTGAAGCCACAGATGTAATACTGAAGGACTTCTTCTGCGTGCCTACTGCCTCGGA
Ssb	V2LMM_32085	TGCTGTTGACAGTGAGCGCCGCCACCCTTGATGATATAAATAGTGAAGCCACAGATGTATTTATATCATCAAGGGTGGCGTTGCCTACTGCCTCGGA
Ssb	V2LHS_153532	TGCTGTTGACAGTGAGCGACCTAAACAAATGGAAGTCAAATAGTGAAGCCACAGATGTATTTGACTTCCATTTGTTTAGGGTGCCTACTGCCTCGGA
Syf2	V2LMM_12249	TGCTGTTGACAGTGAGCGCCGTGCCTTCCTCAGAGGAAATTAGTGAAGCCACAGATGTAATTTCCTCTGAGGAAGGCACGTTGCCTACTGCCTCGGA
Syf2	V2LMM_11517	TGCTGTTGACAGTGAGCGCCGATGTATTTCTTGTAGTAATTAGTGAAGCCACAGATGTAATTACTACAAGAAATACATCGTTGCCTACTGCCTCGGA
Syf2	V2LMM_8104	TGCTGTTGACAGTGAGCGAGGCTTCTGAAATAAATGTCTTTAGTGAAGCCACAGATGTAAAGACATTTATTTCAGAAGCCCTGCCTACTGCCTCGGA
Syf2	V3LMM_496733	TGCTGTTGACAGTGAGCGATGGAAGAAGACAAAAGACTTATAGTGAAGCCACAGATGTATAAGTCTTTTGTCTTCTTCCACTGCCTACTGCCTCGGA
Syf2	V3LMM_496735	TGCTGTTGACAGTGAGCGCCAGAGAGAGAAGCATGGAGAATAGTGAAGCCACAGATGTATTCTCCATGCTTCTCTCTCTGTTGCCTACTGCCTCGGA
Syncrip	V2LHS_5777	TGCTGTTGACAGTGAGCGCGGCTGTTAAACTGTATAATAATAGTGAAGCCACAGATGTATTATTATACAGTTTAACAGCCTTGCCTACTGCCTCGGA
Syncrip	V2LMM_37715	TGCTGTTGACAGTGAGCGCGGAGCAGATTCTTGAGGAATTTAGTGAAGCCACAGATGTAAATTCCTCAAGAATCTGCTCCTTGCCTACTGCCTCGGA
Taf15	V2LMM_84272	TGCTGTTGACAGTGAGCGACCACTAGAAGGCCTGAATTTATAGTGAAGCCACAGATGTATAAATTCAGGCCTTCTAGTGGCTGCCTACTGCCTCGGA
Taf15	V2LMM_84277	TGCTGTTGACAGTGAGCGCGCTGATTCAGAGTCTGATAATTAGTGAAGCCACAGATGTAATTATCAGACTCTGAATCAGCATGCCTACTGCCTCGGA
Taf15	V2LHS_172494	TGCTGTTGACAGTGAGCGCCCGACCATACTGATGACTGTTTAGTGAAGCCACAGATGTAAACAGTCATCAGTATGGTCGGTTGCCTACTGCCTCGGA
Tardbp	V2LHS_8725	TGCTGTTGACAGTGAGCGCCAATATGAAGCCTTCATTTAATAGTGAAGCCACAGATGTATTAAATGAAGGCTTCATATTGTTGCCTACTGCCTCGGA
Tardbp	V2LHS_85421	TGCTGTTGACAGTGAGCGCCAATATGAAGCCTTCATTTAATAGTGAAGCCACAGATGTATTAAATGAAGGCTTCATATTGTTGCCTACTGCCTCGGA
Tardbp	V2LHS_85417	TGCTGTTGACAGTGAGCGCGCAGTTCATCTCATTTCAAATTAGTGAAGCCACAGATGTAATTTGAAATGAGATGAACTGCATGCCTACTGCCTCGGA
Tcerg1	V2LMM_20282	TGCTGTTGACAGTGAGCGCGGTGTAGCAATGATGCAAATATAGTGAAGCCACAGATGTATATTTGCATCATTGCTACACCTTGCCTACTGCCTCGGA
Tial1	V2LMM_22318	TGCTGTTGACAGTGAGCGACCGGACTCTATACGTAGGTAATAGTGAAGCCACAGATGTATTACCTACGTATAGAGTCCGGGTGCCTACTGCCTCGGA
Tial1	V2LMM_33390	TGCTGTTGACAGTGAGCGCGCAGAGAATGCAATTGTGCATTAGTGAAGCCACAGATGTAATGCACAATTGCATTCTCTGCATGCCTACTGCCTCGGA
Tial1	V2LHS_154055	TGCTGTTGACAGTGAGCGCCCATTTGGACAAATTATGGAATAGTGAAGCCACAGATGTATTCCATAATTTGTCCAAATGGTTGCCTACTGCCTCGGA
Tnrc4	V2LMM_21138	TGCTGTTGACAGTGAGCGACCAGACGCTGCCATCTCTCTTTAGTGAAGCCACAGATGTAAAGAGAGATGGCAGCGTCTGGCTGCCTACTGCCTCGGA
Tnrc4	V2LMM_30529	TGCTGTTGACAGTGAGCGCCCGGAAGATGTTTGAACCATTTAGTGAAGCCACAGATGTAAATGGTTCAAACATCTTCCGGATGCCTACTGCCTCGGA
Tra2a	V2LMM_95594	TGCTGTTGACAGTGAGCGCCCAAACATTCTGAATCCCATTTAGTGAAGCCACAGATGTAAATGGGATTCAGAATGTTTGGATGCCTACTGCCTCGGA
Tra2a	V2LMM_195598	TGCTGTTGACAGTGAGCGAGGAGTCACTCTCCAATGTCTATAGTGAAGCCACAGATGTATAGACATTGGAGAGTGACTCCGTGCCTACTGCCTCGGA
Tra2a	V2LMM_195307	TGCTGTTGACAGTGAGCGCCCAAACAACCTGGTTTATTTATAGTGAAGCCACAGATGTATAAATAAACCAGGTTGTTTGGTTGCCTACTGCCTCGGA
Tra2a	V2LMM_48134	TGCTGTTGACAGTGAGCGAGGACTTTATCTTTAGGTGTAATAGTGAAGCCACAGATGTATTACACCTAAAGATAAAGTCCCTGCCTACTGCCTCGGA
Tra2a	V2LMM_42135	TGCTGTTGACAGTGAGCGACCAGTTTACTGTCCATTGTATTAGTGAAGCCACAGATGTAATACAATGGACAGTAAACTGGGTGCCTACTGCCTCGGA
Ttf1	V3LMM_434699	TGCTGTTGACAGTGAGCGCTGCGATGATGACAGTGATGAATAGTGAAGCCACAGATGTATTCATCACTGTCATCATCGCAATGCCTACTGCCTCGGA
Ttf1	V3LMM_434698	TGCTGTTGACAGTGAGCGACCGGAACTGGATGCAGTGCAATAGTGAAGCCACAGATGTATTGCACTGCATCCAGTTCCGGGTGCCTACTGCCTCGGA
Ttf1	V2LMM_60162	TGCTGTTGACAGTGAGCGCGGGATCATCCTTGTAGATAAATAGTGAAGCCACAGATGTATTTATCTACAAGGATGATCCCATGCCTACTGCCTCGGA
Ttf1	V3LMM_434697	TGCTGTTGACAGTGAGCGATGGGATCATCCTTGTAGATAATAGTGAAGCCACAGATGTATTATCTACAAGGATGATCCCAGTGCCTACTGCCTCGGA
Ttf1	V3LMM_434701	TGCTGTTGACAGTGAGCGCCTGGATGCAGTGCAAAAGTAATAGTGAAGCCACAGATGTATTACTTTTGCACTGCATCCAGTTGCCTACTGCCTCGGA
U2af1	V2LHS_84679	TGCTGTTGACAGTGAGCGACCTCTTGAACATTTACCGTAATAGTGAAGCCACAGATGTATTACGGTAAATGTTCAAGAGGGTGCCTACTGCCTCGGA
U2af1l4	V2LMM_20083	TGCTGTTGACAGTGAGCGCGGTGCAAGAACACTATGATAATAGTGAAGCCACAGATGTATTATCATAGTGTTCTTGCACCTTGCCTACTGCCTCGGA
U2af2	V2LHS_91408	TGCTGTTGACAGTGAGCGCGCGGCAGCTCAACGAGAATAATAGTGAAGCCACAGATGTATTATTCTCGTTGAGCTGCCGCTTGCCTACTGCCTCGGA
Ubl5	V2LMM_68112	TGCTGTTGACAGTGAGCGAGCTGGAACAAGATCGTTCTTATAGTGAAGCCACAGATGTATAAGAACGATCTTGTTCCAGCGTGCCTACTGCCTCGGA
Ubl5	V2LMM_70624	TGCTGTTGACAGTGAGCGCCCACGTGTCTCTGGGAGATTATAGTGAAGCCACAGATGTATAATCTCCCAGAGACACGTGGTTGCCTACTGCCTCGGA
Ubl5	V2LMM_72366	TGCTGTTGACAGTGAGCGCCCTGGAGCTTTATTACCAGTATAGTGAAGCCACAGATGTATACTGGTAATAAAGCTCCAGGTTGCCTACTGCCTCGGA
Xab2	V2LMM_220955	TGCTGTTGACAGTGAGCGACCCAATGAAGTCCGACTGGAATAGTGAAGCCACAGATGTATTCCAGTCGGACTTCATTGGGCTGCCTACTGCCTCGGA
Xab2	V2LMM_61929	TGCTGTTGACAGTGAGCGACCACAGATCGTTATTAACTATTAGTGAAGCCACAGATGTAATAGTTAATAACGATCTGTGGCTGCCTACTGCCTCGGA
Xab2	V2LMM_72510	TGCTGTTGACAGTGAGCGCCCTGTGCAGAACCGTGTATATTAGTGAAGCCACAGATGTAATATACACGGTTCTGCACAGGTTGCCTACTGCCTCGGA
Ybx1	V3LHS_635435	TGCTGTTGACAGTGAGCGACAGGCGAAGGTTCCCACCTTATAGTGAAGCCACAGATGTATAAGGTGGGAACCTTCGCCTGCTGCCTACTGCCTCGGA
Ybx1	V2LMM_2074	TGCTGTTGACAGTGAGCGACCTAGAGAGGATGGCAATGAATAGTGAAGCCACAGATGTATTCATTGCCATCCTCTCTAGGCTGCCTACTGCCTCGGA
Ybx1	V2LHS_243938	TGCTGTTGACAGTGAGCGACCGGCTTACCATCTCTACCATTAGTGAAGCCACAGATGTAATGGTAGAGATGGTAAGCCGGCTGCCTACTGCCTCGGA
Zranb2	V2LMM_202808	TGCTGTTGACAGTGAGCGAGCTGACAGGGACATGAATTTATAGTGAAGCCACAGATGTATAAATTCATGTCCCTGTCAGCCTGCCTACTGCCTCGGA
Zranb2	V2LMM_106329	TGCTGTTGACAGTGAGCGCGCTTTACACCTCTTAATGCAATAGTGAAGCCACAGATGTATTGCATTAAGAGGTGTAAAGCTTGCCTACTGCCTCGGA
Zranb2	V2LMM_106330	TGCTGTTGACAGTGAGCGCGGCAAATGCAAGATTATAAATTAGTGAAGCCACAGATGTAATTTATAATCTTGCATTTGCCTTGCCTACTGCCTCGGA
Zranb2	V2LMM_106325	TGCTGTTGACAGTGAGCGACCAGATAAATGCTCTGTTCATTAGTGAAGCCACAGATGTAATGAACAGAGCATTTATCTGGGTGCCTACTGCCTCGGA
Zrsr2	V2LMM_163301	TGCTGTTGACAGTGAGCGACCAAATTAATCCTGGAGAGAATAGTGAAGCCACAGATGTATTCTCTCCAGGATTAATTTGGGTGCCTACTGCCTCGGA
Zrsr2	V2LMM_163299	TGCTGTTGACAGTGAGCGCGCTCACCATACCCAAATTAATTAGTGAAGCCACAGATGTAATTAATTTGGGTATGGTGAGCTTGCCTACTGCCTCGGA
1200014J11Rik	V2LMM_74890	TGCTGTTGACAGTGAGCGCGCAGTGTACTTACATATAATATAGTGAAGCCACAGATGTATATTATATGTAAGTACACTGCATGCCTACTGCCTCGGA
1500001A10Rik	V2LMM_84099	TGCTGTTGACAGTGAGCGAGGAATTTCCCTTTAATTTCAATAGTGAAGCCACAGATGTATTGAAATTAAAGGGAAATTCCCTGCCTACTGCCTCGGA
2610101N10Rik	V2LMM_110836	TGCTGTTGACAGTGAGCGCGGCCTAGAACTGATGAAGAAATAGTGAAGCCACAGATGTATTTCTTCATCAGTTCTAGGCCATGCCTACTGCCTCGGA
2610101N10Rik	V2LMM_110835	TGCTGTTGACAGTGAGCGCGCGGGATAAGTTAGAAGAAATTAGTGAAGCCACAGATGTAATTTCTTCTAACTTATCCCGCTTGCCTACTGCCTCGGA
2610101N10Rik	V2LHS_54636	TGCTGTTGACAGTGAGCGCGGCCTAGAACTGATGAAGAAATAGTGAAGCCACAGATGTATTTCTTCATCAGTTCTAGGCCATGCCTACTGCCTCGGA
2610101N10Rik	V2LHS_54637	TGCTGTTGACAGTGAGCGCGCTATGATTATGAACAGAGAATAGTGAAGCCACAGATGTATTCTCTGTTCATAATCATAGCTTGCCTACTGCCTCGGA
3300001P08Rik	V2LMM_70603	TGCTGTTGACAGTGAGCGCCCACGAGAGCGTTTGTAAATATAGTGAAGCCACAGATGTATATTTACAAACGCTCTCGTGGTTGCCTACTGCCTCGGA

## Sheet: Raw read counts (Lp30 screen)
Supplementary Data 1: Raw read counts (Lp30 screen)
		Input	Mouse A	Mouse B	Input	Mouse A	Mouse B
Library ID	Gene Symbol	Read Counts	Read Counts	Read Counts	Frequency	Frequency	Frequency
v2lmm_109745	100039978,LOC100044607,Lsm6,OTTMUSG00000007533,100040721,ENSMUSG00000058567	154580	617	36247	0.0260119	0.00010017	0.006839
v3lmm_512776	100040835,LOC677069,EG667864,EG668094,Snrpc,100043824	50297	11	161	0.00832451	3.65601e-06	2.82733e-05
v2lmm_8048	100040835,LOC677069,EG667864,OTTMUSG00000019459,EG668094,Snrpc,100043824	8520	12308	15781	0.00141012	0.00409074	0.00277131
v3lmm_512774	100040835,Snrpc,EG667864	74142	165294	896	0.012271	0.0549378	0.000157347
v3lmm_512772	100040835,Snrpc,EG668094,LOC677069	15815	1	1	0.00317569	1.96185e-07	3.9952e-07
v2lmm_84099	1500001A10Rik	846	2072	9126	0.000140019	0.000688659	0.00160262
v2lmm_110835	2610101N10Rik	5511	6	69	0.000927362	9.74101e-07	1.30188e-05
v2lmm_110836,v2lhs_54636	2610101N10Rik	43190	77895	388	0.00726778	0.0126463	7.32069e-05
v2lhs_54637	2610101N10Rik	50343	96539	17873	0.010109	0.0189395	0.00714062
v2lmm_110836,v2lhs_54636	2610101N10Rik	25449	2558	3428	0.00511022	0.00050184	0.00136955
v2lmm_70603	3300001P08Rik	37569	840	5591	0.00621793	0.000279186	0.000981838
v2lmm_74890	4631419I20,1700085D22Rik,4632404H12Rik,5730590G19R,2410004L22Rik,2310058D17Rik,100042484,2610028H24Rik,100042769,1200014J11Rik,4930556A12Rik,4632419I22Rik,4732419C18Rik,5730405O12Rik,1500002K03Rik,1600012F09Rik,2500004C02Rik,1810064F22Rik	43245	8	63089	0.00820932	1.79513e-06	0.0157394
v2lmm_50805	A2bp1	72781	770	88070	0.0122472	0.00012501	0.0166168
v2lmm_192821	A2bp1	74219	10131	14335	0.0122838	0.00336718	0.00251737
v2lhs_241091,v2lhs_55874	A2bp1	66807	73375	1385	0.013415	0.014395	0.000553335
v2lmm_83423	Abt1	51942	44875	12395	0.00874052	0.00728547	0.00233866
v2lmm_162346	Abt1,4921518K17Rik,ENSMUSG00000074077,Tmem69,100042411,Fbxl17	10274	0	16	0.00195034	0	3.99167e-06
v2lmm_1297	Acin1	0	0	0	0	0	0
v2lmm_16634	Arl6ip4,LOC100048046	38505	66	197	0.00647942	1.07151e-05	3.71695e-05
v2lmm_22100	Ars2	42704	625507	135	0.00810662	0.140358	3.36798e-05
v2lmm_31877,v2lhs_238840	Bat1a	24185	2744	13	0.00400279	0.000912008	2.28294e-06
v2lmm_31877,v2lhs_238840	Bat1a	28635	397	2380	0.00574998	7.78853e-05	0.000950858
v2lmm_160422	Brunol4	16173	4	14040	0.00267675	1.32946e-06	0.00246557
v2lmm_225128	Ccdc40	34510	169509	165523	0.00655113	0.0380362	0.0412946
v2lmm_88541	Ccdc40	63317	28	116240	0.0104794	9.3062e-06	0.020413
v2lmm_88543	Ccdc40	50420	97	3282	0.00834487	3.22393e-05	0.000576353
v2lmm_68126	Ccdc49	717	0	2	0.00013611	0	4.98959e-07
v2lmm_96692	Ccdc55	1379	42	8	0.000232051	6.81871e-06	1.50942e-06
v2lmm_96693	Ccdc55,LOC636649	9171	0	13	0.00174096	0	3.24324e-06
v2lmm_22578	Ccdc94	31155	8	37	0.00591424	1.79513e-06	9.23075e-06
v2lmm_23562	Ccnl1	53220	11	87	0.0101029	2.4683e-06	2.17047e-05
v2lhs_40051	Ccnl1	39640	1056	17843	0.00795981	0.000207171	0.00712864
v2lhs_40050	Ccnl1	55905	388695	95762	0.0112259	0.0762559	0.0382588
v2lhs_137748	Ccnl2	44191	130878	1817	0.00887366	0.0256762	0.000725928
v2lmm_58870	Cdc2l5	46196	44968	95549	0.00777362	0.00730057	0.018028
v2lmm_46926	Cdc2l5	1393	0	2	0.000264437	0	4.98959e-07
v2lmm_170826	Cdc2l5	55123	12	33048	0.00912324	3.98837e-06	0.00580357
v2lmm_170831	Cdc2l5	55167	10224	62629	0.00913053	0.00339809	0.0109983
v2lhs_24391,v2lmm_41791	Cdc2l5	49307	45	13461	0.00816066	1.49564e-05	0.00236389
v2lhs_24391,v2lmm_41791	Cdc2l5	66935	35578	9874	0.0134407	0.00697985	0.00394486
v2lmm_195871	Cdc40	0	0	0	0	0	0
v3lmm_496937	Cdc40	51549	27093	21873	0.00853172	0.00900475	0.00384113
v3lmm_496934	Cdc40	64876	231	18485	0.0107374	7.67762e-05	0.00324616
v3lmm_496936	Cdc40	92964	188331	142127	0.0153862	0.0625945	0.024959
v2lmm_99170	Cdc40	20818	4	16669	0.00344553	1.32946e-06	0.00292725
v2lhs_114925	Cdc40	634	71	40	0.000127309	1.39291e-05	1.59808e-05
v2lmm_99168	Cdc40	47084	129	68434	0.00945459	2.53078e-05	0.0273408
v2lmm_9760	Cdc5l,EG668186,EG668187	53181	20982	121136	0.00880183	0.00697367	0.0212727
v2lmm_22755	Cdc5l,EG668186,EG668209,EG668213,EG668187,EG668205,EG668203,EG668216,EG668198	55405	46485	23185	0.00932326	0.00754685	0.00437449
v2lmm_6584	Cirbp	1148	6704	53449	0.000193179	0.0010884	0.0100846
v2lmm_13394	Cirbp	14518	6241	8675	0.00244301	0.00101323	0.00163678
v2lhs_113034	Cirbp	109	10	5	2.18875e-05	1.96185e-06	1.9976e-06
v2lmm_73833	Clk1	74608	346561	11558	0.0125546	0.0562643	0.00218074
v2lmm_69691	Clk1	8194	2	11	0.00155549	4.48781e-07	2.74428e-06
v2lmm_18552	Clk2	7812	2	12779	0.00148297	4.48781e-07	0.0031881
v2lmm_22292	Clk2,Scamp3	36531	41698	8621	0.00614724	0.00676968	0.00162659
v2lmm_20559	Clk3	47221	57533	666	0.0089641	0.0129099	0.000166153
v2lmm_20562	Clk3	79549	95219	58166	0.0131659	0.0316474	0.0102146
v3lhs_645311	Clk3	0	0	0	0	0	0
v2lmm_11401	Clk4	67695	2793	98	0.0128507	0.000626723	2.4449e-05
v3lmm_426575	Clk4	46655	77504	136176	0.00772173	0.0257596	0.0239139
v2lmm_14228	Clk4	35784	13614	5371	0.00718552	0.00267086	0.00214582
v2lmm_77783	Cpsf1	18504	4	29	0.00351267	8.97563e-07	7.23491e-06
v2lmm_67590	Cpsf1	322	0	0	6.11262e-05	0	0
v3lmm_426722	Cpsf1	11439	368	12594	0.00189324	0.00012231	0.00221164
v2lmm_65416	Cpsf1	0	0	0	0	0	0
v2lmm_9345	Cpsf3	48526	528	7626	0.0081657	8.57209e-05	0.00143886
v3lmm_507517	Cpsf3	39033	90984	84298	0.00646024	0.0302398	0.0148036
v3lmm_507513	Cpsf3	36969	385	23281	0.00611863	0.00012796	0.00408839
v3lmm_507516	Cpsf3	24374	3607	500	0.00489436	0.000707638	0.00019976
v2lmm_99532	Cpsf6	49506	13	60	0.00939787	2.91708e-06	1.49688e-05
v2lmm_197085	Cpsf6	4197	2	5	0.000694633	6.64729e-07	8.78052e-07
v2lmm_194685	Cpsf6	36174	3	1965	0.00598705	9.97093e-07	0.000345074
v2lhs_149713	Cpsf6	0	0	0	0	0	0
v2lhs_149712	Cpsf6	8934	99	0	0.00179397	1.94223e-05	0
v2lmm_100124	Crkrs	17338	3957	5511	0.00291755	0.00064242	0.0010398
v2lmm_84122	Crkrs	49963	15	302	0.00948462	3.36586e-06	7.53429e-05
v3lmm_507003	Crkrs	20574	4102	9578	0.00340514	0.00136336	0.001682
v2lmm_84127	Crkrs	11856	34	3031	0.00196225	1.13004e-05	0.000532275
v3lmm_506999	Crkrs	77451	81064	39812	0.0128187	0.0269428	0.0069914
v3lmm_506998	Crkrs	23603	9690	5643	0.00390646	0.00322061	0.000990969
v2lmm_84125	Crkrs	694	194	306	0.000114862	6.44787e-05	5.37368e-05
v2lmm_84123	Crkrs	40021	17523	36	0.00803632	0.00343774	1.43827e-05
v2lmm_18541	Crnkl1	15089	0	9167	0.00249734	0	0.00160982
v2lmm_63653	Ctnnbl1	0	0	0	0	0	0
v2lmm_73550	Ctnnbl1	1	0	0	1.68275e-07	0	0
v2lhs_117042,v2lmm_65513	Ctnnbl1	27974	17	137	0.00531038	3.81464e-06	3.41787e-05
v2lhs_117042,v2lmm_65513	Ctnnbl1	20212	9797	7898	0.00405862	0.00192202	0.00315541
v2lmm_197250	Cugbp1	44447	206763	1809	0.0074793	0.033568	0.000341318
v2lmm_161028	Cugbp1	29618	24369	4490	0.00498396	0.00395631	0.000847163
v2lmm_83476	Cugbp1	45527	79208	488	0.00766104	0.0128594	9.20747e-05
v2lmm_95491	Cugbp1	60897	90	9667	0.0102474	1.46115e-05	0.00182395
v2lmm_192182	Cugbp1	49878	4429	5659	0.00946848	0.000993827	0.00141181
v2lmm_194433	Cugbp1	7604	1	16	0.00144349	2.24391e-07	3.99167e-06
v2lmm_161033	Cugbp1	30132	19	22973	0.00498706	6.31492e-06	0.0040343
v2lmm_161030	Cugbp1	3597	0	4311	0.000595329	0	0.000757056
v2lmm_95492	Cugbp1	44341	924	20812	0.00733875	0.000307105	0.0036548
v2lhs_205585	Cugbp1	0	0	0	0	0	0
v2lmm_95494	Cugbp1	67154	56494	94564	0.0134847	0.0110832	0.0377802
v2lmm_196145	Cugbp2	0	0	0	0	0	0
v2lmm_94712	Cugbp2	42511	14	50971	0.00806998	3.14147e-06	0.0127162
v2lmm_94709	Cugbp2	2443	0	8540	0.000463762	0	0.00213056
v3lhs_633883	D11Bwg0517e	0	0	0	0	0	0
v2lmm_34122	Ddx17	38058	7	52	0.00722466	1.57074e-06	1.29729e-05
v2lmm_102242	Ddx23	34287	50	169	0.00576963	8.11751e-06	3.18865e-05
v2lmm_205504	Ddx23	533	0	1	0.000101181	0	2.4948e-07
v2lmm_102240	Ddx23	49763	5708	58173	0.00823613	0.00189714	0.0102158
v3lhs_641144	Ddx23	2453	410	133	0.000492569	8.04357e-05	5.31362e-05
v2lmm_58830	Ddx26b	71681	27	10820	0.0118637	8.97384e-06	0.0019001
v2lhs_140658	Ddx26b	30017	1458	3	0.00602749	0.000286037	1.19856e-06
v2lmm_95338	Ddx39	94795	19	10802	0.0179952	4.26342e-06	0.00269488
v2lmm_95336	Ddx39	42683	63291	59	0.00810264	0.0142019	1.47193e-05
v2lmm_217091	Dhx15	14926	48085	121	0.00251167	0.00780661	2.283e-05
v2lhs_113424	Dhx15	47144	11362	18008	0.00946663	0.00222905	0.00719456
v2lmm_44762	Dhx35	40519	8	30822	0.00769184	1.79513e-06	0.00768946
v2lmm_91559	Dhx38	21022	0	39	0.00399067	0	9.72971e-06
v2lmm_91557	Dhx38	6452	0	33675	0.00106785	0	0.00591368
v2lmm_38724	Dhx8	36076	3	52	0.00684841	6.73172e-07	1.29729e-05
v2lmm_31550	Dnajc8	16326	1671	84	0.00274725	0.000271287	1.58489e-05
v2lmm_11053	Eftud2	30214	1	1968	0.00500063	3.32364e-07	0.000345601
v2lhs_47165	EG382099,LOC631981,Snrpa,EG667475,EG667350	62123	82156	37257	0.0124745	0.0161177	0.0148849
v2lmm_231681	EG432760,EG545531,ENSMUSG00000062678,Snrpd2	0	0	0	0	0	0
v2lmm_68534	EG620283,Pcbp2	9549	832	62	0.00158043	0.000276527	1.08878e-05
v2lmm_27087	EG624256,Snrpe	1283	0	0	0.000212346	0	0
v2lmm_203366	EG624454,LOC100045099,OTTMUSG00000009476,EG433686,OTTMUS,EG668131,LOC630401,EG668559,EG624800,Hnrnpa3,OTTMUSG00000004599,EG668980,EG545955,EG432946,LOC674654,OTTMUSG00000005676,LOC545974,EG627828,LOC674595,LOC632707,LOC665241,EG620454	45160	160	102	0.00857285	3.59025e-05	2.54469e-05
v2lmm_19694	EG664886,Cwc15	40183	10043	1965	0.00665057	0.00333794	0.000345074
v2lhs_99276	EG665114,LOC100045099,EG433686,EG668131,LOC630401,LOC630507,EG668559,EG624800,Hnrnpa3,OTTMUSG00000004599,EG668980,EG545955,EG432946,LOC637851,LOC674654,OTTMUSG0000000,LOC545974,EG627455,LOC433770,EG627828,LOC632707,LOC665241,EG620454	42244	5781	11	0.0084827	0.00113414	4.39472e-06
v3lmm_425767	EG665903,LOC100044729,Lsm5	62566	10265	103444	0.0103551	0.00341172	0.0181658
v2lhs_153287,v2lmm_16556	EG666609,100043038,Snrpg	39528	64	313	0.00665156	1.03904e-05	5.90561e-05
v2lhs_153287,v2lmm_16556	EG666609,100043038,Snrpg	25827	44	1	0.00518613	8.63212e-06	3.9952e-07
v2lmm_18362	EG666609,Snrpg	8560	0	0	0.00141674	0	0
v2lmm_33595	EG668559,EG627828,Hnrnpa3,LOC100045099,LOC674654,OTTMUSG00000009476,OTTMUSG00000004599,LOC545974,OTTMUSG00000009698,LOC665241,EG668131,LOC630401	40402	63	4523	0.00679863	1.02281e-05	0.000853389
v2lhs_151365	Eif4a2	20525	550	1	0.00412147	0.000107901	3.9952e-07
v2lmm_47085	Eif4a2,LOC100045617,100040847	40560	62986	3814	0.00682522	0.0102258	0.000719617
v2lmm_176981	Elavl1	75782	3985	23607	0.0127522	0.000646966	0.00445411
v2lmm_176983	Elavl1	116225	14665	73679	0.0195577	0.00238087	0.0139016
v2lmm_75466	Elavl1	54812	11	88	0.0104051	2.4683e-06	2.19542e-05
v2lmm_176986	Elavl1	48855	351366	71547	0.00808585	0.116782	0.0125644
v2lmm_75204	Elavl1	49923	12	45119	0.00826261	3.98837e-06	0.00792337
v2lmm_200885	Elavl1	48067	37249	77179	0.00795543	0.0123802	0.0135534
v2lmm_65147	Elavl1	49948	2152	8919	0.00826675	0.000715248	0.00156627
v2lmm_69460	Elavl2	1563	18	9	0.000263013	2.9223e-06	1.6981e-06
v2lmm_76020	Elavl2	40129	2862	68	0.0076178	0.000642206	1.69646e-05
v2lmm_74146	Elavl2	29170	56837	49567	0.00482784	0.0188906	0.00870448
v2lmm_65348	Elavl2	48335	13090	231634	0.00799978	0.00435065	0.0406773
v3lmm_433870	Elavl2	48233	79494	51326	0.0079829	0.026421	0.00901338
v2lhs_17978	Elavl2	15445	0	4741	0.0031014	0	0.00189412
v3lmm_433868	Elavl2	21077	4068	69	0.00423231	0.000798079	2.75669e-05
v2lhs_17977	Elavl2	7508	1434	2647	0.00150763	0.000281329	0.00105753
v2lmm_82802	Elavl3	60902	1106	920	0.0102483	0.000179559	0.000173583
v2lmm_82804	Elavl3	89	0	0	1.68951e-05	0	0
v2lmm_82805	Elavl3	50498	337	0	0.00835777	0.000112007	0
v2lmm_154058	Elavl3	3196	1927	1186	0.000528961	0.000640466	0.000208274
v2lmm_63334	Elavl4	9125	14478	18	0.00173222	0.00324873	4.49063e-06
v2lhs_73009,v2lmm_69825	Elavl4	28378	12392	74142	0.00469676	0.00411866	0.0130201
v2lmm_80781,v2lhs_73014	Elavl4	45972	161803	59193	0.00760869	0.0537776	0.0103949
v2lhs_73009,v2lmm_69825	Elavl4	25173	8527	3065	0.0050548	0.00167287	0.00122453
v2lmm_80781,v2lhs_73014	Elavl4	35151	2259	5479	0.00705841	0.000443181	0.00218897
v2lhs_84679	ENSMUSG00000068141,U2af1,EG629480	0	0	0	0	0	0
v2lmm_33765	Ercc3	32174	11	44	0.00610768	2.4683e-06	1.09771e-05
v2lmm_65218	Fmr1	81337	3505	24293	0.013687	0.000569038	0.00458355
v2lmm_76641	Fmr1	75899	21467	7893	0.0144081	0.004817	0.00196914
v2lmm_104917	Fubp3	12705	19	3070	0.00213793	3.08465e-06	0.00057924
v2lmm_104915	Fubp3	47925	75164	96715	0.00909774	0.0168661	0.0241284
v2lmm_202480	Fubp3	447	29	225	7.39816e-05	9.63857e-06	3.95123e-05
v2lhs_77113	Fubp3	42025	24590	24539	0.00843873	0.00482418	0.00980382
v2lmm_46169	Fus	777	0	2	0.0001475	0	4.98959e-07
v2lmm_58157	Fus	7866	1	15	0.00149323	2.24391e-07	3.74219e-06
v3lmm_450381	Fus	17823	62	362	0.0035789	1.21634e-05	0.000144626
v2lmm_56109	Fusip1	5960	332	5592	0.000986422	0.000110345	0.000982013
v2lmm_131650	Hnrnpa0	47223	11	461	0.00896448	2.4683e-06	0.00011501
v2lmm_131652	Hnrnpa0	41596	8	1500	0.00688443	2.65892e-06	0.000263416
v2lmm_77645	Hnrnpa1,EG434858,LOC100044632,EG622204,654467,EG432864	68125	26	306989	0.0129324	5.83416e-06	0.0765875
v2lmm_176045	Hnrnpa2b1	0	0	0	0	0	0
v2lmm_176048	Hnrnpa2b1	23510	7	11081	0.00389107	2.32655e-06	0.00194594
v2lmm_176047	Hnrnpa2b1	27643	1477	6	0.00457511	0.000490902	1.05366e-06
v2lmm_176050	Hnrnpa2b1	4125	1935	917	0.000682717	0.000643125	0.000161035
v2lmm_192430	Hnrnpa2b1,LOC100045191	21241	1906	97	0.00357432	0.00030944	1.83017e-05
v2lmm_194016	Hnrnpa2b1,LOC100045191	64316	13	102	0.0122093	2.91708e-06	2.54469e-05
v2lmm_71197	Hnrnpab	47552	12	2079	0.00902693	2.69269e-06	0.000518668
v2lmm_71013	Hnrnpab	39774	84858	60	0.00755041	0.0190413	1.49688e-05
v2lmm_82139	Hnrnpab	95057	16	141	0.0180449	3.59025e-06	3.51766e-05
v3lmm_454234	Hnrnpab	57525	46598	1133	0.0115512	0.00914181	0.000452656
v2lmm_175637	Hnrnpd	50393	486	273	0.00847986	7.89022e-05	5.1509e-05
v2lmm_1044	Hnrnpd	42485	17	69	0.00806505	3.81464e-06	1.72141e-05
v2lmm_175634	Hnrnpd	60123	4558	31537	0.00995078	0.00151492	0.00553822
v2lmm_200651	Hnrnpd	144	0	9	2.3833e-05	0	1.58049e-06
v2lhs_117153	Hnrnpd	63155	24166	2308	0.0126817	0.004741	0.000922092
v2lhs_117152	Hnrnpd	34273	3612	9033	0.00688211	0.000708619	0.00360887
v2lmm_78919	Hnrnph1	0	0	0	0	0	0
v2lmm_81803	Hnrnph1	25079	45419	27900	0.00476082	0.0101916	0.00696048
v3lmm_503927	Hnrnph1	66897	139342	59077	0.0110719	0.0463123	0.0103745
v2lmm_77126	Hnrnph1	101213	61102	58811	0.0167515	0.0203081	0.0103278
v3lhs_641383	Hnrnph1	0	0	0	0	0	0
v3lmm_503922	Hnrnph1	39293	31854	3860	0.00789013	0.00624926	0.00154215
v3lmm_484184	Hnrnph2	8	57	21	1.32406e-06	1.89448e-05	3.68782e-06
v2lhs_245765	Hnrnph2	23177	4138	5609	0.004654	0.000811812	0.00224091
v2lhs_149705,v2lmm_195818	Hnrnph3	38205	437	20584	0.00642893	7.09471e-05	0.00388374
v3lmm_453021	Hnrnph3	57133	2463	82426	0.00945591	0.000818613	0.0144749
v2lhs_149704,v2lmm_99291	Hnrnph3	17126	26	9	0.00283447	8.64147e-06	1.58049e-06
v3lmm_453022	Hnrnph3	71632	12973	137470	0.0118556	0.00431176	0.0241412
v2lhs_149704,v2lmm_99291	Hnrnph3	38419	9406	2556	0.00771463	0.00184531	0.00102117
v2lhs_149705,v2lmm_195818	Hnrnph3	44118	12666	4116	0.00885901	0.00248487	0.00164442
v2lmm_47516	Hnrnpk,100042959,EG666170	600	137	14	0.000100965	2.2242e-05	2.64149e-06
v2lmm_48045	Hnrnpk,EG666170	21687	3	0	0.00358935	9.97093e-07	0
v2lhs_196961	Hnrnpm	30983	6792	121320	0.00622146	0.00133249	0.0484698
v2lhs_196353	Hnrnpm	43366	13057	720	0.008708	0.00256158	0.000287654
v2lmm_84677	Hnrnpr	1163	60	70	0.000195703	9.74101e-06	1.32074e-05
v2lmm_84678	Hnrnpr	737	15	80	0.000121979	4.98547e-06	1.40488e-05
v2lhs_253445	Hnrnpr	2485	169	0	0.000498994	3.31552e-05	0
v2lhs_251430	Hnrnpr	10726	4431	70	0.00215381	0.000869294	2.79664e-05
v2lmm_84675	Hnrnpr,EG620521	51524	13	55498	0.00978095	2.91708e-06	0.0138456
v2lhs_12384	Hnrnpr,EG620521	48935	4068	4972	0.00982627	0.000798079	0.00198641
v2lmm_49208	Hnrnpu	30744	78360	16980	0.00517344	0.0127218	0.00320375
v2lmm_30550	Hnrnpul1	28002	239346	4729	0.00471203	0.0388579	0.000892257
v2lmm_191894	Hnrnpul1	92166	79874	236033	0.0155092	0.0129676	0.0445342
v2lhs_252975	Hnrnpul1	29672	9193	8555	0.00595821	0.00180352	0.00341789
v3lmm_430974	Hnrnpul2	76720	13916	119514	0.0126977	0.00462518	0.0209879
v2lmm_54563	Hnrpdl	31503	709142	278519	0.0059803	0.159125	0.0694848
v2lhs_32847	Hnrpdl	92538	48571	14711	0.0185819	0.00952888	0.00587734
v2lmm_31555	Hnrpll	88668	6313	25946	0.0168321	0.00141658	0.006473
v2lmm_25705	Hnrpll	1013	1	457	0.000192301	2.24391e-07	0.000114012
v2lmm_36482	Hnrpll	47477	1021	46661	0.00785778	0.000339344	0.00819416
v2lmm_62382	Ilf3	67325	7	2426	0.0111428	2.32655e-06	0.000426031
v2lhs_48738	Ilf3	3975	879	202	0.00079819	0.000172446	8.07031e-05
v3lmm_492386	Isy1	44636	1078	54302	0.00738757	0.000358289	0.009536
v3lmm_492385	Isy1	69711	9857	39800	0.0115377	0.00327612	0.00698929
v3lmm_492384	Isy1	21967	16032	1847	0.00441103	0.00314523	0.000737914
v2lmm_74993	Khdrbs1	0	0	0	0	0	0
v2lhs_199729	Khdrbs1	59571	1943	3	0.011962	0.000381187	1.19856e-06
v2lmm_15247	Khdrbs2	25613	6	42	0.00486219	1.34634e-06	1.04781e-05
v2lhs_43002	Khdrbs2	61585	17187	272474	0.0123664	0.00337182	0.108859
v2lmm_52070	Khdrbs3	57617	12	91	0.0109376	2.69269e-06	2.27026e-05
v2lmm_46787	Khdrbs3	32792	231715	214498	0.00542731	0.0770138	0.0376681
v2lmm_1667	LOC100044797,Rnps1,ENSMUSG00000048365	53832	34190	30113	0.00905856	0.00555075	0.00568165
v2lhs_85600	LOC100044797,Rnps1,ENSMUSG00000048365	44853	2933	8241	0.0090066	0.000575409	0.00329245
v2lmm_59518	LOC100044822,ENSMUSG00000066554,Fus	19174	5	24	0.00363986	1.12195e-06	5.98751e-06
v2lmm_53267	LOC100044822,ENSMUSG00000066554,Fus	46812	10	66	0.00888646	2.24391e-06	1.64657e-05
v3lmm_450385	LOC100044822,ENSMUSG00000066554,Fus	28489	14031	582	0.00572066	0.00275267	0.000232521
v2lmm_156380	LOC100045099,OTTMUSG00000009476,EG433686,OTTMUS,EG668131,LOC630401,LOC630507,EG668559,EG624800,Hnrnpa3,OTTMUSG00000004599,EG668980,OTTMUSG00000009698,EG545955,EG432946,LOC674654,LOC545974,EG627455,EG627828,LOC632707,LOC665241,EG620454	2002	4	8	0.000336886	6.49401e-07	1.50942e-06
v2lmm_156383	LOC100045099,OTTMUSG00000009476,EG433686,OTTMUS,EG668131,LOC630401,LOC630507,EG668559,EG624800,Hnrnpa3,OTTMUSG00000004599,EG668980,OTTMUSG00000009698,EG545955,EG432946,LOC674654,LOC545974,EG627455,EG627828,LOC632707,LOC665241,EG620454	18592	172	3637	0.00307711	5.71667e-05	0.000638695
v2lmm_111145	LOC100045099,OTTMUSG00000009476,EG433686,OTTMUS,EG668131,LOC630401,LOC630507,EG668559,EG624800,Hnrnpa3,OTTMUSG00000004599,EG668980,OTTMUSG00000009698,EG545955,EG432946,LOC674654,LOC545974,EG627455,EG627828,LOC632707,LOC665241,EG620454	25615	4	7925	0.00423946	1.32946e-06	0.00139171
v3lhs_635435	LOC100045189,EG624960,Ybx1,OTTMUSG00000002192,LOC630930	0	0	0	0	0	0
v2lhs_243938	LOC100045189,Ybx1	29098	4	12114	0.00584295	7.84738e-07	0.00483979
v2lmm_2074	LOC100045189,Ybx1,LOC677262	31784	2153	9804	0.00603365	0.000483113	0.0024459
v2lhs_41604	LOC100045318,Bat1a	45383	581	2383	0.00911302	0.000113983	0.000952056
v2lmm_13508	LOC100045569,Myef2,ENSMUSG00000049230	55382	34	128539	0.00916611	1.13004e-05	0.0225728
v3lmm_462679	LOC100045569,Myef2,ENSMUSG00000049230	72652	6001	107190	0.0120244	0.00199452	0.0188237
v3lmm_462676	LOC100045569,Myef2,ENSMUSG00000049230	7633	2121	837	0.00153273	0.000416107	0.000334398
v3lmm_462677	LOC100045569,Myef2,ENSMUSG00000049230	6	60	13	1.20482e-06	1.17711e-05	5.19376e-06
v2lhs_97726	LOC100045569,Myef2,ENSMUSG00000049230	1972	3758	684	0.000395983	0.000737261	0.000273272
v2lmm_79330,v2lhs_50488	LOC100046579,EG665903,LOC100044729,Lsm5	71522	17	97	0.0135772	3.81464e-06	2.41995e-05
v2lmm_79330,v2lhs_50488	LOC100046579,EG665903,LOC100044729,Lsm5	36235	1	159	0.00727608	1.96185e-07	6.35237e-05
v2lmm_58549	LOC100046698,Ddx46	79730	25499	19469	0.0134165	0.00413977	0.00367337
v2lhs_95581	LOC100046698,Ddx46	24175	111	378	0.0048544	2.17765e-05	0.000151019
v2lmm_87710	LOC100046766,Srrm2,LOC100046744	0	0	0	0	0	0
v2lmm_87715	LOC100046766,Srrm2,LOC100046744	52153	13	73	0.00990035	2.91708e-06	1.8212e-05
v2lmm_43991	LOC100047155,Snrpa1	43814	36528	301056	0.00737279	0.00593033	0.0568025
v2lmm_54400	LOC100048559,Sfrs1	33623	6	9350	0.00556484	1.99419e-06	0.00164196
v3lmm_484329	LOC100048559,Sfrs1	38600	3	0	0.00638857	9.97093e-07	0
v2lhs_149884	LOC100048559,Sfrs1	31275	8	0	0.0062801	1.56948e-06	0
v2lhs_202414	LOC100048559,Sfrs1	932	0	5	0.000187148	0	1.9976e-06
v2lhs_149883	LOC100048559,Sfrs1	1151	0	9	0.000231124	0	3.59568e-06
v2lhs_149886	LOC100048559,Sfrs1	35934	3329	10977	0.00721564	0.000653098	0.00438553
v2lmm_111147	LOC630507,LOC665241,EG668559,EG627828,OTTMUSG00000017836,Hnrnpa3,LOC100047144,LOC674595,OTTMUSG00000009476,OTTMUSG00000004599,EG668980,EG627455,OTTMUSG00000016563,OTTMUSG00000009698,EG545955,EG668131,EG432946,LOC630401	63901	9	77	0.0121305	2.01952e-06	1.92099e-05
v2lmm_43506	LOC632268,LOC630233,Fusip1	49814	12095	251	0.00838243	0.00196363	4.73581e-05
v2lmm_222703	LOC665241,OTTMUSG0000001656,EG668559,EG624800,OTTMUSG00000005676,EG627828,Hnrnpa3,LOC100045099,LOC674595,LOC674654,OTTMUSG00000009476,LOC630401,EG433686,LOC545974,OTTMUSG00000004599,OTTMUSG00000009698,EG545955,EG668131,EG432946,EG620454	29871	3002	2	0.00494386	0.000997758	3.51221e-07
v2lmm_66806	LOC675311,Hnrnpa1,EG434858,LOC100044632,EG622204,EG544954,LOC634350,EG383644,654467,EG667471,EG432864	611	0	728	0.000115988	0	0.000181621
v2lhs_169069	LOC675311,OTTMUSG00000012010,433580,Hnrnpa1,EG434858,LOC100044632,EG544954,EG383644,654467,EG667471,EG432864	30393	7879	4701	0.00610299	0.00154574	0.00187814
v2lhs_169067	LOC675311,OTTMUSG00000012010,Hnrnpa1,EG434858,LOC100044632,654467,EG667471,EG432864	103180	5227	2223	0.0207188	0.00102546	0.000888133
v2lmm_161026	LOC676142,OTTMUSG00000013395,OTTMUSG00000013393,OTTMUSG00000013392,OTTMUSG00000013386,OTTMUSG00000013390,OTTMUSG00000013388,BC003993,RP23-141N19.8	47117	64	73925	0.0079286	1.03904e-05	0.013948
v2lmm_20185	LOC676142,OTTMUSG00000013395,OTTMUSG00000013393,OTTMUSG00000013392,OTTMUSG00000013386,OTTMUSG00000013390,OTTMUSG00000013388,BC003993,RP23-141N19.8	15623	1	0	0.00258572	3.32364e-07	0
v2lmm_177003	Lsm1	29913	31123	12599	0.0050336	0.00505283	0.00237715
v2lmm_177002	Lsm1	32976	41842	34350	0.00554902	0.00679306	0.00648108
v2lmm_176999	Lsm1	39199	17361	56228	0.0065962	0.00281856	0.010609
v2lmm_58338	Lsm10	54028	32029	32093	0.00894201	0.0106453	0.00563586
v2lmm_46805	Lsm10	9474	1301	981	0.0019024	0.000255236	0.000391929
v2lmm_84475	Lsm11	0	0	0	0	0	0
v2lmm_84473	Lsm11	29507	6	7939	0.0056014	1.34634e-06	0.00198062
v2lmm_84471	Lsm11	37633	556	47858	0.00622853	0.000184795	0.00840436
v2lmm_16927	Lsm2	36427	6	202	0.00691504	1.34634e-06	5.03949e-05
v2lmm_4437	Lsm2	20535	2	7685	0.00339869	6.64729e-07	0.00134957
v2lmm_67771	Lsm3	15234	1	32	0.00289191	2.24391e-07	7.98335e-06
v2lmm_78608	Lsm3	59839	193	22086	0.00990378	6.41463e-05	0.00387853
v2lmm_73026	Lsm3	7879	2759	846	0.00158212	0.000541273	0.000337994
v2lmm_21018	Lsm4	66373	1001	2605	0.0111689	0.000162513	0.000491505
v3lmm_431889	Lsm4	29214	90871	1457	0.00483512	0.0302023	0.000255864
v3lmm_431893	Lsm4	15937	2	85	0.00320019	3.92369e-07	3.39592e-05
v2lmm_23430	Lsm4	24905	3	398	0.00500099	5.88554e-07	0.000159009
v2lmm_11301	Mbnl1	62538	8	8275	0.0103505	2.65892e-06	0.00145318
v2lmm_88197	Mbnl2	9911	101	21066	0.00166777	1.63974e-05	0.00397468
v2lmm_196767	Mbnl2	92212	86587	405564	0.0155169	0.0140574	0.0765209
v2lmm_192114	Mbnl2	0	0	0	0	0	0
v2lhs_5831	Mbnl2	57930	87257	2268	0.0116325	0.0171185	0.000906112
v2lmm_3615	Mbnl3	0	0	0	0	0	0
v2lmm_5560	Mbnl3	320	20	96	5.29623e-05	6.64729e-06	1.68586e-05
v2lmm_9637	Mbnl3	24766	4	0	0.00409895	1.32946e-06	0
v2lmm_240936	Mex3a	37367	20490	444	0.00628792	0.00332656	8.37729e-05
v2lmm_91945	Mfsd11	100690	3111	100252	0.0169436	0.000505072	0.0189153
v2lmm_91941	Mfsd11	0	0	0	0	0	0
v2lmm_159272,v2lhs_192287	Msi2	24573	14130	89030	0.00413501	0.00229401	0.016798
v2lmm_857	Msi2	48569	21421	6964	0.00817293	0.0034777	0.00131395
v2lmm_159268,v2lhs_188197	Msi2	63758	288862	26587	0.0107289	0.0468968	0.00501637
v2lmm_159272,v2lhs_192287	Msi2	44122	60019	3442	0.00885981	0.0117748	0.00137515
v3lhs_637252	Msi2	132328	305335	32896	0.0265718	0.059902	0.0131426
v2lmm_159268,v2lhs_188197	Msi2	24800	4377	266	0.0049799	0.0008587	0.000106272
v2lmm_4671	Ncbp2	23988	21	114	0.00403657	3.40935e-06	2.15093e-05
v2lmm_17196	Ncbp2	50975	1102	123444	0.00843672	0.000366266	0.021678
v2lmm_11684	Ncbp2	81412	147842	20380	0.0134743	0.0491374	0.00357894
v2lmm_236211	Nova1	79803	248948	12104	0.0134288	0.0404168	0.00228375
v2lmm_150318	Nova1	57278	9	73	0.0108732	2.01952e-06	1.8212e-05
v2lmm_150317	Nova1	46059	8	65	0.00874351	1.79513e-06	1.62162e-05
v2lmm_208057	Nova1	30387	126722	34880	0.00576845	0.0284352	0.00870185
v2lmm_191818	Nova1	50064	7	50	0.00828594	2.32655e-06	8.78052e-06
v2lmm_150315	Nova1	19419	648	50181	0.00321398	0.000215372	0.0088123
v2lmm_159336	Nova1	51797	5362	20090	0.00857277	0.00178214	0.00352801
v2lmm_127839	Nova2	63044	95	1152913	0.0119678	2.13171e-05	0.287628
v2lmm_127841	Nova2	40248	33	222278	0.00666133	1.0968e-05	0.0390343
v2lmm_210878	Nova2,LOC100047409	41895	4462	99380	0.00693392	0.00148301	0.0174522
v2lmm_109742	OTTMUSG00000007533,LOC100044607,100040721,Lsm6,ENSMUSG00000058567	881	6	2	0.000167243	1.34634e-06	4.98959e-07
v3lmm_434699	OTTMUSG00000015748,Ttf1	61691	38	256301	0.0102103	1.26298e-05	0.0450091
v3lmm_434698	OTTMUSG00000015748,Ttf1	0	0	0	0	0	0
v2lmm_26184	Pcbp1	31932	10	33281	0.00606174	2.24391e-06	0.00830293
v2lhs_63342	Pcbp1	62951	107121	24398	0.0126407	0.0210155	0.00974749
v3lmm_470601	Pcbp2	67069	239	28512	0.0111004	7.94351e-05	0.005007
v2lmm_71332	Pcbp2	49740	11	17952	0.00823232	3.65601e-06	0.00315256
v2lhs_20235	Pcbp2	23580	3	511	0.00473492	5.88554e-07	0.000204155
v2lhs_241751	Pcbp2	36161	256	1757	0.00726122	5.02232e-05	0.000701957
v3lmm_470605	Pcbp2	17084	2871	1915	0.00343051	0.000563246	0.000765081
v2lmm_74313	Pcbp3	45738	26646	7206	0.00769655	0.00432598	0.00135961
v2lmm_20489	Phf5a	27431	5	0	0.00454002	1.66182e-06	0
v2lmm_48109	Plrg1	3577	4927	7	0.000679032	0.00110557	1.74636e-06
v2lmm_53510	Pnn	30017	2	1	0.00496802	6.64729e-07	1.7561e-07
v2lmm_46099	Pnn	21747	1742	40816	0.00359928	0.000578979	0.00716771
v3lhs_639656	Pnn	87746	99343	616	0.0176196	0.0194896	0.000246104
v2lhs_170187	Pnn	32020	23707	1463	0.0064297	0.00465095	0.000584498
v2lmm_105144	Ppig	43176	23625	22173	0.00726543	0.00383552	0.00418355
v2lmm_204636	Ppig	41105	105650	68	0.00780308	0.0237069	1.69646e-05
v2lmm_105148	Ppig	23829	20	140	0.00452353	4.48781e-06	3.49272e-05
v2lmm_105148	Ppig	13056	46130	6770	0.00262168	0.00904999	0.00270475
v2lmm_85430	Ppil2	0	0	0	0	0	0
v2lmm_226144	Ppil2	32992	2427	430	0.00555172	0.000394024	8.11314e-05
v2lmm_85433	Ppil2	28685	4	15298	0.00474757	1.32946e-06	0.00268649
v2lhs_27238,v2lmm_78127	Prpf18	18715	6076	7801	0.00309746	0.00201945	0.00136994
v2lmm_66463	Prpf18	32473	2728	119715	0.00652066	0.000535191	0.0478285
v2lhs_27238,v2lmm_78127	Prpf18	116975	188706	58653	0.0234889	0.0370212	0.0234331
v2lmm_31787	Prpf3	40879	281	1849	0.00676576	9.33944e-05	0.000324704
v2lmm_7362	Prpf31	4021	4	12	0.000676632	6.49401e-07	2.26413e-06
v2lmm_10634	Prpf31	55520	129539	3928	0.00934261	0.0210307	0.000741126
v2lmm_51989	Prpf38a	67888	13	102	0.0128874	2.91708e-06	2.54469e-05
v2lmm_59672	Prpf38a	56876	5	80	0.0107969	1.12195e-06	1.99584e-05
v2lmm_54507	Prpf38a	2766	24	371	0.000457792	7.97675e-06	6.51515e-05
v2lmm_83865	Prpf38b	21582	119708	191	0.0036317	0.0194346	3.60374e-05
v2lmm_83868	Prpf38b	40987	6909	8302	0.00678364	0.00229631	0.00145792
v3lmm_419856	Prpf38b	22023	2168	9435	0.00442227	0.000425328	0.00376947
v2lmm_83866,v2lhs_155488	Prpf38b	0	0	0	0	0	0
v3lmm_419854	Prpf38b	14315	15	0	0.00287449	2.94277e-06	0
v2lmm_90497	Prpf39	35933	22887	7961	0.00604661	0.00371571	0.00150206
v2lmm_90499	Prpf39	0	0	0	0	0	0
v2lmm_90498	Prpf39	1044	0	2533	0.000198186	0	0.000631932
v2lmm_196351	Prpf39	46311	28946	80	0.00879135	0.00649521	1.99584e-05
v2lmm_90495	Prpf39	31894	9555	28010	0.00527868	0.00317574	0.00491885
v2lmm_204809	Prpf4	9986	843	147817	0.00168039	0.000136861	0.0278898
v2lmm_203341	Prpf4	62194	456374	1363	0.0118065	0.102406	0.000340041
v2lmm_233938	Prpf4	21889	79639	1062	0.00415525	0.0178703	0.000264947
v2lmm_10695	Prpf40a	66192	71105	47451	0.0111384	0.0115439	0.00895294
v2lmm_4112	Prpf40a	40419	127713	48225	0.00668963	0.0424473	0.00846881
v2lmm_1347	Prpf40a	47725	104884	61426	0.00789882	0.0348597	0.010787
v2lmm_15603	Prpf40a	16709	2	1437	0.00276546	6.64729e-07	0.000252352
v2lhs_174351	Prpf40a	36652	64429	16630	0.00735981	0.01264	0.00664402
v3lmm_452531	Prpf40a	63029	143131	140622	0.0126564	0.0280801	0.0561813
v2lmm_79391	Prpf4b	48942	5	4076	0.00810025	1.66182e-06	0.000715788
v3lmm_463192	Prpf4b	3553	1259	1301	0.000713451	0.000246996	0.000519776
v2lhs_47788	Prpf4b	7773	1195	3	0.00156084	0.000234441	1.19856e-06
v3lmm_463188	Prpf4b	33465	14233	28	0.00671986	0.00279229	1.11866e-05
v3lhs_642786	Prpf4b	0	0	0	0	0	0
v2lmm_35873	Prpf6	17186	227808	55	0.00326247	0.051118	1.37214e-05
v2lmm_31238	Prpf6	52724	8	2	0.00872619	2.65892e-06	3.51221e-07
v2lmm_45903	Prpf8	12568	196	12	0.00238582	4.39806e-05	2.99376e-06
v2lmm_76561	Pspc1	7006	3518	369	0.00117893	0.000571148	6.96221e-05
v2lmm_70764	Pspc1	75728	285	160721	0.0143757	6.39514e-05	0.0400966
v2lhs_156677	Pspc1	24373	3340	1805	0.00489416	0.000655256	0.000721134
v2lmm_50776	Ptbp1	81973	710	39211	0.013794	0.000115269	0.00739824
v2lmm_4367	Ptbp2	51122	24394	15583	0.00860254	0.00396037	0.00294016
v2lhs_65746	Ptbp2	83439	489223	912	0.0167548	0.095978	0.000364362
v2lmm_25985	Puf60	14347	5	73431	0.00237453	1.66182e-06	0.0128952
v3lmm_425255	Puf60	2	0	0	3.31014e-07	0	0
v3lmm_425256	Puf60	65246	8922	15314	0.0107987	0.00296536	0.0026893
v3lmm_425254	Puf60	20649	2	0	0.00414637	3.92369e-07	0
v3lmm_425253	Puf60	675	0	0	0.000135542	0	0
v2lmm_132542	Qk	34487	6322	10346	0.00580329	0.00102638	0.00195206
v2lmm_80411	Qk	29239	16137	38475	0.00483926	0.00536336	0.00675661
v2lmm_132540	Qk	39789	31	23729	0.00658536	1.03033e-05	0.00416706
v2lmm_241183	Qk	616	321	2	0.000123694	6.29752e-05	7.9904e-07
v2lmm_71390	Qk	266	0	0	5.34135e-05	0	0
v2lmm_150497	Qk,LOC100046895	30132	4038	13133	0.00507045	0.00065557	0.0024779
v3lmm_417946	Qk,LOC100046895	29543	7	35795	0.00488957	2.32655e-06	0.00628597
v2lmm_150495	Qk,LOC100046895	49447	7237	91089	0.00818383	0.00240532	0.0159962
v2lmm_150498	Qk,LOC100046895	1145	2857	4312	0.000189506	0.000949565	0.000757232
v3lmm_417948	Qk,LOC100046895	26416	3649	85265	0.0053044	0.000715877	0.0340651
v2lmm_195825	Raver2	20580	196301	2641	0.00390676	0.0440481	0.000658876
v2lmm_94050	Raver2	56975	6	81	0.0108157	1.34634e-06	2.02079e-05
v2lmm_106249,v2lhs_98436	Rbm15	91682	8787	8021	0.01841	0.00172387	0.00320455
v2lmm_202528	Rbm22	46969	73365	40399	0.00790369	0.0119108	0.00762239
v2lmm_103200	Rbm22	87289	37237	60883	0.0146885	0.00604544	0.0114873
v2lmm_103201	Rbm22	1205	0	5	0.000228749	0	1.2474e-06
v3lmm_461017	Rbm22	74061	20885	25795	0.0148716	0.00409731	0.0103056
v3lmm_461015	Rbm22	2435	3753	1684	0.000488954	0.000736281	0.000672792
v2lmm_17610	Rbm25	59312	3330	113420	0.00998071	0.000540626	0.0213998
v2lmm_15678	Rbm25	10729	52282	228295	0.00180542	0.00848799	0.0430742
v2lmm_2125	Rbm25	55868	15	60365	0.0106056	3.36586e-06	0.0150598
v2lmm_19723	Rbm25	75469	113131	157350	0.0124907	0.0376007	0.0276323
v2lmm_20019	Rbm25	0	0	0	0	0	0
v3lhs_642014	Rbm25	0	0	0	0	0	0
v2lmm_55443	Rbm3	35351	13	60	0.00671078	2.91708e-06	1.49688e-05
v2lmm_190659	Rbm3,OTTMUSG00000022091	48942	185	398539	0.0082357	3.00348e-05	0.0751954
v2lhs_258127	Rbm3,OTTMUSG00000022091	38840	8284	1542	0.00779917	0.00162519	0.00061606
v2lhs_84878,v2lhs_8441	Rbm3,OTTMUSG00000022091	114541	12721	16610	0.0230001	0.00249566	0.00663603
v2lmm_1671	Rbm39	48786	4485	12852	0.00820945	0.000728141	0.00242489
v2lmm_6144	Rbm39	39424	3	56	0.00748397	6.73172e-07	1.39709e-05
v2lhs_247544	Rbm39	43245	20400	22502	0.00868371	0.00400216	0.00899
v2lmm_11038	Rbm4	161617	422174	166109	0.027196	0.06854	0.0313411
v2lmm_15698	Rbm4	47013	30	268046	0.00892461	6.73172e-06	0.066872
v2lmm_7458,v2lhs_222495	Rbm4	23216	3457	16740	0.00384241	0.00114898	0.00293972
v2lhs_171296	Rbm4	741	114	7	0.000148795	2.2365e-05	2.79664e-06
v2lmm_7458,v2lhs_222495	Rbm4	29593	139471	50950	0.00594235	0.0273621	0.0203555
v3lhs_639109	Rbm4b,Rbm4	0	0	0	0	0	0
v2lhs_198803	Rbm5	33307	26119	3969	0.00668813	0.00512414	0.0015857
v2lmm_189525	Rbm9	0	0	0	0	0	0
v2lhs_197021,v2lmm_72748	Rbm9	71158	26047	27599	0.0119741	0.00422874	0.00520732
v2lmm_65621	Rbm9	3443	1322	23	0.00057937	0.000214627	4.33959e-06
v2lhs_197021,v2lmm_72748	Rbm9	48155	23599	6023	0.00966965	0.00462976	0.00240631
v2lmm_42429	Rbmx2	41508	5066	193	0.00698474	0.000822466	3.64148e-05
v2lmm_18299	Rbpms2	27565	6	39	0.00523274	1.34634e-06	9.72971e-06
v2lmm_11181	Rbpms2	47100	124016	71	0.00894113	0.027828	1.77131e-05
v2lmm_4825	Rbpms2,100041680	38095	9	51	0.00723168	2.01952e-06	1.27235e-05
v3lmm_442372	Rod1	18823	6967	14972	0.00311534	0.00231558	0.00262924
v3lmm_442370	Rod1	33032	90255	10894	0.00663291	0.0177066	0.00435237
v3lmm_442373	Rod1	47486	320761	3780	0.00953531	0.0629283	0.00151019
v2lmm_196249	RP23-12I24.6	65518	350465	23152	0.011025	0.0568981	0.00436827
v2lmm_90318	RP23-12I24.6	79478	306	124	0.0150875	6.86636e-05	3.09355e-05
v2lmm_90316	RP23-12I24.6	56966	67782	76246	0.00942827	0.0225283	0.0133896
v2lmm_11777	Rsrc1	1758	3	9	0.000295827	4.87051e-07	1.6981e-06
v2lmm_8231	Rsrc1	5439	14394	6	0.0010325	0.00322988	1.49688e-06
v2lmm_43913	Sart1	32703	936	150	0.00550309	0.00015196	2.83017e-05
v2lmm_55764	Sart3	1026	0	896	0.00017265	0	0.000169055
v2lmm_109023	Scaf1	62000	510910	29548	0.0117696	0.114643	0.00737162
v2lmm_203384	Scaf1	5563	0	6	0.00105604	0	1.49688e-06
v2lhs_35822	Scaf1	68301	1460	1063	0.013715	0.000286429	0.00042469
v2lmm_22779	Sec22c,Iqgap1,Slc38a10,Ppih,Vps13d,Coq10a,Phf20,Phactr4,Phca,EG627782,Snrnp48,Cbfa2t2,N4bp2l2,Jarid1d,1300014J16Rik,2700069I18Rik,AI426330,Ecsit,7530414M10Rik,Chid1,Bola2,Csgalnact2,Matn4,B230340J04Rik,Parp2,Med13,2810002D19Rik	90077	4561	210257	0.0151577	0.000740479	0.0396708
v2lmm_18883	Sf1	86484	16115	85210	0.0145531	0.00261627	0.0160772
v2lmm_17510	Sf1	45321	8	68	0.00860341	1.79513e-06	1.69646e-05
v2lmm_64078	Sf3a1	71618	107	365	0.0120515	1.73715e-05	6.88674e-05
v2lmm_79143	Sf3a1	32183	4	0	0.00532651	1.32946e-06	0
v2lmm_62057	Sf3a2	50689	52215	404629	0.00852967	0.00847712	0.0763445
v2lmm_67008	Sf3a2	0	0	0	0	0	0
v2lmm_43635	Sf3a3	36169	1175	1372	0.00608633	0.000190762	0.000258866
v2lmm_57906	Sf3a3	60430	11	94	0.0114716	2.4683e-06	2.34511e-05
v2lmm_5839	Sf3b1	391	1	3	6.57954e-05	1.6235e-07	5.66033e-07
v2lmm_85024	Sf3b2	28210	32	40	0.00535518	7.1805e-06	9.97919e-06
v2lmm_226511	Sf3b2	55	0	1	1.04408e-05	0	2.4948e-07
v2lmm_85026	Sf3b2	41321	5	0	0.00683892	1.66182e-06	0
v3lmm_463990	Sf3b2	59389	5	7209	0.0098293	1.66182e-06	0.00126598
v3lmm_463993	Sf3b2	42682	5	1	0.00706417	1.66182e-06	1.7561e-07
v2lmm_39589	Sf3b3	0	0	0	0	0	0
v2lmm_21498	Sf3b3	52685	11	33623	0.0100013	2.4683e-06	0.00838825
v2lmm_24783	Sf3b3	27418	6	1852	0.00520484	1.34634e-06	0.000462036
v2lmm_32314	Sf3b3	40552	2031	67237	0.00671164	0.000675032	0.0118075
v3lmm_496858	Sf3b3	16862	15461	19	0.00338593	0.00303321	7.59088e-06
v2lmm_20373	Sf3b4	54642	12346	9380	0.00919486	0.00200438	0.0017698
v2lmm_14245	Sf3b4,EG666113	27334	39	140	0.00459962	6.33166e-06	2.64149e-05
v2lmm_226718	Sf3b5	76921	26162	3644	0.0129439	0.00424741	0.000687541
v2lmm_87172	Sf3b5	58586	5	171	0.0111215	1.12195e-06	4.2661e-05
v2lmm_34710	Sf4	9759	3	14	0.00185258	6.73172e-07	3.49272e-06
v2lmm_26570	Sfpq,LOC100045887	1289	58	900	0.000213339	1.92771e-05	0.000158049
v2lmm_56146	Sfrs10	77006	18528	106222	0.0129582	0.00300803	0.0200417
v2lmm_54487	Sfrs10	54780	7	87	0.010399	1.57074e-06	2.17047e-05
v2lmm_32390	Sfrs10	71465	138787	123	0.0135664	0.0311425	3.0686e-05
v2lmm_59776	Sfrs10	31962	84158	4853	0.00641805	0.0165105	0.00193887
v2lmm_36106	Sfrs10,EG623554	15431	0	0	0.00255394	0	0
v2lhs_263160	Sfrs10,EG623554	5892	194	0	0.00118313	3.80598e-05	0
v2lhs_47201	Sfrs10,EG623554	49574	11	30459	0.00995458	2.15803e-06	0.012169
v2lmm_84153	Sfrs11	0	0	0	0	0	0
v2lmm_84154	Sfrs11	74536	104	25564	0.0125425	1.68844e-05	0.00482336
v2lmm_84152	Sfrs11	26720	5514	28638	0.00442235	0.00183266	0.00502913
v2lmm_57318	Sfrs12	18330	26205	26379	0.00308447	0.00425439	0.00497713
v2lmm_50964	Sfrs12	82216	51139	39670	0.0138349	0.00830243	0.00748484
v2lmm_77542	Sfrs12ip1	34985	84907	5770	0.00588709	0.0137847	0.00108867
v2lmm_77072	Sfrs12ip1	22957	21	236754	0.00435799	4.71221e-06	0.0590653
v2lmm_67661	Sfrs12ip1	200	1064	349	3.31014e-05	0.000353636	6.1288e-05
v2lmm_42090	Sfrs14	31646	43836	8420	0.00523764	0.0145695	0.00147864
v2lmm_102491	Sfrs15	91209	96291	18012	0.0153482	0.0156329	0.00339846
v2lmm_93187	Sfrs15	24702	32443	38	0.00468925	0.00727991	9.48023e-06
v2lmm_102496	Sfrs15	23234	111	3833	0.00384539	3.68924e-05	0.000673115
v2lmm_97807	Sfrs17b	90338	89235	11088	0.0152016	0.0144873	0.00209206
v2lmm_97808	Sfrs17b	25912	47	17738	0.00436033	7.63046e-06	0.00334676
v2lmm_197466	Sfrs17b	17680	7	83480	0.00335624	1.57074e-06	0.0208266
v2lmm_161495	Sfrs18	83473	1146	4267	0.0140464	0.000186053	0.000805088
v2lmm_74272	Sfrs2	0	0	0	0	0	0
v2lmm_63935	Sfrs2	87686	3348	31862	0.0145127	0.00111276	0.0055953
v2lmm_71749	Sfrs2	24025	2	20	0.00397631	6.64729e-07	3.51221e-06
v2lmm_79311	Sfrs2	1127	15	42	0.000226304	2.94277e-06	1.67798e-05
v2lmm_78171	Sfrs2ip	28159	23	138	0.0053455	5.16099e-06	3.44282e-05
v2lmm_64447	Sfrs2ip	35286	18223	275	0.00669844	0.00408907	6.86069e-05
v2lmm_71118	Sfrs2ip	61914	6689	112156	0.0102472	0.00222319	0.0196958
v2lmm_64729	Sfrs3	11923	2	7891	0.00197334	6.64729e-07	0.00138574
v2lmm_81411	Sfrs3	58021	9822	139	0.0116508	0.00192692	5.55333e-05
v2lhs_229555,v2lmm_33604	Sfrs5,OTTMUSG00000009528	65910	2504	4650	0.0125119	0.000561874	0.00116008
v2lmm_35900	Sfrs5,OTTMUSG00000009528	58287	9132	66672	0.00964691	0.00303515	0.0117083
v2lmm_36372	Sfrs5,OTTMUSG00000009528	1153	0	38	0.00019083	0	6.67319e-06
v2lhs_229555,v2lmm_33604	Sfrs5,OTTMUSG00000009528	54902	164111	9243	0.0110245	0.032196	0.00369276
v2lmm_245611	Sfrs6	87298	273651	20679	0.01469	0.0444273	0.00390167
v2lmm_16191	Sfrs6	40032	1680	43358	0.00662558	0.000558372	0.00761412
v2lhs_20638	Sfrs6	28099	19492	62252	0.00564235	0.00382403	0.0248709
v2lmm_41006	Sfrs7	84838	45726	345486	0.0142761	0.00742363	0.0651855
v2lhs_56949	Sfrs7	43164	5859	6513	0.00866744	0.00114945	0.00260207
v2lmm_69051	Sfrs9	849	0	0	0.000161168	0	0
v2lmm_64640	Sltm	22669	4	33	0.00430332	8.97563e-07	8.23283e-06
v2lmm_73435	Sltm	103827	16	159	0.0197098	3.59025e-06	3.96673e-05
v2lhs_157618	Sltm	41659	6915	14667	0.00836523	0.00135662	0.00585976
v2lmm_78811	Smarca2	44845	8	73	0.00851305	1.79513e-06	1.8212e-05
v2lmm_30175	Smndc1	123414	283014	7999	0.0207674	0.0459474	0.00150923
v2lmm_31487	Smndc1	57053	11	66792	0.00944267	3.65601e-06	0.0117294
v2lmm_62515	Smu1	0	0	0	0	0	0
v2lmm_66653	Smu1	22572	3	7504	0.00428491	6.73172e-07	0.0018721
v2lmm_79801	Smu1	55015	20014	0	0.00910537	0.00665194	0
v2lmm_150080	Snrnp200	1425	0	5142	0.000270512	0	0.00128282
v2lmm_150082	Snrnp200	1586	0	1	0.000301075	0	2.4948e-07
v2lmm_150081	Snrnp200	343	14	49	5.67689e-05	4.6531e-06	8.60491e-06
v2lmm_71342	Snrnp25	52213	549420	102349	0.00878612	0.0891985	0.019311
v2lmm_71367	Snrnp25	51619	7	4029	0.00979898	1.57074e-06	0.00100515
v2lmm_69414	Snrnp25	6186	0	996	0.00102383	0	0.000174908
v2lmm_219879	Snrnp27	52436	6	70	0.00995408	1.34634e-06	1.74636e-05
v2lmm_78031,v2lhs_193592	Snrnp27	90293	37140	16408	0.0171406	0.00833387	0.00409346
v3lmm_461089	Snrnp27	0	0	0	0	0	0
v2lmm_78031,v2lhs_193592	Snrnp27	76187	4253	4870	0.0152985	0.000834373	0.00194566
v2lmm_71543	Snrnp40	31453	8	43	0.00597081	1.79513e-06	1.07276e-05
v2lmm_79463	Snrnp48	1704	4722	439	0.00028674	0.000766618	8.28295e-05
v2lmm_79288	Snrnp48	54630	9	74	0.0103706	2.01952e-06	1.84615e-05
v2lmm_68400	Snrnp48	5091	3951	13519	0.000842596	0.00131317	0.00237408
v2lmm_249769	Snrnp70	34113	152576	277	0.00574035	0.0247707	5.22637e-05
v2lhs_153251	Snrnp70	206	0	0	4.13653e-05	0	0
v2lmm_36786	Snrpb	42843	49054	154974	0.00709082	0.0163038	0.027215
v2lmm_57580	Snrpb2	13318	28514	148	0.00224108	0.00462925	2.79243e-05
v2lmm_43763	Snrpb2	52666	447185	9934	0.00999774	0.100344	0.00247833
v2lmm_30269	Snrpd1	40839	10	66	0.00775258	2.24391e-06	1.64657e-05
v2lmm_77330	Snrpd3	32241	18	54762	0.0061204	4.03903e-06	0.013662
v2lmm_76862,v2lhs_33930	Snrpd3	39775	59	48	0.00658304	1.96095e-05	8.4293e-06
v3lhs_635525	Snrpd3	0	0	0	0	0	0
v3lhs_635527	Snrpd3	0	0	0	0	0	0
v2lmm_76862,v2lhs_33930	Snrpd3	93630	30631	13334	0.0188011	0.00600933	0.0053272
v2lmm_35340	Snrpe	985	241	5	0.000165751	3.91264e-05	9.43388e-07
v3lhs_638315	Snrpe	0	0	0	0	0	0
v2lmm_42717	Snrpn,EG545062,Snurf	54078	19837	275	0.00909996	0.00322054	5.18864e-05
v2lmm_63604	Snrpn,EG545062,Snurf	53337	19	79399	0.0101251	4.26342e-06	0.0198084
v2lmm_63619	Snrpn,EG545062,Snurf	19719	7	24247	0.00326363	2.32655e-06	0.00425803
v3lmm_459300	Snrpn,EG545062,Snurf	31844	1804	3784	0.00527041	0.000599585	0.00066451
v2lmm_54482	Snrpn,Snurf	2121	0	260	0.000402635	0	6.48647e-05
v2lhs_153498	Srp54a,Srp54b	62385	250971	18058	0.0125271	0.0492366	0.00721453
v2lmm_47247	Srrm1	38743	2895	188	0.00651946	0.000470004	3.54714e-05
v2lmm_46358	Srrm1	35502	458	18130	0.00587583	0.000152223	0.00318382
v2lmm_87712	Srrm2,LOC100046744	40230	19938	236	0.00676969	0.00323694	4.45279e-05
v2lmm_32085	Ssb	102019	35458	4359	0.0168849	0.011785	0.000765486
v2lhs_153532	Ssb	14549	458	17602	0.00292148	8.98525e-05	0.00703235
v2lmm_12249	Syf2	49263	88802	52711	0.00828971	0.014417	0.00994539
v2lmm_11517	Syf2	100119	330802	733	0.0168475	0.0537058	0.000138301
v3lmm_496733	Syf2	29333	6	15605	0.00485482	1.99419e-06	0.0027404
v2lmm_8104	Syf2	6277	4455	5787	0.00103889	0.00148068	0.00101626
v3lmm_496735	Syf2	21901	4	73	0.00439778	7.84738e-07	2.9165e-05
v2lmm_37715	Syncrip	71254	1911	2340	0.0119902	0.000310251	0.000441506
v2lhs_5777	Syncrip,EG384484	53563	6736	572	0.0107556	0.0013215	0.000228525
v2lmm_84272	Taf15	34871	56	5726	0.00586791	9.09161e-06	0.00108037
v2lmm_84277	Taf15	11686	1	13	0.00221839	2.24391e-07	3.24324e-06
v2lhs_172494	Taf15	50604	8	3	0.0101614	1.56948e-06	1.19856e-06
v2lhs_8725,v2lhs_85421	Tardbp	232731	707373	344204	0.046733	0.138776	0.137516
v2lhs_85417	Tardbp	26262	3	1118	0.00527348	5.88554e-07	0.000446663
v2lmm_20282	Tcerg1	100259	16687	219423	0.0165936	0.00554616	0.038533
v2lmm_33390	Tial1	45623	8	168	0.00866074	1.79513e-06	4.19126e-05
v2lmm_22318	Tial1	32916	715	37534	0.00624854	0.000160439	0.00936397
v2lhs_154055	Tial1	37044	48658	128715	0.00743853	0.00954595	0.0514242
v2lmm_21138	Tnrc4	47314	36730	245	0.00796175	0.00596312	4.6226e-05
v2lmm_30529	Tnrc4	37805	19	0	0.00625699	6.31492e-06	0
v2lmm_95594	Tra2a	46570	12200	136755	0.00783655	0.00198067	0.0258026
v2lmm_195598	Tra2a	30268	8325	149230	0.00509334	0.00135157	0.0281564
v2lmm_48134	Tra2a	0	0	0	0	0	0
v2lmm_195307	Tra2a	54271	12	29509	0.0103024	2.69269e-06	0.00736189
v2lmm_42135	Tra2a	55385	6	99	0.0105139	1.34634e-06	2.46985e-05
v2lmm_60162	Ttf1	51115	17748	11149	0.00860136	0.00288139	0.00210357
v3lmm_434697	Ttf1	433	416	11562	7.16645e-05	0.000138264	0.00203041
v3lmm_434701	Ttf1	54297	140299	245056	0.010903	0.0275245	0.0979048
v2lmm_20083	U2af1l4	56116	39	385424	0.0106527	8.75124e-06	0.0961554
v2lhs_91408	U2af2,EG545519	836	13	0	0.000167871	2.5504e-06	0
v2lmm_70624	Ubl5	44926	2359	15065	0.00902125	0.000462799	0.00601877
v2lmm_68112	Ubl5	18517	19	1	0.00371826	3.72751e-06	3.9952e-07
v2lmm_72366	Ubl5,546543,100038992,LOC100042786,627873	82002	17011	125	0.0155667	0.00381711	3.1185e-05
v2lmm_220955	Xab2	42524	69	899	0.00715571	1.12022e-05	0.000169621
v2lmm_61929	Xab2	72387	13	10399	0.0137414	2.91708e-06	0.00259434
v2lmm_72510	Xab2	3725	1	7	0.000707127	2.24391e-07	1.74636e-06
v2lmm_202808	Zranb2	933	259	132	0.000157	4.20487e-05	2.49055e-05
v2lmm_106330	Zranb2	78519	13	9352	0.0149055	2.91708e-06	0.00233313
v2lmm_106329	Zranb2	57440	16	75441	0.010904	3.59025e-06	0.018821
v2lmm_106325	Zranb2	33368	55	9845	0.00552264	1.828e-05	0.00172888
v2lmm_163299	Zrsr2	56383	206	19946	0.00948783	3.34441e-05	0.00376336
v2lmm_163301	Zrsr2	42824	36851	109944	0.00720619	0.00598277	0.020744

## Sheet: Raw read counts (cKit screen)
Supplementary Data 1: Raw read counts (cKit screen)
		Day0_1	Day0_2	Day0_1	Day0_2	Day7_1	Day7_2	Day7_1	Day7_2
Library ID	Gene Symbol	Read Counts	Read Counts	Frequency	Frequency	Read Counts	Read Counts	Frequency	Frequency
v2lmm_109745	100039978,LOC100044607,Lsm6,OTTMUSG00000007533,100040721,ENSMUSG00000058567	53175	64807	0.00364357	0.00438179	17572	18967	0.00165371	0.00149731
v3lmm_512776	100040835,LOC677069,EG667864,EG668094,Snrpc,100043824	14781	28620	0.0010128	0.00193508	11	488	1.03522e-06	3.85241e-05
v2lmm_8048	100040835,LOC677069,EG667864,OTTMUSG00000019459,EG668094,Snrpc,100043824	6839	7491	0.000468611	0.000506488	12704	13127	0.00119558	0.00103628
v3lmm_512774	100040835,Snrpc,EG667864	32749	53015	0.00224397	0.0035845	4764	3164	0.000448343	0.000249775
v3lmm_512772	100040835,Snrpc,EG668094,LOC677069	15064	21596	0.00103219	0.00146017	428	574	4.02793e-05	4.53132e-05
v2lmm_84099	1500001A10Rik	18831	23274	0.00129031	0.00157362	10519	10516	0.000989949	0.000830163
v2lmm_110836,v2lhs_54636	2610101N10Rik	35091	41829	0.00240445	0.00282818	25654	25333	0.00241431	0.00199986
v2lhs_54637	2610101N10Rik	19646	24461	0.00134615	0.00165388	18074	28704	0.00170096	0.00226598
v2lmm_110835	2610101N10Rik	11196	11910	0.000767154	0.000805269	3438	9741	0.000323552	0.000768982
v2lmm_70603	3300001P08Rik	13567	14355	0.000929616	0.000970583	19326	8966	0.00181878	0.000707802
v2lmm_74890	4631419I20,1700085D22Rik,4632404H12Rik,5730590G19R,2410004L22Rik,2310058D17Rik,100042484,2610028H24Rik,100042769,1200014J11Rik,4930556A12Rik,4632419I22Rik,4732419C18Rik,5730405O12Rik,1500002K03Rik,1600012F09Rik,2500004C02Rik,1810064F22Rik	15226	21987	0.00104329	0.0014866	12644	19386	0.00118993	0.00153039
v2lhs_241091,v2lhs_55874	A2bp1	37548	45879	0.0025728	0.00310201	27038	72304	0.00254456	0.00570788
v2lmm_192821	A2bp1	33760	40449	0.00231325	0.00273487	24307	29492	0.00228755	0.00232818
v2lmm_50805	A2bp1	26671	34560	0.00182751	0.0023367	17536	14066	0.00165032	0.00111041
v2lmm_83423	Abt1	15063	19859	0.00103212	0.00134272	17879	12706	0.0016826	0.00100305
v2lmm_162346	Abt1,4921518K17Rik,ENSMUSG00000074077,Tmem69,100042411,Fbxl17	9256	15842	0.000634225	0.00107112	7791	2193	0.000733216	0.000173122
v2lmm_1297	Acin1	0	0	0	0	0	0	0	0
v2lmm_16634	Arl6ip4,LOC100048046	20669	18994	0.00141625	0.00128424	2377	2138	0.000223701	0.00016878
v2lmm_22100	Ars2	26614	28521	0.0018236	0.00192839	21555	16566	0.00202855	0.00130777
v2lmm_31877,v2lhs_238840	Bat1a	24485	27194	0.00167772	0.00183866	4793	9064	0.000451072	0.000715538
v2lmm_160422	Brunol4	7116	9284	0.000487591	0.000627718	3745	8824	0.000352444	0.000696592
v2lmm_88541	Ccdc40	31366	28293	0.00214921	0.00191297	19405	24040	0.00182622	0.00189779
v2lmm_88543	Ccdc40	17735	25612	0.00121521	0.0017317	17618	25296	0.00165804	0.00199694
v2lmm_225128	Ccdc40	16310	18935	0.00111757	0.00128025	12094	16029	0.00113817	0.00126537
v2lmm_68126	Ccdc49	13049	17023	0.000894123	0.00115097	12457	11420	0.00117234	0.000901527
v2lmm_96692	Ccdc55	3384	3783	0.000231873	0.00025578	2362	2777	0.000222289	0.000219224
v2lmm_96693	Ccdc55,LOC636649	11742	14343	0.000804567	0.000969772	1096	5049	0.000103145	0.000398582
v2lmm_22578	Ccdc94	15694	17813	0.00107536	0.00120439	8229	20591	0.000774436	0.00162551
v2lhs_40050	Ccnl1	29308	37921	0.0020082	0.00256395	36256	50944	0.00341207	0.00402166
v2lmm_23562	Ccnl1	28110	32482	0.00192611	0.0021962	15005	22925	0.00141213	0.00180976
v2lhs_40051	Ccnl1	15176	20335	0.00103987	0.00137491	10894	44922	0.00102524	0.00354627
v2lhs_137748	Ccnl2	21526	28072	0.00147497	0.00189803	28208	18988	0.00265467	0.00149897
v2lhs_24391,v2lmm_41791	Cdc2l5	82101	110653	0.00562559	0.00748157	43330	57628	0.00407781	0.00454932
v2lmm_170826	Cdc2l5	25937	22720	0.00177721	0.00153616	13431	5539	0.001264	0.000437264
v2lmm_58870	Cdc2l5	23597	28009	0.00161688	0.00189377	10725	18894	0.00100934	0.00149155
v2lmm_46926	Cdc2l5	16494	20286	0.00113018	0.00137159	8271	7292	0.000778389	0.000575651
v2lmm_170831	Cdc2l5	13604	15739	0.000932152	0.00106416	4066	10799	0.000382654	0.000852504
v3lmm_496936	Cdc40	42055	65431	0.00288163	0.00442398	52383	21511	0.0049298	0.00169814
v2lmm_99168	Cdc40	29670	38228	0.002033	0.00258471	43868	41989	0.00412844	0.00331473
v3lmm_496934	Cdc40	23479	35406	0.00160879	0.0023939	21672	32762	0.00203957	0.00258633
v3lmm_496937	Cdc40	21643	30531	0.00148299	0.00206429	10363	19710	0.000975268	0.00155596
v2lhs_114925	Cdc40	7938	11866	0.000543915	0.000802294	5184	10855	0.000487869	0.000856925
v2lmm_99170	Cdc40	7251	9067	0.000496841	0.000613046	4535	22965	0.000426792	0.00181292
v2lmm_195871	Cdc40	0	26	0	1.75793e-06	0	0	0	0
v2lmm_9760	Cdc5l,EG668186,EG668187	36113	38844	0.00247448	0.00262635	17141	36194	0.00161315	0.00285726
v2lmm_22755	Cdc5l,EG668186,EG668209,EG668213,EG668187,EG668205,EG668203,EG668216,EG668198	25512	24439	0.00174809	0.00165239	16337	41986	0.00153748	0.00331449
v2lmm_13394	Cirbp	20740	26315	0.00142111	0.00177923	11437	12560	0.00107634	0.000991522
v2lmm_6584	Cirbp	9654	13703	0.000661496	0.000926499	8890	3273	0.000836643	0.00025838
v2lhs_113034	Cirbp	39	75	2.6723e-06	5.07097e-06	27	27	2.54099e-06	2.13146e-06
v2lmm_73833	Clk1	22940	38427	0.00157186	0.00259816	12305	32005	0.00115803	0.00252657
v2lmm_69691	Clk1	13619	15455	0.000933179	0.00104496	8150	17595	0.000767001	0.001389
v2lmm_18552	Clk2	15974	19968	0.00109454	0.00135009	18156	18696	0.00170867	0.00147592
v2lmm_22292	Clk2,Scamp3	20983	21453	0.00143776	0.0014505	25971	25768	0.00244415	0.0020342
v2lmm_20562	Clk3	35964	39984	0.00246427	0.00270343	83024	30634	0.00781344	0.00241834
v2lmm_20559	Clk3	22517	28783	0.00154287	0.0019461	52408	45170	0.00493215	0.00356585
v3lhs_645311	Clk3	0	0	0	0	0	0	0	0
v2lmm_11401	Clk4	30311	42595	0.00207692	0.00287997	34925	61603	0.00328681	0.00486312
v2lmm_14228	Clk4	23729	27128	0.00162592	0.0018342	15253	23639	0.00143547	0.00186613
v3lmm_426575	Clk4	22191	32350	0.00152054	0.00218728	10282	26120	0.000967645	0.00206199
v3lmm_426722	Cpsf1	10101	14752	0.000692125	0.000997425	16126	10635	0.00151763	0.000839557
v2lmm_77783	Cpsf1	8505	11270	0.000582766	0.000761997	13874	9238	0.00130569	0.000729274
v2lmm_67590	Cpsf1	981	909	6.72185e-05	6.14601e-05	372	1686	3.50091e-05	0.000133098
v2lmm_65416	Cpsf1	0	0	0	0	0	0	0	0
v2lmm_9345	Cpsf3	18593	25225	0.001274	0.00170553	42563	48856	0.00400563	0.00385683
v3lmm_507516	Cpsf3	18167	26428	0.00124481	0.00178687	25855	20738	0.00243323	0.00163712
v3lmm_507517	Cpsf3	17474	29389	0.00119733	0.00198707	17431	12826	0.00164044	0.00101252
v3lmm_507513	Cpsf3	14187	21512	0.000972099	0.00145449	5142	7355	0.000483917	0.000580625
v2lmm_99532	Cpsf6	28368	37098	0.00194379	0.0025083	19251	7294	0.00181172	0.000575809
v2lhs_149712	Cpsf6	17250	23275	0.00118198	0.00157369	12009	6500	0.00113017	0.000513128
v2lmm_194685	Cpsf6	16771	16514	0.00114916	0.00111656	7774	12581	0.000731616	0.00099318
v2lmm_197085	Cpsf6	16624	18147	0.00113908	0.00122697	4595	7149	0.000432438	0.000564362
v2lhs_149713	Cpsf6	0	0	0	0	0	0	0	0
v3lmm_506999	Crkrs	38246	51556	0.00262063	0.00348585	53866	40017	0.00506936	0.00315906
v2lmm_84123	Crkrs	28345	36707	0.00194221	0.00248187	33222	37212	0.00312654	0.00293762
v2lmm_84122	Crkrs	26943	38692	0.00184615	0.00261608	20413	13436	0.00192108	0.00106068
v2lmm_84127	Crkrs	22947	25310	0.00157234	0.00171128	18690	30570	0.00175893	0.00241328
v2lmm_100124	Crkrs	21225	21896	0.00145435	0.00148045	12127	20104	0.00114128	0.00158707
v2lmm_84125	Crkrs	19949	22827	0.00136691	0.0015434	9912	12905	0.000932824	0.00101876
v3lmm_506998	Crkrs	14289	18780	0.000979088	0.00126977	9048	10260	0.000851513	0.000809954
v3lmm_507003	Crkrs	9828	13775	0.000673419	0.000931367	6847	3843	0.000644375	0.000303377
v2lmm_18541	Crnkl1	13762	12545	0.000942978	0.000848204	11668	4499	0.00109808	0.000355164
v2lhs_117042,v2lmm_65513	Ctnnbl1	25988	36507	0.00178071	0.00246834	15975	21984	0.00150342	0.00173548
v2lmm_73550	Ctnnbl1	758	1093	5.19385e-05	7.39009e-05	174	284	1.63752e-05	2.24198e-05
v2lmm_63653	Ctnnbl1	0	0	0	0	0	0	0	0
v2lmm_95494	Cugbp1	40482	57486	0.00277384	0.00388679	51497	56460	0.00484641	0.00445711
v2lmm_192182	Cugbp1	33879	50543	0.0023214	0.00341736	20524	9716	0.00193153	0.000767009
v2lmm_95491	Cugbp1	25316	25652	0.00173466	0.00173441	15410	26383	0.00145024	0.00208275
v2lmm_197250	Cugbp1	16949	18987	0.00116135	0.00128377	14926	18975	0.00140469	0.00149794
v2lmm_161033	Cugbp1	16410	13328	0.00112442	0.000901144	11548	15855	0.00108679	0.00125164
v2lmm_161028	Cugbp1	15310	18368	0.00104905	0.00124191	7801	20333	0.000734157	0.00160514
v2lmm_95492	Cugbp1	14153	16347	0.000969769	0.00110527	6010	13518	0.000565605	0.00106715
v2lmm_194433	Cugbp1	13298	17758	0.000911184	0.00120067	2371	21555	0.000223136	0.00170161
v2lmm_83476	Cugbp1	9122	12455	0.000625043	0.000842118	1693	2238	0.000159329	0.000176674
v2lmm_161030	Cugbp1	4853	3603	0.00033253	0.000243609	1011	1157	9.51458e-05	9.13369e-05
v2lhs_205585	Cugbp1	1	0	6.85204e-08	0	0	0	0	0
v2lmm_94709	Cugbp2	14467	17611	0.000991285	0.00119073	20528	20071	0.0019319	0.00158446
v2lmm_94712	Cugbp2	13015	17956	0.000891793	0.00121406	18750	22257	0.00176457	0.00175703
v2lmm_196145	Cugbp2	0	0	0	0	0	0	0	0
v3lhs_633883	D11Bwg0517e	0	0	0	0	0	0	0	0
v2lmm_34122	Ddx17	13304	20421	0.000911595	0.00138072	9765	8789	0.00091899	0.000693829
v3lhs_641144	Ddx23	38894	50634	0.00266503	0.00342351	33372	30516	0.00314066	0.00240902
v2lmm_102240	Ddx23	26372	24633	0.00180702	0.00166551	15524	25757	0.00146097	0.00203333
v2lmm_102242	Ddx23	18221	17392	0.00124851	0.00117592	13850	27899	0.00130343	0.00220243
v2lmm_205504	Ddx23	12222	14869	0.000837456	0.00100534	5	3729	4.70553e-07	0.000294378
v2lmm_58830	Ddx26b	20600	33871	0.00141152	0.00229012	14713	7992	0.00138465	0.000630911
v2lhs_140658	Ddx26b	18643	20730	0.00127743	0.00140162	7926	16392	0.000745921	0.00129403
v2lmm_95338	Ddx39	36646	44187	0.002511	0.00298761	37552	73616	0.00353404	0.00581146
v2lmm_95336	Ddx39	17894	23851	0.0012261	0.00161263	23836	40577	0.00224322	0.00320326
v2lhs_113424	Dhx15	20508	28407	0.00140522	0.00192068	32614	26138	0.00306932	0.00206341
v2lmm_217091	Dhx15	3227	5584	0.000221115	0.00037755	797	1322	7.50062e-05	0.000104362
v2lmm_44762	Dhx35	14856	24773	0.00101794	0.00167497	28659	10689	0.00269712	0.00084382
v2lmm_91559	Dhx38	15792	19567	0.00108207	0.00132298	5041	10515	0.000474412	0.000830084
v2lmm_91557	Dhx38	14840	21054	0.00101684	0.00142352	4345	5735	0.000408911	0.000452737
v2lmm_38724	Dhx8	14718	18072	0.00100848	0.0012219	19792	12197	0.00186264	0.000962866
v2lmm_31550	Dnajc8	5927	8124	0.00040612	0.000549287	1764	4585	0.000166011	0.000361953
v2lmm_11053	Eftud2	11578	13614	0.000793329	0.000920482	11576	5751	0.00108942	0.000454
v2lhs_47165	EG382099,LOC631981,Snrpa,EG667475,EG667350	24191	37629	0.00165758	0.00254421	21580	31801	0.00203091	0.00251046
v2lmm_231681	EG432760,EG545531,ENSMUSG00000062678,Snrpd2	0	0	0	0	0	0	0	0
v2lmm_68534	EG620283,Pcbp2	12091	14852	0.00082848	0.00100419	6110	11290	0.000575016	0.000891265
v2lmm_27087	EG624256,Snrpe	12489	17005	0.000855751	0.00114976	133	3794	1.25167e-05	0.000299509
v2lmm_203366	EG624454,LOC100045099,OTTMUSG00000009476,EG433686,OTTMUS,EG668131,LOC630401,EG668559,EG624800,Hnrnpa3,OTTMUSG00000004599,EG668980,EG545955,EG432946,LOC674654,OTTMUSG00000005676,LOC545974,EG627828,LOC674595,LOC632707,LOC665241,EG620454	31494	40358	0.00215798	0.00272872	28230	38843	0.00265674	0.00306638
v2lmm_19694	EG664886,Cwc15	18166	23945	0.00124474	0.00161899	14656	12145	0.00137929	0.000958761
v2lhs_99276	EG665114,LOC100045099,EG433686,EG668131,LOC630401,LOC630507,EG668559,EG624800,Hnrnpa3,OTTMUSG00000004599,EG668980,EG545955,EG432946,LOC637851,LOC674654,OTTMUSG0000000,LOC545974,EG627455,LOC433770,EG627828,LOC632707,LOC665241,EG620454	13704	20599	0.000939004	0.00139276	12430	12350	0.00116979	0.000974944
v3lmm_425767	EG665903,LOC100044729,Lsm5	26520	36639	0.00181716	0.00247727	51802	46250	0.00487512	0.00365111
v2lhs_153287,v2lmm_16556	EG666609,100043038,Snrpg	38102	37936	0.00261076	0.00256496	1325	269	0.000124697	2.12356e-05
v2lmm_18362	EG666609,Snrpg	9495	8982	0.000650601	0.000607299	4	181	3.76442e-07	1.42887e-05
v2lmm_33595	EG668559,EG627828,Hnrnpa3,LOC100045099,LOC674654,OTTMUSG00000009476,OTTMUSG00000004599,LOC545974,OTTMUSG00000009698,LOC665241,EG668131,LOC630401	8595	11296	0.000588933	0.000763755	23932	6876	0.00225226	0.000542811
v2lhs_151365	Eif4a2	10817	12938	0.000741185	0.000874775	6542	1660	0.000615672	0.000131045
v2lmm_47085	Eif4a2,LOC100045617,100040847	23890	36837	0.00163695	0.00249066	22531	21783	0.00212041	0.00171961
v2lmm_176983	Elavl1	40506	58474	0.00277549	0.0039536	49193	82848	0.00462958	0.00654026
v2lmm_176981	Elavl1	37790	30750	0.00258939	0.0020791	27594	25011	0.00259689	0.00197444
v2lmm_75466	Elavl1	21736	24149	0.00148936	0.00163278	27551	35633	0.00259284	0.00281297
v2lmm_65147	Elavl1	21157	21186	0.00144969	0.00143245	21046	37422	0.00198065	0.0029542
v2lmm_176986	Elavl1	19052	23160	0.00130545	0.00156591	19505	37037	0.00183563	0.00292381
v2lmm_200885	Elavl1	18107	26649	0.0012407	0.00180182	11118	21684	0.00104632	0.0017118
v2lmm_75204	Elavl1	17231	19723	0.00118068	0.00133353	9859	12488	0.000927836	0.000985838
v2lhs_17977	Elavl2	25627	30919	0.00175597	0.00209052	41568	26529	0.00391199	0.00209427
v2lmm_65348	Elavl2	25109	26130	0.00172048	0.00176672	25758	35936	0.0024241	0.00283689
v3lmm_433868	Elavl2	24665	33857	0.00169006	0.00228917	21324	12082	0.00200681	0.000953787
v3lmm_433870	Elavl2	20974	31208	0.00143715	0.00211006	17381	28930	0.00163574	0.00228382
v2lmm_76020	Elavl2	19240	25090	0.00131833	0.00169641	13199	22556	0.00124217	0.00178063
v2lmm_69460	Elavl2	16513	20109	0.00113148	0.00135963	7389	15270	0.000695383	0.00120546
v2lhs_17978	Elavl2	12076	13814	0.000827452	0.000934004	6270	21385	0.000590073	0.00168819
v2lmm_74146	Elavl2	7602	9649	0.000520892	0.000652397	1430	2919	0.000134578	0.000230434
v2lmm_82802	Elavl3	26554	26040	0.00181949	0.00176064	16088	6209	0.00151405	0.000490156
v2lmm_154058	Elavl3	20610	22275	0.00141221	0.00150608	5154	12637	0.000485046	0.000997601
v2lmm_82805	Elavl3	7966	14233	0.000545834	0.000962334	891	2786	8.38525e-05	0.000219935
v2lmm_82804	Elavl3	2027	2508	0.000138891	0.000169573	553	806	5.20432e-05	6.36279e-05
v2lhs_73009,v2lmm_69825	Elavl4	46701	63654	0.00319997	0.00430383	63396	52628	0.00596624	0.0041546
v2lmm_80781,v2lhs_73014	Elavl4	35181	50362	0.00241062	0.00340512	34585	26878	0.00325482	0.00212183
v2lmm_63334	Elavl4	9023	8878	0.00061826	0.000600267	7705	7209	0.000725122	0.000569099
v2lhs_84679	ENSMUSG00000068141,U2af1,EG629480	0	0	0	0	0	0	0	0
v2lmm_33765	Ercc3	9699	13213	0.000664579	0.000893369	4416	2864	0.000415592	0.000226092
v2lmm_65218	Fmr1	42345	37928	0.0029015	0.00256442	29699	33205	0.00279499	0.0026213
v2lmm_76641	Fmr1	26157	34743	0.00179229	0.00234907	21953	23120	0.00206601	0.00182516
v2lhs_77113	Fubp3	29604	34444	0.00202848	0.00232886	54894	49590	0.00516611	0.00391478
v2lmm_104915	Fubp3	19806	24864	0.00135712	0.00168113	47503	18942	0.00447054	0.00149534
v2lmm_202480	Fubp3	10689	10956	0.000732415	0.000740767	8405	4327	0.000791	0.000341586
v2lmm_104917	Fubp3	8049	7500	0.000551521	0.000507097	2041	3181	0.00019208	0.000251117
v3lmm_450381	Fus	22711	28967	0.00155617	0.00195854	38466	16368	0.00362006	0.00129214
v2lmm_46169	Fus	14759	15988	0.00101129	0.00108099	7832	8765	0.000737074	0.000691934
v2lmm_58157	Fus	12106	15055	0.000829508	0.00101791	7190	10076	0.000676655	0.000795428
v2lmm_56109	Fusip1	4271	5479	0.000292651	0.000370451	2739	4214	0.000257769	0.000332665
v2lmm_131650	Hnrnpa0	15786	17946	0.00108166	0.00121338	18749	12512	0.00176448	0.000987733
v2lmm_131652	Hnrnpa0	12403	18330	0.000849859	0.00123934	5984	10537	0.000563158	0.000831821
v2lmm_77645	Hnrnpa1,EG434858,LOC100044632,EG622204,654467,EG432864	31416	36529	0.00215264	0.00246983	40569	40314	0.00381797	0.0031825
v2lmm_176048	Hnrnpa2b1	27521	31973	0.00188575	0.00216179	12421	15279	0.00116895	0.00120617
v2lmm_176050	Hnrnpa2b1	20178	21709	0.0013826	0.00146781	9415	18914	0.000886051	0.00149312
v2lmm_176047	Hnrnpa2b1	16679	19254	0.00114285	0.00130182	1869	8688	0.000175893	0.000685855
v2lmm_176045	Hnrnpa2b1	0	0	0	0	0	0	0	0
v2lmm_194016	Hnrnpa2b1,LOC100045191	26344	41559	0.0018051	0.00280992	22199	64772	0.00208916	0.00511329
v2lmm_192430	Hnrnpa2b1,LOC100045191	15188	13307	0.00104069	0.000899725	6463	12420	0.000608237	0.00098047
v2lmm_82139	Hnrnpab	33446	41198	0.00229173	0.00278552	34725	15677	0.00326799	0.00123759
v3lmm_454234	Hnrnpab	28778	43384	0.00197188	0.00293332	29842	25907	0.00280845	0.00204517
v2lmm_71197	Hnrnpab	23019	30713	0.00157727	0.00207659	20128	21843	0.00189426	0.00172435
v2lmm_71013	Hnrnpab	19030	21947	0.00130394	0.0014839	13245	12442	0.00124649	0.000982207
v2lhs_117153	Hnrnpd	27190	37899	0.00186307	0.00256246	11352	28227	0.00106834	0.00222832
v2lmm_1044	Hnrnpd	22896	24894	0.00156884	0.00168316	10466	15362	0.000984962	0.00121272
v2lmm_175637	Hnrnpd	20221	19358	0.00138555	0.00130885	9433	32893	0.000887745	0.00259667
v2lhs_117152	Hnrnpd	20122	25741	0.00137877	0.00174042	8053	6763	0.000757873	0.00053389
v2lmm_175634	Hnrnpd	15102	22234	0.0010348	0.0015033	7735	6903	0.000727946	0.000544942
v2lmm_200651	Hnrnpd	2847	3153	0.000195078	0.000213183	1452	2585	0.000136649	0.000204067
v3lmm_503927	Hnrnph1	205610	54144	0.0140885	0.00366083	240949	131861	0.0226759	0.0104095
v2lmm_81803	Hnrnph1	77014	27302	0.00527703	0.00184597	47629	33503	0.00448239	0.00264482
v2lmm_77126	Hnrnph1	34318	42184	0.00235148	0.00285218	29999	21186	0.00282322	0.00167248
v3lmm_503922	Hnrnph1	34284	52211	0.00234915	0.00353014	19142	29333	0.00180147	0.00231563
v3lhs_641383	Hnrnph1	0	0	0	0	0	0	0	0
v2lmm_78919	Hnrnph1	0	0	0	0	0	0	0	0
v2lhs_245765	Hnrnph2	191990	36143	0.0131552	0.00244373	50389	45737	0.00474214	0.00361061
v3lmm_484184	Hnrnph2	14	3	9.59286e-07	2.02839e-07	16	26	1.50577e-06	2.05251e-06
v2lhs_149704,v2lmm_99291	Hnrnph3	46901	56131	0.00321368	0.00379518	34638	40982	0.0032598	0.00323524
v3lmm_453022	Hnrnph3	31545	36476	0.00216148	0.00246625	28521	36642	0.00268413	0.00289262
v2lhs_149705,v2lmm_195818	Hnrnph3	28624	34668	0.00196133	0.002344	21863	19372	0.00205754	0.00152928
v3lmm_453021	Hnrnph3	24394	34242	0.00167149	0.0023152	19787	32749	0.00186217	0.0025853
v2lmm_47516	Hnrnpk,100042959,EG666170	15736	17691	0.00107824	0.00119614	7542	16128	0.000709782	0.00127319
v2lmm_48045	Hnrnpk,EG666170	11786	10035	0.000807581	0.000678495	2871	2579	0.000270192	0.000203594
v2lhs_196353	Hnrnpm	23416	28057	0.00160447	0.00189701	28146	40455	0.00264884	0.00319363
v2lhs_196961	Hnrnpm	19216	18849	0.00131669	0.00127444	17338	26183	0.00163169	0.00206696
v2lhs_251430	Hnrnpr	19444	24367	0.00133231	0.00164752	14960	27206	0.00140789	0.00214772
v2lhs_253445	Hnrnpr	16003	19626	0.00109653	0.00132697	11166	21889	0.00105084	0.00172798
v2lmm_84677	Hnrnpr	14815	22057	0.00101513	0.00149134	10625	9963	0.000999925	0.000786508
v2lmm_84678	Hnrnpr	7436	9362	0.000509518	0.000632992	8581	5725	0.000807563	0.000451948
v2lmm_84675	Hnrnpr,EG620521	27464	38544	0.00188184	0.00260607	17878	26439	0.00168251	0.00208717
v2lhs_12384	Hnrnpr,EG620521	15682	19030	0.00107454	0.00128667	7489	5481	0.000704794	0.000432686
v2lmm_49208	Hnrnpu	26865	27871	0.0018408	0.00188444	25538	23378	0.0024034	0.00184553
v2lmm_191894	Hnrnpul1	40538	37638	0.00277768	0.00254481	41091	31315	0.0038671	0.0024721
v2lhs_252975	Hnrnpul1	18531	24178	0.00126975	0.00163474	23768	5763	0.00223682	0.000454948
v2lmm_30550	Hnrnpul1	11111	10052	0.00076133	0.000679645	17240	36336	0.00162247	0.00286847
v3lmm_430974	Hnrnpul2	34126	41954	0.00233833	0.00283663	64894	59704	0.00610721	0.0047132
v2lhs_32847	Hnrpdl	24403	33557	0.0016721	0.00226889	32184	46098	0.00302886	0.00363911
v2lmm_54563	Hnrpdl	8226	12966	0.000563649	0.000876669	3616	8551	0.000340304	0.00067504
v2lmm_31555	Hnrpll	34000	40382	0.00232969	0.00273034	42038	38660	0.00395622	0.00305193
v2lmm_25705	Hnrpll	24605	28432	0.00168594	0.00192237	25850	41577	0.00243276	0.00328221
v2lmm_36482	Hnrpll	11769	15873	0.000806417	0.00107322	21142	18635	0.00198969	0.0014711
v2lhs_48738	Ilf3	26369	33780	0.00180681	0.00228396	19240	22637	0.00181069	0.00178703
v2lmm_62382	Ilf3	22409	29204	0.00153547	0.00197457	11235	22773	0.00105733	0.00179777
v3lmm_492385	Isy1	22013	29289	0.00150834	0.00198031	25143	18864	0.00236622	0.00148918
v3lmm_492386	Isy1	19059	28818	0.00130593	0.00194847	20830	19163	0.00196032	0.00151278
v3lmm_492384	Isy1	15469	21356	0.00105994	0.00144394	20798	33164	0.00195731	0.00261806
v2lhs_199729	Khdrbs1	31712	42289	0.00217292	0.00285928	25474	46571	0.00239737	0.00367645
v2lmm_74993	Khdrbs1	0	0	0	0	0	0	0	0
v2lhs_43002	Khdrbs2	58851	75346	0.00403249	0.00509436	53929	97576	0.00507529	0.00770293
v2lmm_15247	Khdrbs2	13256	14887	0.000908306	0.00100655	3083	19725	0.000290143	0.00155715
v2lmm_52070	Khdrbs3	31158	37713	0.00213496	0.00254988	20734	30189	0.00195129	0.00238321
v2lmm_46787	Khdrbs3	13735	15221	0.000941128	0.00102914	12914	16627	0.00121534	0.00131258
v2lmm_1667	LOC100044797,Rnps1,ENSMUSG00000048365	19053	22509	0.00130552	0.0015219	13888	14204	0.00130701	0.0011213
v2lhs_85600	LOC100044797,Rnps1,ENSMUSG00000048365	14207	20603	0.000973469	0.00139303	9864	11261	0.000928307	0.000888975
v2lmm_53267	LOC100044822,ENSMUSG00000066554,Fus	24395	28714	0.00167156	0.00194144	24886	33173	0.00234204	0.00261877
v3lmm_450385	LOC100044822,ENSMUSG00000066554,Fus	16037	20651	0.00109886	0.00139627	13055	4053	0.00122861	0.000319955
v2lmm_59518	LOC100044822,ENSMUSG00000066554,Fus	14517	16936	0.000994711	0.00114509	11808	25506	0.00111126	0.00201352
v2lmm_156383	LOC100045099,OTTMUSG00000009476,EG433686,OTTMUS,EG668131,LOC630401,LOC630507,EG668559,EG624800,Hnrnpa3,OTTMUSG00000004599,EG668980,OTTMUSG00000009698,EG545955,EG432946,LOC674654,LOC545974,EG627455,EG627828,LOC632707,LOC665241,EG620454	21234	22068	0.00145496	0.00149208	11695	55014	0.00110062	0.00434296
v2lmm_156380	LOC100045099,OTTMUSG00000009476,EG433686,OTTMUS,EG668131,LOC630401,LOC630507,EG668559,EG624800,Hnrnpa3,OTTMUSG00000004599,EG668980,OTTMUSG00000009698,EG545955,EG432946,LOC674654,LOC545974,EG627455,EG627828,LOC632707,LOC665241,EG620454	20176	19633	0.00138247	0.00132744	11043	12324	0.00103926	0.000972892
v2lmm_111145	LOC100045099,OTTMUSG00000009476,EG433686,OTTMUS,EG668131,LOC630401,LOC630507,EG668559,EG624800,Hnrnpa3,OTTMUSG00000004599,EG668980,OTTMUSG00000009698,EG545955,EG432946,LOC674654,LOC545974,EG627455,EG627828,LOC632707,LOC665241,EG620454	12047	14092	0.000825465	0.000952801	6779	13004	0.000637976	0.00102657
v3lhs_635435	LOC100045189,EG624960,Ybx1,OTTMUSG00000002192,LOC630930	0	0	0	0	0	0	0	0
v2lhs_243938	LOC100045189,Ybx1	17057	22521	0.00116875	0.00152271	14309	33675	0.00134663	0.0026584
v2lmm_2074	LOC100045189,Ybx1,LOC677262	21835	26426	0.00149614	0.00178674	38621	14443	0.00363465	0.00114017
v2lhs_41604	LOC100045318,Bat1a	20837	29065	0.00142776	0.00196517	4413	4182	0.00041531	0.000330139
v3lmm_462679	LOC100045569,Myef2,ENSMUSG00000049230	22354	32460	0.00153171	0.00219471	36292	50849	0.00341546	0.00401416
v3lmm_462676	LOC100045569,Myef2,ENSMUSG00000049230	15195	21205	0.00104117	0.00143373	11082	7107	0.00104293	0.000561047
v2lmm_13508	LOC100045569,Myef2,ENSMUSG00000049230	13950	21497	0.00095586	0.00145347	3366	20665	0.000316776	0.00163135
v2lhs_97726	LOC100045569,Myef2,ENSMUSG00000049230	11365	13013	0.000778734	0.000879846	3156	11616	0.000297013	0.000917
v3lmm_462677	LOC100045569,Myef2,ENSMUSG00000049230	5	12	3.42602e-07	8.11355e-07	4	23	3.76442e-07	1.81569e-06
v2lmm_79330,v2lhs_50488	LOC100046579,EG665903,LOC100044729,Lsm5	50406	64566	0.00345384	0.00436549	1964	5269	0.000184833	0.00041595
v2lmm_58549	LOC100046698,Ddx46	32172	31108	0.00220444	0.0021033	27947	18212	0.00263011	0.00143771
v2lhs_95581	LOC100046698,Ddx46	21158	29213	0.00144975	0.00197518	5785	17016	0.00054443	0.00134329
v2lmm_87715	LOC100046766,Srrm2,LOC100046744	19746	23608	0.001353	0.0015962	3806	12562	0.000358185	0.00099168
v2lmm_87710	LOC100046766,Srrm2,LOC100046744	0	0	0	0	0	0	0	0
v2lmm_43991	LOC100047155,Snrpa1	18663	18413	0.0012788	0.00124496	8045	16196	0.00075712	0.00127856
v2lhs_149886	LOC100048559,Sfrs1	20686	25411	0.00141741	0.00171811	16954	12530	0.00159555	0.000989154
v3lmm_484329	LOC100048559,Sfrs1	13872	21041	0.000950515	0.00142264	12212	38740	0.00114928	0.00305825
v2lmm_54400	LOC100048559,Sfrs1	13241	19049	0.000907279	0.00128796	5928	1302	0.000557888	0.000102784
v2lhs_202414	LOC100048559,Sfrs1	10606	13256	0.000726727	0.000896276	1403	580	0.000132037	4.57868e-05
v2lhs_149884	LOC100048559,Sfrs1	8459	12753	0.000579614	0.000862267	249	6737	2.34335e-05	0.000531838
v2lhs_149883	LOC100048559,Sfrs1	7918	10299	0.000542545	0.000696345	3	1458	2.82332e-07	0.000115099
v2lmm_111147	LOC630507,LOC665241,EG668559,EG627828,OTTMUSG00000017836,Hnrnpa3,LOC100047144,LOC674595,OTTMUSG00000009476,OTTMUSG00000004599,EG668980,EG627455,OTTMUSG00000016563,OTTMUSG00000009698,EG545955,EG668131,EG432946,LOC630401	32105	44322	0.00219985	0.00299674	20651	32522	0.00194348	0.00256738
v2lmm_43506	LOC632268,LOC630233,Fusip1	20787	24416	0.00142433	0.00165084	12198	12014	0.00114796	0.000948419
v2lmm_222703	LOC665241,OTTMUSG0000001656,EG668559,EG624800,OTTMUSG00000005676,EG627828,Hnrnpa3,LOC100045099,LOC674595,LOC674654,OTTMUSG00000009476,LOC630401,EG433686,LOC545974,OTTMUSG00000004599,OTTMUSG00000009698,EG545955,EG668131,EG432946,EG620454	10357	10381	0.000709666	0.000701889	2624	5345	0.000246946	0.000421949
v2lmm_66806	LOC675311,Hnrnpa1,EG434858,LOC100044632,EG622204,EG544954,LOC634350,EG383644,654467,EG667471,EG432864	7316	8775	0.000501295	0.000593303	8002	8858	0.000753073	0.000699276
v2lhs_169069	LOC675311,OTTMUSG00000012010,433580,Hnrnpa1,EG434858,LOC100044632,EG544954,EG383644,654467,EG667471,EG432864	19112	21921	0.00130956	0.00148214	19153	24749	0.0018025	0.00195376
v2lhs_169067	LOC675311,OTTMUSG00000012010,Hnrnpa1,EG434858,LOC100044632,654467,EG667471,EG432864	102982	142464	0.00705637	0.0096324	84543	132321	0.00795639	0.0104458
v2lmm_20185	LOC676142,OTTMUSG00000013395,OTTMUSG00000013393,OTTMUSG00000013392,OTTMUSG00000013386,OTTMUSG00000013390,OTTMUSG00000013388,BC003993,RP23-141N19.8	34764	31346	0.00238204	0.00211939	21846	12227	0.00205594	0.000965234
v2lmm_161026	LOC676142,OTTMUSG00000013395,OTTMUSG00000013393,OTTMUSG00000013392,OTTMUSG00000013386,OTTMUSG00000013390,OTTMUSG00000013388,BC003993,RP23-141N19.8	19813	22584	0.00135759	0.00152697	488	1116	4.5926e-05	8.81002e-05
v2lmm_176999	Lsm1	18386	21694	0.00125982	0.00146679	10473	9845	0.00098562	0.000777192
v2lmm_177003	Lsm1	12322	16121	0.000844308	0.00108999	9840	27262	0.000926048	0.00215214
v2lmm_177002	Lsm1	7309	9169	0.000500816	0.000619943	3947	4853	0.000371455	0.00038311
v2lmm_58338	Lsm10	20999	25480	0.00143886	0.00172278	18803	23774	0.00176956	0.00187679
v2lmm_46805	Lsm10	16863	20766	0.00115546	0.00140405	12589	16867	0.00118476	0.00133153
v2lmm_84471	Lsm11	16612	16465	0.00113826	0.00111325	22755	13741	0.00214149	0.00108475
v2lmm_84473	Lsm11	12509	17701	0.000857122	0.00119682	17990	8181	0.00169305	0.000645831
v2lmm_84475	Lsm11	0	0	0	0	0	0	0	0
v2lmm_16927	Lsm2	15843	22160	0.00108557	0.0014983	16744	24702	0.00157579	0.00195005
v2lmm_4437	Lsm2	7562	8296	0.000518151	0.000560916	787	2300	7.4065e-05	0.000181569
v2lmm_78608	Lsm3	30903	40294	0.00211749	0.00272439	6660	31266	0.000626777	0.00246823
v2lmm_67771	Lsm3	10939	13759	0.000749545	0.000930286	1268	5626	0.000119332	0.000444132
v2lmm_73026	Lsm3	7400	9736	0.000507051	0.000658279	171	442	1.60929e-05	3.48927e-05
v2lmm_21018	Lsm4	24909	30215	0.00170677	0.00204292	15963	12247	0.00150229	0.000966813
v2lmm_23430	Lsm4	18302	17927	0.00125406	0.0012121	12825	7366	0.00120697	0.000581493
v3lmm_431893	Lsm4	15044	20672	0.00103082	0.00139769	12158	6812	0.0011442	0.000537759
v3lmm_431889	Lsm4	10778	16065	0.000738513	0.0010862	5	3014	4.70553e-07	0.000237934
v2lmm_11301	Mbnl1	18824	24541	0.00128983	0.00165929	24820	15423	0.00233583	0.00121754
v2lmm_196767	Mbnl2	33365	49239	0.00228618	0.00332919	66543	113200	0.0062624	0.00893633
v2lhs_5831	Mbnl2	28533	37000	0.00195509	0.00250168	45892	34398	0.00431892	0.00271548
v2lmm_88197	Mbnl2	26802	26923	0.00183648	0.00182034	28135	24911	0.0026478	0.00196655
v2lmm_192114	Mbnl2	0	0	0	0	0	0	0	0
v2lmm_9637	Mbnl3	11675	12630	0.000799976	0.000853951	7299	13700	0.000686913	0.00108152
v2lmm_5560	Mbnl3	7774	9340	0.000532678	0.000631504	1712	6456	0.000161117	0.000509655
v2lmm_3615	Mbnl3	0	0	0	0	0	0	0	0
v2lmm_240936	Mex3a	15237	18066	0.00104405	0.00122149	12706	15465	0.00119577	0.00122085
v2lmm_91945	Mfsd11	40131	42850	0.00274979	0.00289721	17244	8368	0.00162284	0.000660594
v2lmm_91941	Mfsd11	0	0	0	0	0	0	0	0
v3lhs_637252	Msi2	112639	143963	0.00771807	0.00973375	182553	186152	0.0171802	0.0146954
v2lmm_159268,v2lhs_188197	Msi2	43009	47547	0.00294699	0.00321479	41014	41267	0.00385985	0.00325773
v2lmm_857	Msi2	20598	24385	0.00141138	0.00164874	24205	21181	0.00227795	0.00167209
v2lmm_159272,v2lhs_192287	Msi2	16620	26665	0.00113881	0.0018029	9786	13313	0.000920966	0.00105097
v2lmm_11684	Ncbp2	37739	42699	0.00258589	0.002887	38887	53529	0.00365968	0.00422573
v2lmm_17196	Ncbp2	22847	27764	0.00156549	0.0018772	10671	21112	0.00100425	0.00166664
v2lmm_4671	Ncbp2	11207	14306	0.000767908	0.00096727	8305	10255	0.000781589	0.000809559
v2lmm_236211	Nova1	34625	38903	0.00237252	0.00263034	29659	30022	0.00279123	0.00237002
v2lmm_159336	Nova1	31500	32296	0.00215839	0.00218363	22250	23222	0.00209396	0.00183321
v2lmm_150318	Nova1	27959	32280	0.00191576	0.00218254	14841	28948	0.0013967	0.00228524
v2lmm_191818	Nova1	20669	21418	0.00141625	0.00144813	14589	16568	0.00137298	0.00130793
v2lmm_150317	Nova1	18547	26164	0.00127085	0.00176902	9398	4221	0.000884451	0.000333218
v2lmm_150315	Nova1	9676	9083	0.000663003	0.000614128	4736	12191	0.000445708	0.000962392
v2lmm_208057	Nova1	8223	11217	0.000563443	0.000758414	2137	6492	0.000201114	0.000512497
v2lmm_127839	Nova2	31894	36030	0.00218539	0.00243609	40597	44393	0.00382061	0.00350451
v2lmm_127841	Nova2	15969	17643	0.0010942	0.00119289	15103	12786	0.00142135	0.00100936
v2lmm_210878	Nova2,LOC100047409	14655	16129	0.00100417	0.00109053	12401	21924	0.00116707	0.00173074
v2lmm_109742	OTTMUSG00000007533,LOC100044607,100040721,Lsm6,ENSMUSG00000058567	19873	22798	0.00136171	0.00154144	583	1977	5.48665e-05	0.00015607
v3lmm_434699	OTTMUSG00000015748,Ttf1	28089	33897	0.00192467	0.00229187	3344	35743	0.000314706	0.00282165
v3lmm_434698	OTTMUSG00000015748,Ttf1	0	0	0	0	0	0	0	0
v2lhs_63342	Pcbp1	34329	40291	0.00235224	0.00272419	33238	49505	0.00312805	0.00390807
v2lmm_26184	Pcbp1	19628	20334	0.00134492	0.00137484	13461	8369	0.00126682	0.000660673
v3lmm_470601	Pcbp2	28644	40210	0.0019627	0.00271871	24620	11819	0.002317	0.000933025
v2lmm_71332	Pcbp2	24249	27500	0.00166155	0.00185935	17524	21193	0.00164919	0.00167304
v2lhs_241751	Pcbp2	18065	21701	0.00123782	0.00146727	7540	45894	0.000709594	0.003623
v2lhs_20235	Pcbp2	14318	17673	0.000981075	0.00119492	5850	35640	0.000550547	0.00281352
v3lmm_470605	Pcbp2	12374	18434	0.000847871	0.00124638	4488	19169	0.000422368	0.00151326
v2lmm_74313	Pcbp3	26992	30750	0.0018495	0.0020791	25878	21259	0.00243539	0.00167825
v2lmm_20489	Phf5a	10098	9836	0.000691919	0.00066504	2007	91	0.00018888	7.1838e-06
v2lmm_48109	Plrg1	15529	22727	0.00106405	0.00153664	7752	16484	0.000729545	0.00130129
v3lhs_639656	Pnn	80606	97573	0.00552316	0.00659719	69883	106122	0.00657673	0.00837757
v2lhs_170187	Pnn	24679	31123	0.00169102	0.00210432	22892	32309	0.00215438	0.00255056
v2lmm_46099	Pnn	10061	13054	0.000689384	0.000882619	3804	7093	0.000357997	0.000559942
v2lmm_53510	Pnn	6242	8431	0.000427704	0.000570044	3562	2223	0.000335222	0.00017549
v2lmm_105148	Ppig	37654	43089	0.00258007	0.00291337	36187	26051	0.00340558	0.00205654
v2lmm_105144	Ppig	19380	17298	0.00132793	0.00116957	11266	14831	0.00106025	0.0011708
v2lmm_204636	Ppig	16017	22201	0.00109749	0.00150107	4366	31386	0.000410887	0.0024777
v2lmm_85433	Ppil2	16121	18786	0.00110462	0.00127018	20189	10632	0.0019	0.00083932
v2lmm_226144	Ppil2	13747	15527	0.00094195	0.00104983	2467	5588	0.000232171	0.000441133
v2lmm_85430	Ppil2	0	0	0	0	0	0	0	0
v2lhs_27238,v2lmm_78127	Prpf18	97331	135368	0.00666916	0.00915262	179788	162537	0.01692	0.0128311
v2lmm_66463	Prpf18	30081	37404	0.00206116	0.00252899	36462	36780	0.00343146	0.00290352
v2lmm_31787	Prpf3	18877	22209	0.00129346	0.00150161	18733	23026	0.00176297	0.00181774
v2lmm_10634	Prpf31	24552	22406	0.00168231	0.00151493	18758	8142	0.00176533	0.000642753
v2lmm_7362	Prpf31	16295	16212	0.00111654	0.00109614	13672	9145	0.00128668	0.000721932
v2lmm_51989	Prpf38a	35912	41123	0.0024607	0.00278044	8747	19520	0.000823185	0.00154096
v2lmm_59672	Prpf38a	22943	30225	0.00157206	0.0020436	2633	8084	0.000247793	0.000638174
v2lmm_54507	Prpf38a	12905	14334	0.000884256	0.000969163	363	2583	3.41621e-05	0.000203909
v3lmm_419856	Prpf38b	16901	26217	0.00115806	0.00177261	63341	23436	0.00596106	0.0018501
v2lmm_83868	Prpf38b	16664	19511	0.00114182	0.00131919	12854	18869	0.0012097	0.00148957
v3lmm_419854	Prpf38b	8364	11429	0.000573105	0.000772748	5730	3208	0.000539254	0.000253249
v2lmm_83865	Prpf38b	7184	9659	0.000492251	0.000653073	3464	12926	0.000325999	0.00102042
v2lmm_83866,v2lhs_155488	Prpf38b	0	0	0	0	0	0	0	0
v2lmm_196351	Prpf39	33912	41382	0.00232366	0.00279796	13056	25739	0.00122871	0.00203191
v2lmm_90497	Prpf39	17541	22691	0.00120192	0.0015342	8621	13350	0.000811328	0.00105389
v2lmm_90495	Prpf39	14865	14188	0.00101856	0.000959292	6604	4454	0.000621506	0.000351611
v2lmm_90498	Prpf39	5154	6454	0.000353154	0.000436374	457	1921	4.30085e-05	0.000151649
v2lmm_90499	Prpf39	0	0	0	0	0	0	0	0
v2lmm_203341	Prpf4	33264	39082	0.00227926	0.00264245	71578	37031	0.00673625	0.00292333
v2lmm_204809	Prpf4	26385	30201	0.00180791	0.00204198	21921	15580	0.002063	0.00122993
v2lmm_233938	Prpf4	10691	14903	0.000732552	0.00100763	10203	13758	0.000960211	0.0010861
v2lmm_4112	Prpf40a	117162	19040	0.00802799	0.00128735	43172	73296	0.00406294	0.00578619
v3lmm_452531	Prpf40a	42933	52421	0.00294179	0.00354433	15657	26038	0.00147349	0.00205551
v2lmm_10695	Prpf40a	29939	27414	0.00205143	0.00185354	14059	14948	0.0013231	0.00118004
v2lmm_1347	Prpf40a	26441	28984	0.00181175	0.00195969	10902	10885	0.00102599	0.000859293
v2lhs_174351	Prpf40a	10668	15152	0.000730976	0.00102447	7130	56220	0.000671009	0.00443817
v2lmm_15603	Prpf40a	7037	7752	0.000482178	0.000524135	1848	1939	0.000173916	0.00015307
v3lmm_463188	Prpf4b	24147	31834	0.00165456	0.00215239	21596	22156	0.00203241	0.00174906
v3lmm_463192	Prpf4b	22334	30050	0.00153033	0.00203177	10736	19485	0.00101037	0.0015382
v2lmm_79391	Prpf4b	20758	26682	0.00142235	0.00180405	6658	17880	0.000626588	0.0014115
v2lhs_47788	Prpf4b	13268	13661	0.000909129	0.00092366	1117	14075	0.000105122	0.00111112
v3lhs_642786	Prpf4b	0	0	0	0	0	0	0	0
v2lmm_35873	Prpf6	15371	17308	0.00105323	0.00117024	3895	2226	0.000366561	0.000175727
v2lmm_31238	Prpf6	13983	20442	0.000958121	0.00138214	99	1428	9.31695e-06	0.00011273
v2lmm_45903	Prpf8	23944	31203	0.00164065	0.00210972	3355	8165	0.000315741	0.000644568
v2lmm_70764	Pspc1	34949	46066	0.00239472	0.00311466	73698	54805	0.00693576	0.00432646
v2lhs_156677	Pspc1	12815	15725	0.000878089	0.00106321	8905	15676	0.000838055	0.00123751
v2lmm_76561	Pspc1	4573	4866	0.000313344	0.000329004	7262	2008	0.000683431	0.000158517
v2lmm_50776	Ptbp1	36895	46485	0.00252806	0.00314298	24161	39706	0.00227381	0.0031345
v2lhs_65746	Ptbp2	31745	49607	0.00217518	0.00335407	38367	48378	0.00361074	0.0038191
v2lmm_4367	Ptbp2	24486	27686	0.00167779	0.00187193	12234	23743	0.00115135	0.00187434
v3lmm_425256	Puf60	27764	37659	0.0019024	0.00254623	25899	32930	0.00243737	0.00259959
v3lmm_425254	Puf60	17352	20797	0.00118897	0.00140615	3182	2628	0.00029946	0.000207462
v3lmm_425253	Puf60	7842	10577	0.000537337	0.000715141	69	1363	6.49363e-06	0.000107599
v2lmm_25985	Puf60	6166	5113	0.000422497	0.000345705	22	854	2.07043e-06	6.74172e-05
v3lmm_425255	Puf60	0	2	0	1.35226e-07	9	9	8.46995e-07	7.10486e-07
v2lmm_132540	Qk	22722	23474	0.00155692	0.00158714	53408	10204	0.00502626	0.000805533
v2lmm_132542	Qk	15701	13653	0.00107584	0.000923119	14408	14368	0.00135595	0.00113425
v2lmm_80411	Qk	11162	15325	0.000764825	0.00103617	11743	16072	0.00110514	0.00126877
v2lmm_241183	Qk	9150	11377	0.000626962	0.000769232	3650	7263	0.000343504	0.000573362
v2lmm_71390	Qk	83	0	5.68719e-06	0	0	0	0	0
v3lmm_417948	Qk,LOC100046895	19629	29259	0.00134499	0.00197829	20589	31435	0.00193764	0.00248157
v2lmm_150495	Qk,LOC100046895	17690	21249	0.00121213	0.00143671	17895	16919	0.00168411	0.00133563
v3lmm_417946	Qk,LOC100046895	16576	22824	0.00113579	0.0015432	15371	13179	0.00144657	0.00104039
v2lmm_150498	Qk,LOC100046895	10949	12683	0.00075023	0.000857534	11231	29529	0.00105696	0.0023311
v2lmm_150497	Qk,LOC100046895	9847	13375	0.00067472	0.000904322	8403	9166	0.000790811	0.00072359
v2lmm_94050	Raver2	26287	35521	0.0018012	0.00240168	30580	43178	0.0028779	0.00340859
v2lmm_195825	Raver2	19501	21998	0.00133622	0.00148735	20503	41291	0.00192955	0.00325963
v2lmm_106249,v2lhs_98436	Rbm15	51051	69612	0.00349804	0.00470667	34288	41050	0.00322686	0.0032406
v2lmm_103200	Rbm22	41454	41618	0.00284044	0.00281391	33523	36247	0.00315487	0.00286144
v3lmm_461017	Rbm22	34191	50070	0.00234278	0.00338538	21797	60985	0.00205133	0.00481433
v2lmm_202528	Rbm22	24037	18393	0.00164702	0.0012436	20510	17548	0.00193021	0.00138529
v2lmm_103201	Rbm22	12421	16446	0.000851092	0.00111196	10930	5991	0.00102863	0.000472947
v3lmm_461015	Rbm22	3898	4586	0.000267093	0.000310073	10412	4552	0.00097988	0.000359348
v2lmm_19723	Rbm25	1052797	85211	0.0721381	0.00576136	34649	42483	0.00326084	0.00335373
v2lmm_15678	Rbm25	114393	20878	0.00783825	0.00141162	33744	25399	0.00317567	0.00200507
v2lmm_2125	Rbm25	30044	35832	0.00205863	0.0024227	29043	16768	0.00273325	0.00132371
v2lmm_17610	Rbm25	20720	28036	0.00141974	0.00189559	19992	9631	0.00188146	0.000760299
v2lmm_20019	Rbm25	0	0	0	0	0	0	0	0
v3lhs_642014	Rbm25	0	0	0	0	0	0	0	0
v2lmm_55443	Rbm3	14148	17216	0.000969427	0.00116402	7315	20288	0.000688419	0.00160159
v2lhs_84878,v2lhs_8441	Rbm3,OTTMUSG00000022091	61543	76880	0.00421695	0.00519808	38976	25629	0.00366805	0.00202323
v2lhs_258127	Rbm3,OTTMUSG00000022091	20663	24480	0.00141584	0.00165516	18013	21478	0.00169521	0.00169553
v2lmm_190659	Rbm3,OTTMUSG00000022091	19317	24638	0.00132361	0.00166585	10444	19505	0.000982891	0.00153978
v2lmm_6144	Rbm39	26506	36625	0.0018162	0.00247632	36481	19172	0.00343325	0.00151349
v2lmm_1671	Rbm39	16740	24831	0.00114703	0.0016789	15813	8874	0.00148817	0.000700539
v2lhs_247544	Rbm39	11603	18060	0.000795042	0.00122109	5387	22626	0.000506974	0.00178616
v2lmm_7458,v2lhs_222495	Rbm4	946411	108678	0.0648485	0.00734803	645245	649738	0.0607244	0.0512922
v2lmm_11038	Rbm4	171578	103062	0.0117566	0.00696832	81325	104252	0.00765354	0.00822995
v2lmm_15698	Rbm4	14072	19261	0.000964219	0.00130229	11070	10123	0.0010418	0.000799138
v2lhs_171296	Rbm4	12050	15784	0.000825671	0.0010672	6268	5643	0.000589885	0.000445474
v3lhs_639109	Rbm4b,Rbm4	0	0	0	0	0	0	0	0
v2lhs_198803	Rbm5	8619	13503	0.000590577	0.000912977	12290	7968	0.00115662	0.000629017
v2lhs_197021,v2lmm_72748	Rbm9	56292	71128	0.00385715	0.00480917	41614	90556	0.00391632	0.00714875
v2lmm_65621	Rbm9	8125	10071	0.000556728	0.000680929	5168	3322	0.000486364	0.000262248
v2lmm_189525	Rbm9	0	0	0	0	0	0	0	0
v2lmm_42429	Rbmx2	21821	22731	0.00149518	0.00153691	11590	10954	0.00109074	0.00086474
v2lmm_11181	Rbpms2	19842	24636	0.00135958	0.00166571	23182	6045	0.00218167	0.000477209
v2lmm_18299	Rbpms2	15829	19959	0.00108461	0.00134949	13443	12786	0.00126513	0.00100936
v2lmm_4825	Rbpms2,100041680	16762	22287	0.00114854	0.00150689	19846	22318	0.00186772	0.00176185
v3lmm_442373	Rod1	43899	63911	0.00300798	0.00432121	61601	87140	0.00579731	0.00687908
v3lmm_442370	Rod1	24153	30114	0.00165497	0.00203609	17376	10037	0.00163527	0.000792349
v3lmm_442372	Rod1	9384	9751	0.000642995	0.000659293	11942	65502	0.00112387	0.00517091
v2lmm_90318	RP23-12I24.6	40340	50252	0.00276411	0.00339768	29900	58988	0.00281391	0.00465668
v2lmm_196249	RP23-12I24.6	22230	34664	0.00152321	0.00234373	25735	37635	0.00242194	0.00297101
v2lmm_90316	RP23-12I24.6	21803	23070	0.00149395	0.00155983	23683	31010	0.00222882	0.00244802
v2lmm_8231	Rsrc1	10835	11153	0.000742419	0.000754086	8491	12760	0.000799093	0.00100731
v2lmm_11777	Rsrc1	4145	3040	0.000284017	0.000205543	332	527	3.12447e-05	4.16029e-05
v2lmm_43913	Sart1	13215	11360	0.000905497	0.000768082	819	3896	7.70766e-05	0.000307561
v2lmm_55764	Sart3	3732	4990	0.000255718	0.000337388	2939	2797	0.000276591	0.000220803
v2lhs_35822	Scaf1	58623	77632	0.00401687	0.00524892	37784	55852	0.00355588	0.00440912
v2lmm_109023	Scaf1	26029	43689	0.00178352	0.00295394	26750	34735	0.00251746	0.00274208
v2lmm_203384	Scaf1	8034	13068	0.000550493	0.000883565	12510	11318	0.00117732	0.000893475
v2lmm_22779	Sec22c,Iqgap1,Slc38a10,Ppih,Vps13d,Coq10a,Phf20,Phactr4,Phca,EG627782,Snrnp48,Cbfa2t2,N4bp2l2,Jarid1d,1300014J16Rik,2700069I18Rik,AI426330,Ecsit,7530414M10Rik,Chid1,Bola2,Csgalnact2,Matn4,B230340J04Rik,Parp2,Med13,2810002D19Rik	41908	37140	0.00287155	0.00251114	38427	23639	0.00361639	0.00186613
v2lmm_18883	Sf1	37434	31954	0.00256499	0.0021605	16233	13149	0.0015277	0.00103802
v2lmm_17510	Sf1	25123	29111	0.00172144	0.00196828	8084	12117	0.00076079	0.00095655
v2lmm_64078	Sf3a1	25626	33408	0.0017559	0.00225881	1599	7679	0.000150483	0.000606202
v2lmm_79143	Sf3a1	19714	19761	0.00135081	0.0013361	580	4285	5.45842e-05	0.00033827
v2lmm_62057	Sf3a2	19179	24888	0.00131415	0.00168275	18988	14284	0.00178697	0.00112762
v2lmm_67008	Sf3a2	0	0	0	0	0	0	0	0
v2lmm_57906	Sf3a3	25205	32494	0.00172706	0.00219701	7110	7158	0.000669126	0.000565073
v2lmm_43635	Sf3a3	16240	16364	0.00111277	0.00110642	4260	20699	0.000400911	0.00163404
v2lmm_5839	Sf3b1	6982	6568	0.000478409	0.000444081	394	2004	3.70796e-05	0.000158201
v3lmm_463990	Sf3b2	21731	32423	0.00148902	0.00219221	24452	16786	0.00230119	0.00132513
v2lmm_85024	Sf3b2	21428	23308	0.00146826	0.00157592	9690	12538	0.000911932	0.000989785
v3lmm_463993	Sf3b2	20093	27494	0.00137678	0.00185895	3030	4896	0.000285155	0.000386504
v2lmm_85026	Sf3b2	16086	17271	0.00110222	0.00116774	1306	2963	0.000122908	0.000233908
v2lmm_226511	Sf3b2	1050	1728	7.19464e-05	0.000116835	0	548	0	4.32607e-05
v2lmm_21498	Sf3b3	23204	30658	0.00158995	0.00207288	15301	12527	0.00143999	0.000988917
v3lmm_496858	Sf3b3	14241	18960	0.000975799	0.00128194	14891	19231	0.0014014	0.00151815
v2lmm_32314	Sf3b3	12319	17235	0.000844103	0.00116531	11323	8614	0.00106561	0.000680014
v2lmm_24783	Sf3b3	10023	14038	0.00068678	0.00094915	1117	3100	0.000105122	0.000244723
v2lmm_39589	Sf3b3	0	0	0	0	0	0	0	0
v2lmm_20373	Sf3b4	26645	29283	0.00182573	0.00197991	18932	22029	0.0017817	0.00173903
v2lmm_14245	Sf3b4,EG666113	13131	13707	0.000899741	0.00092677	3	6	2.82332e-07	4.73657e-07
v2lmm_226718	Sf3b5	22874	31862	0.00156734	0.00215428	11480	18092	0.00108039	0.00142823
v2lmm_87172	Sf3b5	21547	27086	0.00147641	0.00183136	10564	11705	0.000994184	0.000924026
v2lmm_34710	Sf4	6809	12018	0.000466555	0.000812572	989	909	9.30754e-05	7.1759e-05
v2lmm_26570	Sfpq,LOC100045887	19172	22022	0.00131367	0.00148897	16103	22972	0.00151546	0.00181347
v2lmm_32390	Sfrs10	34143	46512	0.00233949	0.00314481	35509	38867	0.00334177	0.00306827
v2lmm_56146	Sfrs10	29737	34047	0.00203759	0.00230202	19074	19169	0.00179507	0.00151326
v2lmm_59776	Sfrs10	20402	26278	0.00139795	0.00177673	17512	19476	0.00164806	0.00153749
v2lmm_54487	Sfrs10	19607	27147	0.00134348	0.00183549	10806	24032	0.00101696	0.00189715
v2lhs_47201	Sfrs10,EG623554	27244	37038	0.00186677	0.00250425	23977	29093	0.00225649	0.00229668
v2lhs_263160	Sfrs10,EG623554	20032	24786	0.0013726	0.00167585	4534	10688	0.000426697	0.000843741
v2lmm_36106	Sfrs10,EG623554	14489	14730	0.000992792	0.000995938	1244	2059	0.000117074	0.000162543
v2lmm_84154	Sfrs11	32569	34753	0.00223164	0.00234975	23655	24673	0.00222619	0.00194776
v2lmm_84152	Sfrs11	10395	9818	0.00071227	0.000663823	5672	18850	0.000533795	0.00148807
v2lmm_84153	Sfrs11	0	0	0	0	0	0	0	0
v2lmm_50964	Sfrs12	50224	59662	0.00344137	0.00403392	46145	72618	0.00434273	0.00573267
v2lmm_57318	Sfrs12	12271	14713	0.000840814	0.000994788	7447	7018	0.000700842	0.000554021
v2lmm_77542	Sfrs12ip1	155608	87436	0.0106623	0.0059118	22581	31470	0.00212511	0.00248433
v2lmm_67661	Sfrs12ip1	73141	22157	0.00501165	0.0014981	15164	39499	0.00142709	0.00311816
v2lmm_77072	Sfrs12ip1	13338	15793	0.000913925	0.00106781	10620	34837	0.000999455	0.00275013
v2lmm_42090	Sfrs14	12537	12891	0.00085904	0.000871598	4738	9773	0.000445896	0.000771508
v2lmm_102491	Sfrs15	36375	43022	0.00249243	0.00290884	42915	43650	0.00403876	0.00344586
v2lmm_93187	Sfrs15	14647	22728	0.00100362	0.00153671	22369	31607	0.00210516	0.00249515
v2lmm_102496	Sfrs15	8977	10294	0.000615108	0.000696007	6249	9651	0.000588097	0.000761877
v2lmm_97807	Sfrs17b	33476	35599	0.00229379	0.00240695	68110	43895	0.00640987	0.0034652
v2lmm_197466	Sfrs17b	24894	27789	0.00170575	0.00187889	23256	11986	0.00218864	0.000946209
v2lmm_97808	Sfrs17b	8343	10648	0.000571666	0.000719942	16583	30731	0.00156064	0.00242599
v2lmm_161495	Sfrs18	24448	36531	0.00167519	0.00246997	14232	20389	0.00133938	0.00160957
v2lmm_63935	Sfrs2	42020	39411	0.00287923	0.00266469	10608	21226	0.000998325	0.00167564
v2lmm_79311	Sfrs2	17769	20556	0.00121754	0.00138985	2026	4212	0.000190668	0.000332507
v2lmm_71749	Sfrs2	10264	10389	0.000703293	0.00070243	1168	4986	0.000109921	0.000393609
v2lmm_74272	Sfrs2	0	0	0	0	0	0	0	0
v2lmm_71118	Sfrs2ip	28774	49059	0.00197161	0.00331702	29220	51134	0.00274991	0.00403666
v2lmm_78171	Sfrs2ip	16082	20456	0.00110195	0.00138309	24787	29225	0.00233272	0.0023071
v2lmm_64447	Sfrs2ip	15790	18031	0.00108194	0.00121913	15395	10642	0.00144883	0.00084011
v2lmm_81411	Sfrs3	33066	45532	0.0022657	0.00307855	32867	27353	0.00309313	0.00215932
v2lmm_64729	Sfrs3	7612	7479	0.000521577	0.000505677	5110	11410	0.000480905	0.000900738
v2lhs_229555,v2lmm_33604	Sfrs5,OTTMUSG00000009528	38466	52187	0.00263571	0.00352851	67584	57197	0.00636037	0.00451529
v2lmm_35900	Sfrs5,OTTMUSG00000009528	16778	19050	0.00114964	0.00128803	12497	15871	0.0011761	0.0012529
v2lmm_36372	Sfrs5,OTTMUSG00000009528	4908	5257	0.000336298	0.000355441	1468	10093	0.000138154	0.00079677
v2lmm_245611	Sfrs6	32697	44189	0.00224041	0.00298775	45530	47158	0.00428486	0.00372279
v2lhs_20638	Sfrs6	21159	25014	0.00144982	0.00169127	23441	28429	0.00220605	0.00224427
v2lmm_16191	Sfrs6	11368	13875	0.00077894	0.000938129	2391	11852	0.000225018	0.000935631
v2lmm_41006	Sfrs7	36952	41612	0.00253197	0.00281351	29279	30942	0.00275546	0.00244265
v2lhs_56949	Sfrs7	21626	26891	0.00148182	0.00181818	24120	23246	0.00226995	0.00183511
v2lmm_69051	Sfrs9	14619	19198	0.0010017	0.00129803	16616	22697	0.00156374	0.00179177
v2lmm_73435	Sltm	45311	57896	0.00310473	0.00391452	49441	48692	0.00465292	0.00384388
v2lhs_157618	Sltm	16341	27769	0.00111969	0.00187754	20905	16197	0.00196738	0.00127864
v2lmm_64640	Sltm	9559	13296	0.000654987	0.000898981	12039	39220	0.001133	0.00309614
v2lmm_78811	Smarca2	20831	27881	0.00142735	0.00188511	30001	28646	0.00282341	0.0022614
v2lmm_30175	Smndc1	52761	67261	0.00361521	0.00454771	42549	59284	0.00400431	0.00468005
v2lmm_31487	Smndc1	27453	25863	0.00188109	0.00174867	26914	17133	0.00253289	0.00135253
v2lmm_79801	Smu1	25246	29423	0.00172987	0.00198937	17511	20463	0.00164797	0.00161541
v2lmm_66653	Smu1	20072	23472	0.00137534	0.00158701	8566	12216	0.000806151	0.000964366
v2lmm_62515	Smu1	0	0	0	0	0	0	0	0
v2lmm_150082	Snrnp200	23812	32188	0.00163161	0.00217632	47369	40040	0.00445793	0.00316087
v2lmm_150080	Snrnp200	16401	21819	0.0011238	0.00147525	26086	16302	0.00245497	0.00128693
v2lmm_150081	Snrnp200	8555	9457	0.000586192	0.000639415	804	1647	7.56649e-05	0.000130019
v2lmm_71367	Snrnp25	26696	33479	0.00182922	0.00226361	18486	27071	0.00173973	0.00213706
v2lmm_71342	Snrnp25	22865	28988	0.00156672	0.00195996	10678	35008	0.00100491	0.00276363
v2lmm_69414	Snrnp25	14681	16734	0.00100595	0.00113143	8197	6716	0.000771425	0.00053018
v2lmm_78031,v2lhs_193592	Snrnp27	88383	116155	0.00605604	0.00785357	12175	15630	0.0011458	0.00123388
v2lmm_219879	Snrnp27	24038	31852	0.00164709	0.00215361	7925	4714	0.000745827	0.000372137
v3lmm_461089	Snrnp27	0	0	0	0	0	0	0	0
v2lmm_71543	Snrnp40	18010	24100	0.00123405	0.00162947	1963	4928	0.000184739	0.00038903
v2lmm_68400	Snrnp48	33996	34165	0.00232942	0.00230999	18040	31057	0.00169776	0.00245173
v2lmm_79288	Snrnp48	26565	33175	0.00182024	0.00224306	14912	42922	0.00140338	0.00338838
v2lmm_79463	Snrnp48	9492	12859	0.000650396	0.000869434	9122	11688	0.000858477	0.000922684
v2lmm_249769	Snrnp70	13978	15256	0.000957778	0.0010315	5389	4165	0.000507162	0.000328797
v2lhs_153251	Snrnp70	7004	9386	0.000479917	0.000634615	3882	1892	0.000365337	0.00014936
v2lmm_36786	Snrpb	19929	22767	0.00136554	0.00153934	16122	33128	0.00151725	0.00261522
v2lmm_43763	Snrpb2	30410	35264	0.00208371	0.0023843	8974	9396	0.000844549	0.000741747
v2lmm_57580	Snrpb2	18463	24334	0.00126509	0.00164529	8277	27498	0.000778953	0.00217077
v2lmm_30269	Snrpd1	18808	25329	0.00128873	0.00171257	2811	11120	0.000264545	0.000877844
v2lmm_76862,v2lhs_33930	Snrpd3	71826	95782	0.00492155	0.0064761	14935	28594	0.00140554	0.00225729
v2lmm_77330	Snrpd3	11377	13350	0.000779557	0.000902632	6536	8863	0.000615107	0.00069967
v3lhs_635525	Snrpd3	0	0	0	0	0	0	0	0
v3lhs_635527	Snrpd3	0	0	0	0	0	0	0	0
v2lmm_35340	Snrpe	6819	7758	0.000467241	0.000524541	2972	1187	0.000279697	9.37052e-05
v3lhs_638315	Snrpe	0	0	0	0	0	0	0	0
v2lmm_63604	Snrpn,EG545062,Snurf	31163	34792	0.0021353	0.00235239	28980	35820	0.00272733	0.00282773
v2lmm_42717	Snrpn,EG545062,Snurf	20283	27546	0.0013898	0.00186246	19283	40228	0.00181473	0.00317571
v3lmm_459300	Snrpn,EG545062,Snurf	10940	13028	0.000749613	0.000880861	13474	18683	0.00126805	0.00147489
v2lmm_63619	Snrpn,EG545062,Snurf	8274	8515	0.000566938	0.000575724	7058	11129	0.000664233	0.000878555
v2lmm_54482	Snrpn,Snurf	15044	18862	0.00103082	0.00127531	9160	18837	0.000862053	0.00148705
v2lhs_153498	Srp54a,Srp54b	18894	26462	0.00129462	0.00178917	15843	17136	0.00149099	0.00135276
v2lmm_46358	Srrm1	23219	23968	0.00159098	0.00162055	26159	29704	0.00246184	0.00234492
v2lmm_47247	Srrm1	10802	15497	0.000740157	0.0010478	2640	4341	0.000248452	0.000342691
v2lmm_87712	Srrm2,LOC100046744	15211	16143	0.00104226	0.00109147	4261	11281	0.000401005	0.000890554
v2lmm_32085	Ssb	45868	41318	0.00314289	0.00279363	62153	64847	0.00584926	0.00511921
v2lhs_153532	Ssb	8668	10411	0.000593935	0.000703918	4926	8538	0.000463589	0.000674014
v2lmm_11517	Syf2	50605	52899	0.00346748	0.00357665	25813	78412	0.00242928	0.00619007
v2lmm_8104	Syf2	24991	26847	0.00171239	0.0018152	25228	23364	0.00237422	0.00184442
v2lmm_12249	Syf2	21435	22815	0.00146873	0.00154259	21265	15240	0.00200126	0.00120309
v3lmm_496735	Syf2	19022	23830	0.0013034	0.00161121	11563	22329	0.0010882	0.00176271
v3lmm_496733	Syf2	17132	27277	0.00117389	0.00184428	9234	14410	0.000869017	0.00113757
v2lmm_37715	Syncrip	28235	28269	0.00193467	0.00191135	9180	11249	0.000863935	0.000888028
v2lhs_5777	Syncrip,EG384484	20229	30968	0.0013861	0.00209384	9775	21498	0.000919931	0.00169711
v2lhs_172494	Taf15	24002	33837	0.00164463	0.00228782	22124	8734	0.0020821	0.000689487
v2lmm_84272	Taf15	16297	14703	0.00111668	0.000994112	10068	8322	0.000947506	0.000656962
v2lmm_84277	Taf15	13142	16230	0.000900495	0.00109736	5646	7415	0.000531348	0.000585361
v2lhs_8725,v2lhs_85421	Tardbp	112851	155788	0.0077326	0.0105333	90939	163555	0.00855832	0.0129115
v2lhs_85417	Tardbp	12310	15324	0.000843486	0.0010361	4929	8696	0.000463871	0.000686487
v2lmm_20282	Tcerg1	35271	47375	0.00241678	0.00320316	33458	42887	0.00314875	0.00338562
v2lhs_154055	Tial1	21158	26192	0.00144975	0.00177092	20236	28909	0.00190442	0.00228216
v2lmm_33390	Tial1	21024	29925	0.00144057	0.00202332	16599	29086	0.00156214	0.00229613
v2lmm_22318	Tial1	16995	16093	0.0011645	0.00108809	8026	45470	0.000755332	0.00358953
v2lmm_21138	Tnrc4	18157	19056	0.00124412	0.00128843	20870	9579	0.00196409	0.000756193
v2lmm_30529	Tnrc4	11869	14833	0.000813269	0.0010029	715	4587	6.72891e-05	0.000362111
v2lmm_195307	Tra2a	30221	38369	0.00207076	0.00259424	53141	21628	0.00500113	0.00170738
v2lmm_42135	Tra2a	28406	27357	0.00194639	0.00184969	34887	36376	0.00328324	0.00287162
v2lmm_95594	Tra2a	19471	24261	0.00133416	0.00164036	19602	20482	0.00184476	0.00161691
v2lmm_195598	Tra2a	11995	12801	0.000821902	0.000865513	11364	7334	0.00106947	0.000578967
v2lmm_48134	Tra2a	0	0	0	0	0	0	0	0
v3lmm_434701	Ttf1	30454	37236	0.00208672	0.00251763	20681	19313	0.0019463	0.00152462
v2lmm_60162	Ttf1	22920	24618	0.00157049	0.00166449	16439	27016	0.00154708	0.00213272
v3lmm_434697	Ttf1	14349	22801	0.000983199	0.00154164	13769	19361	0.00129581	0.00152841
v2lmm_20083	U2af1l4	28437	37243	0.00194851	0.00251811	18898	20023	0.0017785	0.00158067
v2lhs_91408	U2af2,EG545519	3094	4171	0.000212002	0.000282013	839	2056	7.89588e-05	0.000162306
v2lmm_70624	Ubl5	28402	35245	0.00194612	0.00238302	16030	35075	0.00150859	0.00276892
v2lmm_68112	Ubl5	14685	18307	0.00100622	0.00123779	6531	9516	0.000614636	0.00075122
v2lmm_72366	Ubl5,546543,100038992,LOC100042786,627873	29283	35056	0.00200648	0.00237024	29510	15575	0.0027772	0.00122953
v2lmm_61929	Xab2	38272	44401	0.00262241	0.00300208	33580	52096	0.00316023	0.00411261
v2lmm_220955	Xab2	17156	17333	0.00117554	0.00117193	9069	16209	0.000853489	0.00127958
v2lmm_72510	Xab2	1892	2868	0.000129641	0.000193914	3	2259	2.82332e-07	0.000178332
v2lmm_106330	Zranb2	29624	42406	0.00202985	0.00286719	59960	39363	0.00564287	0.00310743
v2lmm_106329	Zranb2	18455	25293	0.00126454	0.00171013	12695	21927	0.00119473	0.00173098
v2lmm_202808	Zranb2	16300	15568	0.00111688	0.0010526	8974	13855	0.000844549	0.00109375
v2lmm_106325	Zranb2	16000	17048	0.00109633	0.00115266	7965	10615	0.000749591	0.000837978
v2lmm_163301	Zrsr2	13828	20203	0.0009475	0.00136598	32441	9239	0.00305304	0.000729353
v2lmm_163299	Zrsr2	12737	20285	0.000872744	0.00137153	28819	40958	0.00271217	0.00323334
