# Supplementary material for: The splicing factor RBM25 controls MYC activity in acute myeloid leukemia
Source: Nat Commun. 2019 Jan 11;10:172. doi: 10.1038/s41467-018-08076-y (PMC6329799; doi:10.1038/s41467-018-08076-y)
Supplement: Supplementary file 5 — Supplementary Data 2 [file 41467_2018_8076_MOESM5_ESM.xlsx]

## Sheet: all
Supplementary Data 2: Differentially expressed genes between shRBM25 and shScr transduced U937 cells
Gene ID	log2FoldChange	adj pVal	shRBM25#1	shRBM25#2	shRBM25#3	shScr#1	shScr#2	shScr#3
PPBP	-1.50106	8.23e-41	129.478	160.571	225.494	791.257	737.453	725.042
CCL2	-1.34741	5.72e-127	1364.23	1440.97	1312.66	3800.6	3648.35	3624.18
TRDC	-1.32504	8.18e-30	96.5199	102.181	91.1572	383.225	407.165	350.197
CCL7	-1.31961	6.23e-27	65.916	56.304	55.6539	283.142	261.003	300.903
C5AR2	-1.19624	1.55e-21	47.0829	77.1574	54.6943	297.684	284.731	240.311
AQP9	-1.18784	4.2e-21	37.6663	16.6827	24.9483	185.625	220.192	172.531
CR1	-1.1147	6.32e-104	2742.58	2533.68	2685.78	5872.41	5720.25	6310.74
MAFB	-1.08851	7.85e-33	314.278	351.379	349.276	834.028	836.16	823.631
CCL3	-1.0793	6.01e-23	160.082	166.827	177.517	466.2	446.079	465.218
FGR	-1.06062	4.53e-86	1564.33	1586.94	1551.59	3508.05	3341.79	3353.06
OAS1	-1.04201	1.9e-23	295.445	232.515	285.946	736.511	620.714	699.368
NCF1	-1.01372	4.81e-108	5875.94	5601.21	5247.78	11270.9	11365.5	12034.1
VWA5A	-1.00426	3.66e-42	773.336	698.587	694.714	1588.5	1510.97	1583.59
NCF1C	-0.995333	2.72e-119	3943.19	4137.3	3942.79	8016.08	8066.43	8439.65
C10orf99	-0.984289	1.39e-15	85.9262	94.8827	94.0358	255.769	282.833	276.255
NCF1B	-0.97473	1.22e-95	4110.33	4500.15	4008.04	8349.69	8484.03	8641.96
AC011738.4	-0.955268	1.36e-18	225.998	207.491	275.391	585.103	534.345	581.266
BZRAP1	-0.953254	3.62e-41	815.711	799.726	749.408	1650.95	1586.9	1645.21
CYBB	-0.946849	6.09e-96	3201.64	3366.77	3440.94	6664.53	6410.24	6707.15
C5AR1	-0.928178	1.28e-18	213.05	239.813	234.13	544.043	522.007	506.297
MLPH	-0.91147	2.65e-18	391.965	286.733	295.541	749.342	712.777	712.718
AC069363.1	-0.910825	1.22e-13	103.582	100.096	126.661	292.551	297.069	289.606
CYB561A3	-0.904557	3.16e-106	12170.9	11182.6	11111.6	21472.6	21530.4	22739.2
CHI3L1	-0.899629	1.6e-62	2573.08	2305.34	2595.58	4766.36	4943.88	4701.48
AE000661.37	-0.891724	1.41e-14	155.373	157.443	143.932	357.563	370.15	358.413
LAT	-0.890247	1.01e-31	820.419	724.654	793.547	1532.9	1478.7	1641.1
SPP1	-0.890081	6.36e-32	914.585	780.958	798.345	1706.55	1662.83	1581.54
S100A9	-0.883401	2.49e-13	150.665	175.168	138.175	391.779	431.842	326.577
SIGLEC1	-0.882951	1.05e-11	92.9887	50.048	44.1393	212.143	223.039	241.338
FCAR	-0.876575	4.5e-52	1771.49	1639.07	1858.65	3336.97	3311.42	3397.22
FCER1G	-0.872791	8.1e-45	1343.04	1333.57	1223.43	2412.27	2514.17	2530.46
KIR3DL2	-0.859708	1.18e-19	451.996	427.494	484.572	989.713	817.178	986.92
CTB-61M7.2	-0.850146	5.14e-18	338.997	324.27	366.548	763.884	684.303	670.612
SSH3	-0.833427	1.01e-24	776.867	814.323	680.321	1498.68	1359.12	1511.7
OAS3	-0.816515	4.17e-53	2870.88	2586.86	2677.14	4776.63	4818.6	5149.23
RASGRP3	-0.814074	4.64e-10	60.0307	66.7307	105.55	241.227	209.752	234.149
HELZ2	-0.810602	4.35e-13	266.018	227.301	201.505	463.634	501.127	504.243
FAIM3	-0.806652	1.88e-10	204.811	114.693	167.921	349.864	395.776	455.975
EMR1	-0.803372	3.41e-12	187.154	197.064	166.002	414.876	371.099	398.465
OLFML2B	-0.77997	3.6e-13	391.965	274.221	326.247	650.97	664.372	670.612
TP53INP2	-0.776069	7.95e-50	1877.43	1856.99	1934.45	3318.15	3338	3314.04
HECW1	-0.763657	2.07e-14	363.715	360.763	423.161	677.487	729.86	795.903
KLHL30	-0.763094	7.23e-09	100.051	55.2614	69.0876	187.336	215.446	225.934
TNF	-0.75703	3.13e-11	314.278	299.246	216.858	566.284	528.651	588.455
MVP	-0.755784	1.19e-25	1014.64	962.382	894.3	1722.8	1626.76	1754.07
RNASE6	-0.753985	1.71e-14	373.132	373.275	379.982	720.258	641.594	767.148
KIR2DL4	-0.749582	9.45e-09	91.8116	135.547	87.319	251.492	233.479	298.849
CD52	-0.739919	2.18e-08	44.7287	41.7067	50.8561	153.974	148.06	121.183
SUCNR1	-0.733067	8.94e-25	1047.59	1228.26	1181.21	2111.16	1953.25	1974.87
CXCR3	-0.731673	3.34e-08	45.9058	54.2187	42.2202	145.42	142.365	133.506
FCN1	-0.730059	4e-19	593.244	560.955	579.568	1027.35	1011.74	1036.21
SAT1	-0.727058	1.83e-85	5762.94	5792.02	5693.01	9738.88	9555.57	9600.13
FUCA1	-0.724597	1.42e-36	2554.25	2226.09	2443.97	4171.85	3936.88	4186.96
SLC25A20	-0.720052	3.19e-16	600.307	557.827	498.006	993.99	991.813	964.326
USP44	-0.710428	4.59e-08	122.415	125.12	130.499	361.84	269.545	230.042
LSP1	-0.708293	2.62e-42	3325.23	3303.17	2972.68	5239.41	5324.47	5491.22
STK17A	-0.69644	3.98e-84	11771.9	11819.7	12319.7	20144.1	19155.8	19529.9
OLFML3	-0.694841	7.06e-08	23.5414	29.1947	40.3011	110.348	96.8085	151.992
MPO	-0.692447	1.68e-08	205.988	236.685	153.528	406.321	383.438	409.762
RP11-1319K7.1	-0.690946	6.53e-18	665.046	668.35	744.61	1180.47	1168.35	1217.99
NQO1	-0.690694	1.1e-34	2295.29	2064.48	2290.44	3717.63	3737.57	3571.81
TREM1	-0.688159	5.89e-09	204.811	203.32	200.546	340.455	409.064	432.355
KIR3DL1	-0.683395	2.22e-09	225.998	236.685	246.604	482.453	391.98	464.191
HK3	-0.683055	1.47e-21	1470.16	1271.01	1225.34	2177.88	2312.96	2166.91
KIF17	-0.682364	3.19e-12	431.985	395.171	362.71	721.969	676.711	705.529
CILP2	-0.681861	2.52e-07	35.3122	47.9627	38.382	109.493	119.587	150.965
ABCA2	-0.680296	8.8e-18	1202.97	935.273	1058.38	1786.1	1803.3	1831.09
PARP9	-0.6782	1.18e-26	1245.34	1171.96	1237.82	2035.88	2029.18	1988.22
OASL	-0.672563	2.02e-09	218.935	227.301	248.523	418.297	424.249	442.625
SEMA6B	-0.664955	7.46e-23	1071.14	1170.92	1090.05	1786.1	1833.67	1875.25
LYZ	-0.65827	3.45e-67	116258	124625	127347	201378	198013	188439
CTD-2006K23.1	-0.656273	6.01e-07	83.5721	125.12	118.984	228.395	230.632	249.554
FAP	-0.654164	1.06e-08	235.414	287.776	232.211	494.429	453.671	434.409
RP11-1280N14.3	-0.651015	4.19e-12	555.578	657.923	753.246	1110.33	1090.52	1162.53
S100B	-0.647142	3.22e-10	364.892	475.456	469.22	808.366	757.384	718.88
SRGN	-0.644202	4.57e-58	124334	131260	138499	214866	209350	199432
RP11-290F20.3	-0.643322	8.95e-07	103.582	111.565	102.672	233.528	231.581	196.152
RP11-1143G9.4	-0.643159	7.93e-69	33684.3	33922.1	35202	55500.9	55363.1	51372.2
MS4A7	-0.64117	2.49e-42	3288.74	3555.5	3430.39	5507.15	5475.38	5322.79
FGL2	-0.64025	8.68e-27	1892.73	1939.36	1840.42	3194.97	3050.42	2845.74
RP11-78B10.2	-0.639524	1.02e-09	459.058	363.891	494.168	774.149	713.726	804.119
OSTM1	-0.635262	3.37e-27	1938.64	1977.94	2170.5	3347.23	3218.41	3154.86
ENTPD7	-0.633396	8.37e-11	517.912	481.712	415.485	794.679	838.058	762.013
C12orf5	-0.629368	3.78e-07	193.04	260.667	314.732	506.405	520.109	427.22
HPD	-0.628879	7.69e-07	124.77	136.589	135.296	263.467	265.749	241.338
TYROBP	-0.625772	1.01e-24	1896.26	1863.25	1725.27	2751.87	2953.61	3003.89
LINC00426	-0.623455	2.56e-13	701.535	825.792	698.552	1216.4	1273.7	1156.37
CCL3L1	-0.620732	4.49e-06	57.6765	49.0054	59.4921	135.155	130.027	141.722
AC017002.1	-0.619751	3.26e-08	324.872	261.709	278.269	473.899	549.531	489.865
NAIP	-0.61792	5e-18	1263	1445.14	1541.04	2333.57	2238.93	2224.42
ANGPT4	-0.617503	2.98e-07	203.633	191.851	176.557	319.069	354.016	367.656
CX3CR1	-0.612165	2.65e-07	208.342	181.424	191.91	343.021	344.524	355.332
AK5	-0.611352	7.28e-08	255.425	228.344	269.633	411.454	455.57	450.84
CCL3L3	-0.608259	7.45e-06	65.916	59.432	51.8157	135.155	137.62	145.83
RP4-576H24.4	-0.606281	4.82e-09	364.892	394.128	326.247	593.657	633.052	596.67
TGFBR1	-0.606094	2.53e-53	11238.7	11251.4	12061.5	18286.2	17516.7	17390.7
PTPN3	-0.605333	2.18e-06	21.1873	18.768	26.8674	79.5535	79.7247	89.3465
PTAFR	-0.601672	3.41e-23	1917.45	1872.63	1707.04	2768.97	2890.02	2909.41
KIR2DP1	-0.601059	1.09e-06	17.6561	12.512	20.1505	61.5898	80.6738	87.2926
SLCO4C1	-0.599906	6.28e-10	483.777	612.046	636.181	924.702	990.864	938.652
ADORA3	-0.598327	1.01e-05	116.53	90.7121	77.7235	219.841	166.093	230.042
CAPN3	-0.597984	9.57e-14	934.595	872.713	904.855	1390.05	1342.98	1586.67
ZHX2	-0.596964	4.01e-23	1713.82	1594.24	1568.86	2523.47	2572.07	2475
CTD-2033A16.1	-0.59685	1.68e-06	207.165	177.253	176.557	360.129	370.15	290.633
RELB	-0.595772	5.32e-08	341.351	440.006	326.247	628.729	605.528	643.911
CCDC64	-0.594362	2.79e-09	468.475	426.451	386.698	665.512	709.929	734.285
TRGV9	-0.593312	6.42e-06	121.238	137.632	123.782	243.793	286.629	212.583
DAK	-0.592735	4.44e-36	4689.45	4269.72	4270.95	6641.43	6775.65	6847.85
MMP14	-0.591962	5.89e-06	125.947	130.333	166.962	267.744	242.021	303.984
B3GNT8	-0.591634	3.94e-06	156.551	133.461	153.528	244.648	283.782	299.876
TM7SF2	-0.590728	1.12e-08	709.774	556.784	497.047	917.003	1015.54	983.839
PHACTR3	-0.587585	1.13e-12	721.545	802.854	684.159	1171.06	1173.09	1154.32
RNASE1	-0.586665	1.12e-15	906.345	958.211	883.745	1417.42	1408.47	1470.62
CTD-2184D3.5	-0.58303	1.96e-05	62.3848	56.304	71.0067	160.818	118.638	162.261
PRUNE2	-0.582526	7.53e-06	124.77	137.632	167.921	294.262	247.716	268.04
TDRD7	-0.579512	1.08e-20	1411.31	1436.8	1345.29	2116.29	2143.08	2181.29
CORO2A	-0.577113	1.25e-29	2534.24	2475.29	2609.01	3750.13	3940.68	3887.09
C3AR1	-0.576883	2.09e-06	214.227	273.179	226.454	417.442	364.456	468.299
RP11-264B17.5	-0.576067	2.25e-05	83.5721	71.944	98.8336	179.637	169.889	177.666
MGAM	-0.56938	2.01e-14	972.261	1098.97	1102.52	1697.14	1562.22	1647.26
SAMD9L	-0.567858	3.69e-19	1407.78	1390.92	1526.64	2173.61	2188.63	2237.77
CD300C	-0.567085	4.2e-15	978.147	948.827	903.896	1470.46	1434.1	1445.98
HERC6	-0.566485	1.59e-08	381.371	377.446	394.375	647.548	621.663	585.374
C1RL	-0.566108	1.95e-11	759.211	662.094	693.754	1134.28	1118.99	1045.46
CDKN1A	-0.559367	5.31e-40	10720.8	10208.8	9607.97	14962.9	15088.8	15476.5
RP11-164J13.1	-0.555845	1.98e-12	892.22	864.371	837.687	1289.96	1265.15	1432.63
MMP19	-0.551127	5.65e-06	200.102	217.917	182.314	347.298	339.779	331.712
SIRPB1	-0.550528	5.87e-15	1161.77	1167.79	1083.33	1717.67	1804.25	1647.26
MYEOV	-0.548646	6.26e-05	69.4472	40.664	55.6539	139.432	120.536	129.398
PLAC8	-0.547521	7.77e-32	3920.83	3729.62	3841.08	5870.7	5489.61	5670.94
SLC15A3	-0.546126	4.8e-08	470.829	430.622	499.925	713.415	692.845	809.253
HIST2H2AA4	-0.543305	5.76e-06	281.32	292.99	212.06	444.815	435.638	431.328
PKNOX2	-0.541836	7.94e-06	34.1351	6.256	28.7865	114.625	103.452	86.2656
TP73-AS1	-0.539251	9.28e-05	63.5619	68.816	48.937	133.445	127.18	136.587
REC8	-0.539007	4.6e-05	143.603	117.821	150.649	256.624	264.8	221.826
NLRC4	-0.533944	6.61e-06	264.841	277.349	255.24	485.019	373.947	452.894
ARSD	-0.531754	9.19e-20	1627.89	1604.66	1593.81	2342.98	2371.81	2417.49
PHLDA1	-0.530332	9.26e-13	916.939	881.054	965.307	1383.2	1365.76	1392.57
HIST2H2AA3	-0.524919	1.27e-05	288.383	309.672	219.737	459.357	440.384	440.571
CD101	-0.523906	2.59e-06	492.016	363.891	404.93	707.427	595.088	700.394
RNASE2	-0.521943	8.22e-51	14253.2	13689.2	14123.6	20461.5	19752.7	20638
OAS2	-0.52113	2.13e-09	636.796	646.454	593.002	982.015	906.394	944.814
S100A8	-0.519988	0.000172606	44.7287	89.6694	80.6022	136.866	174.635	166.369
TMCC1-AS1	-0.519931	5.29e-06	255.425	292.99	264.836	441.393	448.926	409.762
CTD-3099C6.9	-0.519638	0.000183209	90.6345	59.432	95.9549	185.625	167.991	148.911
YOD1	-0.518645	7.38e-20	2197.59	2283.44	2377.76	3493.51	3320.91	3213.39
AL359195.1	-0.515432	1.97e-13	1019.34	1056.22	1022.88	1499.54	1555.58	1514.78
TFRC	-0.514982	5.72e-29	5349.79	5763.86	5720.83	8387.33	8211.64	7774.17
POU2F2	-0.513717	1.16e-05	296.622	261.709	278.269	498.706	443.231	397.438
RP11-321E2.3	-0.512359	0.000115357	31.7809	29.1947	35.5033	90.6738	106.3	69.8341
LACC1	-0.51042	2.57e-07	460.235	530.718	519.116	790.402	818.127	699.368
FCGR3A	-0.509624	1.86e-05	9.41657	14.5973	15.3528	48.7586	76.8774	58.5374
HSPA1B	-0.509461	9.38e-37	14882.9	13747.6	13650.6	20033.8	19920.7	20811.6
CD300E	-0.508334	0.000250976	135.363	75.072	143.932	226.685	233.479	222.853
HSPA1A	-0.508158	1.95e-36	13782.3	12815.4	12540.4	18553.9	18503.7	19139.7
FPR2	-0.508102	7.88e-05	23.5414	18.768	36.4629	66.7223	91.1139	93.4544
HIP1	-0.507188	1.74e-50	10770.2	10723.8	10842.9	15253.7	15289.1	15738.3
C19orf59	-0.505787	8.85e-21	3195.75	2980.99	2914.15	4371.16	4197.88	4563.86
BCL2A1	-0.502978	3.34e-07	532.036	631.856	520.076	918.714	821.923	811.307
RP11-443B7.1	-0.502224	0.000285607	84.7492	89.6694	89.2381	175.36	166.093	150.965
AGAP7	-0.501899	9.87e-10	687.41	699.63	676.482	998.268	1016.49	1036.21
KIAA1683	-0.500484	6.07e-05	269.549	201.235	222.615	350.72	363.507	414.896
CTA-331P3.1	-0.498427	1.07e-06	366.069	388.915	399.173	581.681	574.207	600.778
LPAR2	-0.498131	2.67e-15	2291.76	2128.08	1942.13	3031.59	3067.5	3095.29
MS4A14	-0.497487	1.46e-07	648.567	842.475	751.327	1159.09	1169.3	1035.19
HYAL3	-0.497207	5.04e-11	1589.05	1558.79	1391.35	2035.03	2181.04	2420.57
CEACAM6	-0.497181	0.000266597	51.7912	39.6214	67.1685	149.697	87.3175	148.911
TPM3P9	-0.495379	4.13e-07	509.672	472.328	490.33	680.054	792.501	742.5
TMEM138	-0.493271	1.72e-30	4112.69	4230.1	4172.12	5962.23	5828.44	6018.05
CYP1B1-AS1	-0.493004	0.000117587	22.3644	25.024	31.6651	89.8184	107.249	54.4295
FCER2	-0.49182	6.03e-36	9261.2	8993.01	8595.64	12820.9	12810	12452
RP11-750H9.5	-0.489619	3.29e-07	539.099	479.627	567.094	758.752	808.636	800.011
NACC2	-0.489339	2.13e-27	3934.95	3723.36	3802.69	5421.61	5359.59	5494.3
PIK3IP1	-0.488909	1.08e-06	462.589	441.048	495.128	646.693	745.995	710.664
SPATC1	-0.488141	0.000499331	81.218	85.4987	69.0876	129.167	160.398	165.342
AC008948.1	-0.487544	0.000120971	168.321	216.875	214.939	329.334	338.83	307.064
CTD-2636A23.2	-0.486557	6.44e-17	3413.51	3498.15	4005.16	5312.12	5214.37	5080.43
LST1	-0.48454	8.16e-19	2841.45	3158.24	3081.11	4265.95	4485.46	4179.77
RP11-290L1.3	-0.484467	3.99e-05	258.956	247.112	270.593	383.225	387.234	442.625
RP1-71H24.1	-0.482695	0.000397683	40.0204	33.3654	39.3415	98.3725	75.9283	99.6162
CLEC5A	-0.481277	4.93e-21	4381.06	4534.56	4998.29	6608.92	6467.19	6648.61
HSPA6	-0.481117	4.55e-05	296.622	350.336	262.917	487.586	484.043	441.598
TRDJ1	-0.480856	0.00035997	34.1351	31.28	30.7056	86.3968	73.081	85.2386
PLCL1	-0.479901	0.000645581	64.739	84.456	106.51	170.227	167.042	153.019
TRGJP1	-0.479827	4.49e-05	240.123	286.733	288.824	437.116	398.623	431.328
BST1	-0.478273	5.21e-11	1095.85	1138.59	1195.6	1550.01	1701.74	1682.18
AC006369.2	-0.47809	1.32e-07	605.015	572.424	656.332	924.702	902.597	861.629
SLFN5	-0.477928	0.000343253	148.311	187.68	237.968	329.334	293.273	338.901
SLC7A7	-0.475902	0.000716089	137.717	112.608	72.9258	200.167	204.057	196.152
CYP4V2	-0.475303	4.95e-05	249.539	286.733	252.362	418.297	391.98	405.654
ADCY4	-0.474475	0.000283516	218.935	168.912	164.083	278.009	304.662	315.28
CLDN12	-0.473494	1.76e-07	645.035	715.27	726.379	1054.72	1069.64	924.274
CDC42EP3	-0.473008	2.37e-29	7156.6	7385.21	7377.98	10669.6	10238.9	9813.74
SLC22A18	-0.472488	2.52e-07	829.836	729.867	669.766	1101.77	1017.44	1133.78
TBC1D10C	-0.469993	0.000366587	200.102	331.568	219.737	402.9	397.674	427.22
KCNAB3	-0.469741	0.000732233	95.3428	135.547	103.631	185.625	202.159	200.259
DHRS9	-0.469287	0.000204906	204.811	209.576	186.153	337.888	286.629	325.55
SPATA12	-0.468875	0.000246571	187.154	243.984	216.858	372.96	302.764	358.413
PARP14	-0.465634	3.4e-15	2028.09	2116.61	2200.25	2839.97	3076.04	3023.4
PRAM1	-0.465257	3.63e-11	1607.88	1419.07	1372.16	2109.45	2056.71	2070.37
MNDA	-0.464923	1.39e-27	8784.49	9075.38	9397.83	13268.3	12484.5	12246.6
SDS	-0.464544	0.000467912	231.883	166.827	159.285	307.949	295.171	302.957
SOCS1	-0.464174	0.000853682	44.7287	55.2614	44.1393	119.758	83.5211	113.994
OTOF	-0.463257	0.000826537	42.3746	51.0907	41.2606	83.8305	96.8085	123.237
SMOX	-0.463027	5.03e-11	1331.27	1374.24	1288.67	1799.79	1840.31	2022.11
RGL4	-0.462765	1.35e-06	694.472	670.435	552.7	952.931	921.579	916.058
CCND3	-0.462485	7.9e-30	22229	20823.1	19861.7	28774.4	28975.2	29709.3
NFE2	-0.461638	0.00033345	171.852	221.045	186.153	301.106	295.171	323.496
RAB39A	-0.461561	0.000473886	202.456	183.509	166.002	336.177	298.968	253.662
SYTL3	-0.460404	1.57e-06	589.713	519.248	532.55	830.606	809.585	744.554
PINLYP	-0.460394	5.55e-05	9.41657	6.256	23.0292	86.3968	48.4043	63.6722
PPP1R27	-0.459141	0.000606449	157.728	139.717	142.973	260.046	232.53	223.88
PLK3	-0.456737	5.8e-07	580.296	567.211	530.631	804.944	799.145	813.361
COL7A1	-0.456083	4.81e-08	735.67	782	738.853	1040.18	1047.81	1134.8
EPHB2	-0.456068	7.77e-05	340.174	309.672	290.743	435.405	464.112	515.54
EHD1	-0.455812	1.18e-25	5532.24	5206.04	5167.17	7306.94	7246.4	7476.35
LFNG	-0.455702	2.94e-10	1323.03	1281.44	1173.53	1690.3	1814.69	1824.93
CCNE2	-0.45447	1.18e-12	2168.17	2277.19	2406.55	3375.46	3263.97	2959.73
FABP6	-0.454274	0.00101859	134.186	108.437	145.852	222.408	235.378	195.125
PADI2	-0.454231	1.02e-06	636.796	670.435	601.638	874.233	999.406	877.034
EGR1	-0.454195	0.00138691	82.395	66.7307	94.9954	148.842	140.467	160.208
KIR2DL3	-0.453519	5.96e-05	10.5936	4.17067	17.2719	56.4573	45.557	69.8341
FASTKD5	-0.453416	4.14e-12	1826.82	1859.08	2100.45	2719.36	2778.03	2615.7
HMGCS1	-0.452113	3.45e-32	20304.5	21284	22307.6	29796.6	29485.8	28817.8
SULT1B1	-0.451684	0.000495712	194.217	207.491	280.188	353.286	345.474	377.925
BEST1	-0.450889	1.44e-36	10875	10700.9	10518.6	14684	14424.5	15052.3
ANPEP	-0.450176	5.86e-41	26924.3	25857.1	25308.1	35643.4	35383.5	36282.9
OSBPL11	-0.449753	1.25e-05	475.537	492.139	474.017	755.33	618.815	727.096
RP11-124O11.1	-0.44948	0.00156414	80.0409	160.571	111.308	221.552	213.548	202.313
C8G	-0.446542	7.29e-05	334.288	319.056	289.784	458.502	460.315	476.515
CDHR4	-0.446536	0.00017806	300.153	279.435	245.645	436.261	394.827	408.735
SLC36A1	-0.445589	5.99e-11	1141.76	1163.62	1155.3	1597.91	1624.86	1608.24
KCTD21	-0.444467	4.6e-05	359.007	355.55	382.86	531.212	499.228	581.266
PLSCR1	-0.443342	1.44e-10	1384.24	1546.28	1578.46	2087.21	2031.08	2176.15
RGS18	-0.443133	2.03e-06	1026.41	1053.09	1200.4	1807.49	1481.55	1396.68
EBF1	-0.442763	0.000749853	194.217	179.339	260.038	331.9	335.033	329.658
C3	-0.442597	0.000411402	211.873	215.832	202.465	300.25	321.746	341.981
AC138783.11	-0.442128	0.000532636	183.623	245.027	249.483	347.298	354.965	346.089
DBN1	-0.442123	1.05e-07	1024.05	1049.97	922.127	1303.65	1404.67	1518.89
CD86	-0.441796	0.00021071	11.7707	25.024	9.59549	49.614	66.4372	67.7801
FBXL8	-0.441751	9.96e-05	316.632	290.904	313.773	457.646	475.501	427.22
ELMO3	-0.441306	0.000119807	315.455	316.971	313.773	440.538	441.333	520.674
ABCA7	-0.438678	2.27e-14	3030.96	3067.53	2822.03	3987.94	3940.68	4367.71
AC005077.14	-0.437585	0.00172522	143.603	123.035	108.429	184.769	224.937	211.556
SH3TC1	-0.437203	8.81e-08	847.492	901.907	800.264	1147.96	1229.09	1200.53
PFKFB2	-0.435197	0.000623541	208.342	181.424	212.06	307.093	302.764	309.118
SLC4A8	-0.434525	0.000643035	231.883	216.875	284.986	337.033	405.267	379.979
AC004166.6	-0.432204	2.82e-05	393.142	445.219	415.485	590.235	607.426	603.859
THEMIS2	-0.431586	4.68e-23	4439.91	4406.31	4290.15	5833.06	5992.64	6060.16
ST3GAL6	-0.431137	1.18e-06	933.418	1208.45	1106.36	1615.88	1517.62	1438.79
AC004878.5	-0.430563	0.00062862	213.05	290.904	304.177	405.466	414.758	404.627
RP11-844P9.2	-0.430264	0.000172648	349.59	303.416	389.577	494.429	506.821	526.836
RDH5	-0.430057	0.00065425	217.758	223.131	240.847	351.575	304.662	375.872
AOC1	-0.428085	0.00237392	125.947	120.949	122.822	164.239	219.243	230.042
RP5-1092A11.5	-0.425496	0.00301155	77.6867	88.6267	80.6022	139.432	138.569	151.992
KCNE3	-0.425238	2.38e-09	1504.3	1561.92	1362.56	2067.53	2097.52	1930.71
C20orf24	-0.424986	5.25e-19	7287.25	6576.1	6457.77	9193.98	9107.6	9276.63
MTMR11	-0.424605	0.00284058	101.228	100.096	98.8336	187.336	165.144	150.965
CD300LB	-0.42437	0.00308759	95.3428	128.248	94.0358	165.95	223.039	161.235
RP11-588H23.3	-0.423679	0.00139961	188.331	224.173	215.899	347.298	355.914	264.959
AC004988.1	-0.422906	0.00177937	34.1351	27.1093	35.5033	66.7223	95.8594	70.861
CFP	-0.422074	0.000174488	327.226	305.502	351.195	479.887	462.213	481.65
SOCS3	-0.421332	0.00328859	117.707	100.096	84.4404	181.348	147.111	186.909
CTD-2357A8.3	-0.420965	0.00238382	142.426	138.675	122.822	237.805	205.955	199.232
FOSB	-0.420913	0.002012	154.196	151.187	138.175	253.202	220.192	220.799
MCTP2	-0.420208	7.9e-05	528.505	417.067	464.422	645.837	708.031	657.262
PLXDC1	-0.420123	0.00355007	61.2077	104.267	76.764	138.577	138.569	166.369
KCND1	-0.419988	2.17e-05	508.495	517.163	537.348	675.777	786.807	745.581
TTLL3	-0.419673	1.95e-16	5008.44	4846.32	4473.42	6655.12	6228.96	6515.11
ARSD-AS1	-0.41837	0.00124546	183.623	228.344	248.523	343.876	316.051	339.928
OSM	-0.418115	0.0037136	68.2702	111.565	101.712	171.083	149.958	172.531
CD53	-0.416963	5.32e-18	3138.07	3232.27	3225.05	4330.96	4407.64	4217.77
AC068580.5	-0.416351	0.001948	201.279	159.528	173.678	302.816	266.698	251.608
RP11-353N4.5	-0.416262	0.00386957	64.739	79.2427	73.8853	123.18	169.889	110.913
TCF7	-0.416255	3.74e-05	613.254	645.411	527.752	828.04	781.112	909.897
SIGLEC7	-0.414949	1.65e-08	1098.21	1019.73	1032.48	1443.08	1411.32	1456.25
C19orf35	-0.414345	0.00311972	72.9785	31.28	73.8853	144.565	117.689	115.021
STXBP5	-0.411884	3.67e-08	1127.63	1313.76	1279.08	1666.35	1734.01	1691.42
SPDYE2B	-0.411523	0.00426729	111.822	94.8827	98.8336	164.239	144.264	208.475
TRIM22	-0.411302	2.21e-12	2182.29	2095.76	2065.91	2982.83	2822.63	2763.58
CREB3L3	-0.410562	0.00040432	35.3122	4.17067	19.191	66.7223	96.8085	75.9959
NDST3	-0.40949	0.00450895	78.8638	89.6694	94.0358	147.131	140.467	157.127
FDPS	-0.409204	3.18e-43	33472.4	33270.5	32506.7	44552.5	43916.9	43872.2
STXBP5-AS1	-0.407482	0.00366436	117.707	134.504	117.065	190.757	193.617	200.259
SEC16B	-0.406504	0.00202806	196.571	205.405	207.263	262.612	313.204	340.955
HPSE	-0.40628	2.18e-05	537.922	502.566	534.469	730.523	746.944	709.637
FTH1	-0.406149	3.85e-21	18304.6	17585.6	16457.2	23002.1	22721.5	24238.6
CSF1R	-0.406029	0.000846531	255.425	243.984	265.795	355.852	362.557	394.357
RP11-157D23.2	-0.404599	0.00436114	41.1975	49.0054	56.6134	82.1197	120.536	95.5083
S100A13	-0.404325	5.44e-06	747.441	672.52	711.026	1030.77	971.882	927.355
TYMP	-0.403904	9.6e-06	703.889	682.947	608.354	929.834	928.223	890.384
AP1S3	-0.403282	1.03e-07	1160.59	1200.11	1291.55	1735.63	1682.76	1546.62
C1RL-AS1	-0.403125	0.00207649	184.8	186.637	177.517	280.576	272.393	264.959
SKIL	-0.402449	0.000258714	439.048	611.003	526.793	767.306	759.283	704.502
FGFR1	-0.402253	0.0021562	231.883	328.44	227.413	405.466	369.201	399.492
ANXA8L1	-0.402083	0.00163097	20.0102	25.024	52.7752	103.505	119.587	56.4834
RNASE3	-0.401795	1.52e-16	2995.65	2998.71	2983.24	3977.67	3934.03	4080.16
RHBDL1	-0.401439	0.000352838	350.767	409.768	343.519	518.381	503.025	544.295
VSIG4	-0.401385	0.00428766	117.707	131.376	118.984	198.456	191.719	187.936
HSPA1L	-0.401272	0.000641091	297.799	359.72	316.651	429.418	487.839	479.596
CYTH4	-0.401127	4.56e-08	1288.89	1168.83	1162.01	1628.71	1687.51	1581.54
MYOF	-0.400323	0.000202729	593.244	448.347	553.66	704.861	784.908	750.716
CAMP	-0.400204	0.00587172	97.697	95.9254	74.8449	143.709	138.569	172.531
TAF13	-0.400165	8.74e-06	758.034	868.542	805.062	1148.82	1177.84	1012.59
AIM1	-0.399624	7.47e-28	9396.56	9658.23	9786.44	12992.9	12697.1	12593.8
TGIF2-C20orf24	-0.399461	2.52e-17	4484.64	4194.65	4147.17	5723.57	5604.45	5756.17
CPT1B	-0.398916	3.25e-12	2504.81	2701.55	2549.52	3302.75	3478.46	3604.67
RP11-284F21.9	-0.397788	8.81e-05	428.454	472.328	474.017	635.572	627.357	649.046
FGGY	-0.397743	0.00253089	224.821	200.192	274.431	349.009	376.794	314.253
SLCO2B1	-0.396761	0.00430742	30.6039	50.048	34.5438	80.4089	93.9612	75.9959
NRG4	-0.395262	0.000770936	361.361	369.104	459.624	505.549	601.731	590.509
CCNE1	-0.393812	0.000294623	407.267	384.744	368.467	515.814	534.345	573.05
TNFSF4	-0.393753	0.00296879	290.737	273.179	421.242	502.983	534.345	425.166
SPDYE2	-0.393287	0.00670897	134.186	108.437	94.9954	181.348	155.653	216.691
SSPO	-0.392169	0.00653395	122.415	94.8827	133.377	180.492	173.686	210.529
B4GALNT3	-0.39143	1.1e-11	2056.34	2031.12	1935.41	2698.83	2669.83	2645.48
SLC22A18AS	-0.390785	0.00714589	114.176	96.9681	94.0358	157.396	147.111	195.125
TRHDE	-0.390653	0.000867052	8.2395	20.8533	11.5146	42.7707	47.4552	64.6992
RGS3	-0.390595	0.00190976	255.425	230.429	219.737	325.057	348.321	345.062
CR1L	-0.390408	0.0044541	49.437	27.1093	30.7056	88.963	78.7756	71.888
ANXA8L2	-0.390208	0.00547577	48.2599	44.8347	71.9662	128.312	144.264	72.915
ACOX2	-0.387843	0.00652975	133.009	106.352	129.539	189.902	203.108	182.801
RYR2	-0.387609	1.22e-07	1187.67	1347.13	1351.05	1752.74	1698.89	1761.26
SQSTM1	-0.386847	1.67e-26	15167.7	14988.3	14264.7	19121.9	19612.3	19681.9
ANXA8	-0.386155	0.0042807	50.6141	33.3654	50.8561	127.457	132.874	54.4295
FTLP3	-0.386019	0.00100536	382.548	300.288	340.64	466.2	496.381	478.569
SLC22A4	-0.385812	6.49e-05	639.15	730.91	622.748	897.329	852.295	974.596
PSMG3-AS1	-0.384855	6.67e-05	602.661	621.43	532.55	780.993	810.534	805.146
P2RY6	-0.383955	9.81e-07	1178.25	1018.69	1109.24	1418.28	1510.02	1505.54
RASGRF1	-0.383629	0.0075735	138.894	114.693	188.072	225.829	223.988	244.419
SMIM4	-0.383053	1.4e-05	1371.29	1497.27	1723.35	2087.21	2275	1848.55
CD82	-0.382888	6.06e-22	8122.97	8204.75	7704.22	10389.9	10633.8	10525.4
PLIN5	-0.382723	0.00910401	65.916	81.328	80.6022	119.758	129.078	138.641
ABCA1	-0.38148	0.00653785	50.6141	42.7494	28.7865	74.421	86.3684	94.4814
SPDYE8P	-0.377957	0.00298992	230.706	319.056	311.854	425.14	407.165	402.573
TMEM251	-0.377209	0.00092909	361.361	381.616	441.393	544.043	588.444	514.513
RHOH	-0.376634	7.5e-05	716.837	685.032	622.748	952.075	944.358	840.063
SYTL1	-0.376215	7.41e-09	2024.56	1878.89	1795.32	2441.35	2477.16	2609.53
C9orf3	-0.375832	0.000230694	477.891	504.651	521.035	634.717	726.064	692.179
YRDC	-0.375547	1.83e-08	2776.71	2533.68	2626.29	3192.4	3512.63	3791.58
SLC30A1	-0.37515	1.69e-10	2288.23	2366.85	2355.69	3236.88	3067.5	2920.71
SNORD14D	-0.374786	0.00663728	151.842	170.997	155.447	247.214	244.869	216.691
MIR632	-0.37451	0.00270952	275.435	256.496	284.986	423.43	387.234	345.062
ARF4	-0.374431	1.2e-22	8041.75	8319.44	8192.63	10914.2	10670.8	10443.3
RUSC1-AS1	-0.37427	2.69e-28	16434.3	17005.9	16142.5	21649.7	21538	21394.9
DNHD1	-0.374127	5.95e-06	1228.86	1053.09	1274.28	1561.99	1525.21	1663.69
AC079922.3	-0.373146	0.00794774	211.873	166.827	156.407	283.142	225.887	291.66
MMD	-0.372419	4.27e-07	1253.58	1151.1	1266.61	1661.21	1648.59	1552.78
CD300LF	-0.372264	2.79e-18	5973.64	6184.06	5747.7	7713.26	7817.76	7822.44
ARL4C	-0.372243	0.000144213	567.349	611.003	633.303	757.896	880.768	815.415
RP11-661A12.5	-0.371774	0.00910532	116.53	147.016	132.418	201.878	208.803	191.017
DNASE2	-0.37163	0.0033649	227.175	241.899	232.211	351.575	327.441	315.28
FLVCR2	-0.371573	1.97e-05	774.513	862.286	755.165	1038.47	1061.1	1100.91
HIST1H2BK	-0.370843	0.00155592	384.902	502.566	406.849	613.331	643.492	540.187
SLC31A2	-0.37075	2.91e-06	883.981	931.102	924.046	1240.35	1168.35	1231.34
ZFP36L1	-0.370422	0.00564301	197.748	204.363	234.13	308.804	341.677	271.12
AC006995.8	-0.369941	0.00563192	202.456	308.63	288.824	408.032	379.641	370.737
RP11-297C4.1	-0.369722	0.000226528	489.662	516.12	528.712	656.102	730.81	692.179
EIF2AK2	-0.369702	8.54e-21	7296.67	7573.94	7745.48	9919.37	9733.05	9768.55
RP11-5A19.5	-0.369611	0.00247553	273.081	269.008	267.714	361.84	404.318	367.656
UBA7	-0.369293	1.86e-06	1964.53	1735	1556.39	2282.24	2290.19	2385.65
TGM5	-0.369019	1.6e-22	7098.92	7164.17	7177.43	9156.35	9440.73	9262.26
PSTPIP1	-0.368471	1.1e-12	4091.5	3803.65	3659.72	4993.05	4988.49	5094.81
MOB4	-0.367541	9.92e-11	3259.31	3700.43	3657.8	4718.46	4691.42	4478.62
SACM1L	-0.36745	1.38e-12	6709.31	7402.94	7694.63	9880.03	9369.55	9204.74
FCGR1B	-0.367109	0.00113711	356.653	422.28	403.97	503.839	555.225	567.915
RP11-932O9.7	-0.366282	0.000718084	510.849	566.168	652.494	807.51	845.651	706.556
PLEKHA4	-0.36567	0.00741511	211.873	160.571	194.789	269.455	289.476	264.959
SLC14A2	-0.364128	0.00809628	32.958	22.9387	41.2606	67.5777	69.2845	77.0229
AC034220.3	-0.363705	0.006641	184.8	206.448	222.615	266.889	302.764	314.253
CASP8	-0.36345	8.7e-07	1440.74	1662.01	1514.17	1987.13	2151.62	1938.92
DLEU7	-0.363132	0.00489712	204.811	238.771	243.726	317.358	328.39	327.604
PMS2P10	-0.362555	0.000440928	490.839	489.011	561.336	656.958	704.235	721.961
TNFSF14	-0.361632	0.00614702	262.487	220.003	217.818	296.828	359.71	338.901
HSPA8	-0.361458	1.74e-40	184651	181717	182959	238182	236766	232941
LGALS3	-0.361034	1.2e-08	1541.96	1560.87	1532.4	2051.28	1977.93	2021.08
RP11-385D13.1	-0.361009	0.000554907	553.224	520.291	592.042	727.957	689.049	833.901
C18orf32	-0.360225	0.000113178	888.689	742.379	852.08	1065.85	1195.87	1046.48
NTRK3	-0.359044	1.44e-05	909.877	952.998	842.484	1181.33	1223.39	1163.56
COL9A2	-0.358779	1.4e-09	2816.73	2679.65	2495.79	3364.34	3454.74	3570.78
CD83	-0.358103	0.000155623	768.628	661.051	805.062	1025.64	946.256	1005.4
RP11-58K22.5	-0.357742	7.9e-06	1052.3	960.297	963.388	1248.05	1312.61	1353.55
BARX1	-0.357314	1.22e-06	1439.56	1463.9	1267.56	1800.65	1816.58	1841.36
KB-1639H6.2	-0.356278	0.00430742	315.455	346.166	441.393	537.2	528.651	468.299
PIK3R3	-0.355069	1.36e-06	1381.88	1312.72	1508.41	1833.15	1892.51	1770.5
MIR223	-0.354666	0.0027635	384.902	350.336	308.015	459.357	494.483	472.407
NCALD	-0.354453	2e-06	1254.76	1405.52	1326.1	1727.08	1654.29	1834.17
RP11-297C4.2	-0.354088	0.00106486	543.807	434.792	492.249	653.536	634.95	692.179
CMPK2	-0.353133	8.09e-05	656.806	637.07	664.968	868.245	855.142	863.683
ZMPSTE24	-0.352788	3.31e-07	3226.35	3821.38	3706.74	4972.52	4763.55	4262.96
MBOAT7	-0.352714	3.9e-14	10271.1	9330.83	9234.7	12074.2	12272.9	12786.8
TIMM17A	-0.352542	2.53e-07	4522.31	5337.41	5735.23	6917.73	6959.77	6415.49
MST1	-0.3516	1.04e-06	1330.09	1407.6	1249.33	1750.18	1741.6	1698.61
LILRA2	-0.35075	5.18e-12	8627.94	8096.31	7698.47	10012.6	10369.9	11074.9
PAFAH1B2	-0.348322	3.71e-11	5355.68	5576.18	6123.84	7523.36	7325.18	7106.64
CSF3R	-0.348124	2.43e-15	9052.86	8560.3	8335.61	10767.1	11019.1	11489.8
TRAF4	-0.34808	2.55e-07	1820.93	1669.31	1630.27	2123.99	2267.41	2239.82
TMEM167A	-0.347853	3.81e-12	4906.04	5250.87	5523.17	6874.96	6664.6	6618.83
CTGLF10P	-0.347307	0.00353604	348.413	300.288	317.611	416.586	449.875	447.76
KCTD12	-0.347207	5.76e-06	1038.18	1164.66	1136.11	1433.67	1436.94	1479.87
PPIF	-0.346052	5.37e-22	11161	11186.8	10812.2	14290.5	13855	14211.2
AC114494.1	-0.344941	4.6e-05	1093.5	1092.72	976.821	1269.43	1398.03	1465.49
ATP6V0D2	-0.344312	0.00582174	16.479	16.6827	18.2314	59.8789	38.9132	45.1867
TRIM16	-0.34407	0.000156928	1005.22	840.39	997.931	1222.39	1175.94	1334.04
CXCR2	-0.344048	5.95e-06	1109.98	1061.44	1105.4	1350.7	1436.94	1467.54
NCOA4	-0.343823	6.24e-28	18595.4	19050.6	19041.3	24144.9	24151.8	23927.4
KCP	-0.343061	6.39e-08	2258.8	2420.03	2590.78	3011.91	3242.14	3117.89
BAMBI	-0.343032	7.55e-05	792.169	748.635	759.004	1044.46	992.762	965.353
AP5B1	-0.342421	9.98e-14	6033.67	5704.43	5493.42	7231.67	7353.65	7432.19
KLHL18	-0.342104	2.4e-11	3816.07	3484.59	3582	4568.76	4635.42	4725.1
FAM135B	-0.341092	0.000198972	700.358	691.288	678.401	926.413	841.855	942.76
PLEKHA8P1	-0.340805	0.00104418	455.527	472.328	507.602	655.247	625.459	622.345
WI2-2998D17.2	-0.340589	0.00342402	348.413	362.848	337.761	484.164	434.689	492.946
NCF2	-0.340374	0.000623541	750.972	690.246	596.84	879.365	879.819	924.274
RP11-395P17.3	-0.340247	0.0011142	467.298	489.011	486.492	658.668	593.19	660.343
RRM2B	-0.339933	1.32e-06	2883.83	3349.05	3468.77	4490.92	3944.47	4081.18
ADRB2	-0.339927	2.41e-07	1511.36	1426.37	1481.54	1878.49	1894.41	1912.22
AC069368.3	-0.339888	0.000493925	600.307	573.467	579.568	746.776	736.504	823.631
SLC35F5	-0.339098	8.41e-09	2455.37	2368.94	2649.32	3233.46	3170.95	3176.42
SAMHD1	-0.338985	0.000708784	962.845	888.353	878.947	1155.66	1391.39	1047.51
MROH6	-0.337646	1.84e-07	3321.7	3204.12	2816.28	3823.7	4000.47	4163.34
SNX10	-0.337602	9.52e-08	2916.78	2985.16	3246.16	4140.2	3971.05	3624.18
PRRT4	-0.337203	2.19e-07	2355.32	2306.38	2082.22	2744.17	2966.9	2941.25
C5orf45	-0.336962	6.35e-16	6251.43	6279.98	6167.98	7661.94	8025.62	8089.45
CHKB-CPT1B	-0.336757	5.94e-12	3946.72	4134.18	3946.63	4963.11	5068.21	5299.17
RP11-419C5.2	-0.336419	0.00710159	271.904	336.782	299.379	422.574	430.893	382.033
RAB27B	-0.336136	3.05e-07	3045.08	3237.48	3580.08	4462.69	4231.1	3962.06
NCDN	-0.335435	7.79e-10	3912.59	3825.55	3596.39	4705.63	4665.79	5086.59
C10orf55	-0.335363	4.59e-05	908.699	931.102	891.421	1112.89	1207.26	1216.96
SRSF3	-0.334972	4.13e-19	25143.4	25287.8	26015.3	33440.7	32658.6	30835.8
TRGC1	-0.33472	4.24e-08	1762.08	1755.85	1816.43	2264.28	2239.88	2318.9
SDSL	-0.334549	0.00354767	662.691	581.808	482.653	696.307	780.163	826.712
RP4-798P15.3	-0.334384	0.0069658	330.757	369.104	383.82	417.442	511.567	542.241
ANKRD46	-0.334208	3.65e-07	2622.52	2633.78	2923.75	3591.88	3661.64	3226.74
AC079325.6	-0.332997	0.00725967	24.7185	11.4693	21.1101	40.2044	48.4043	71.888
CCL23	-0.332664	0.000246449	689.764	738.208	784.911	968.328	924.427	986.92
MARCO	-0.332515	2e-06	1723.23	1594.24	1518.97	1993.97	2077.59	2125.83
MPP7	-0.332297	0.000477347	656.806	730.91	762.842	884.498	993.711	930.436
CCR1	-0.332	0.000127939	858.085	834.134	930.763	1163.36	1170.24	1063.94
C19orf66	-0.331975	0.00627727	469.652	529.675	365.588	603.066	602.681	628.506
PPCDC	-0.33152	0.000847359	702.712	609.96	748.449	947.798	885.513	862.656
PRAME	-0.330723	9.58e-09	2464.79	2287.61	2307.72	3012.77	3039.98	2928.92
EIF5A2	-0.33009	9.02e-05	856.908	942.571	860.716	1122.3	1192.07	1120.43
METTL9	-0.329707	2.38e-19	8785.66	8974.24	8712.71	11258.1	11009.6	11166.3
AC007163.6	-0.329436	0.00328859	455.527	418.11	499.925	656.958	590.342	570.996
TMEM199	-0.329152	5.33e-05	1002.87	1037.45	1107.32	1419.99	1362.91	1270.36
USP35	-0.32865	0.000148225	862.794	1004.09	892.381	1183.04	1149.36	1233.39
EFCAB4A	-0.328601	0.00212156	693.295	577.638	599.718	800.667	745.046	912.978
CTD-3187F8.14	-0.32845	0.00910401	264.841	256.496	282.108	343.876	371.099	371.764
USP46	-0.328334	0.00300498	475.537	517.163	424.121	656.102	622.612	589.482
CPEB2	-0.327589	0.00745767	329.58	343.038	409.728	509.826	503.974	439.544
DNAJC5	-0.32736	5.22e-14	7630.96	7346.63	7158.24	9218.79	9077.22	9665.85
SNX11	-0.326197	3.43e-08	1935.11	1968.56	1902.79	2497.81	2430.65	2441.11
RP11-284F21.7	-0.326004	0.0057123	464.943	408.726	370.386	506.405	555.225	591.536
DCUN1D3	-0.324641	0.000477059	669.754	646.454	649.615	888.775	815.28	836.982
TAGAP	-0.32392	8.7e-10	2730.81	2790.18	2680.98	3432.77	3398.74	3537.92
TPCN2	-0.323809	8.94e-06	1885.67	1704.76	1680.17	2302.77	2073.79	2342.52
TOR1A	-0.323725	2.13e-09	3788.99	4070.57	4291.11	5070.89	5050.18	5255.01
METTL7B	-0.323373	1.27e-07	1844.47	1815.28	1900.87	2341.27	2301.58	2410.3
ABTB2	-0.322522	0.00093906	748.618	643.326	640.979	886.208	906.394	838.009
CLOCK	-0.322322	5.42e-05	1054.66	980.107	1092.93	1366.95	1344.88	1288.85
RP5-1120P11.1	-0.32232	0.000234868	985.209	1061.44	922.127	1223.24	1376.2	1216.96
ANKRD52	-0.322193	2.15e-15	9228.24	8743.81	8684.88	11072.5	10997.3	11449.7
PMS2P5	-0.321241	9.57e-06	1454.86	1313.76	1473.87	1786.96	1761.54	1852.66
FOSL1	-0.320705	0.00244865	883.981	740.294	641.939	969.183	969.034	1012.59
TNFAIP2	-0.32033	2.86e-10	5188.53	4710.77	4707.55	6049.48	6052.43	6296.36
CTB-96E2.3	-0.320263	0.00149387	512.026	556.784	567.094	727.101	716.573	679.855
MGLL	-0.320177	1.31e-09	7587.41	6870.13	6550.84	8658.5	8754.53	9064.05
SASH3	-0.320119	6.38e-08	2567.19	2330.36	2465.08	3002.5	3169.06	3132.26
CAMSAP2	-0.319685	0.000174181	988.74	1187.6	1192.72	1464.47	1427.45	1428.52
ANO8	-0.319167	0.000718084	1307.73	1176.13	1013.28	1494.41	1388.54	1620.56
RP11-848G14.2	-0.318588	0.00709086	343.705	403.512	411.647	540.621	518.21	473.434
MEIS3	-0.317952	0.00342723	513.203	445.219	450.988	599.645	641.594	595.643
TOR4A	-0.317585	1.42e-07	3627.74	3444.97	3202.98	4151.32	4234.9	4579.27
FOS	-0.317497	8.72e-05	988.74	971.766	946.116	1170.21	1272.75	1264.2
SLC12A7	-0.317129	4.07e-06	1939.81	1868.46	1779	2339.56	2220.9	2514.03
RASSF4	-0.316716	8.58e-11	4981.37	4693.05	5108.64	6119.63	6056.23	6392.9
C14orf1	-0.315614	6.44e-09	2496.57	2597.28	2542.81	3201.81	3132.99	3268.85
UPP1	-0.31549	4.72e-05	1062.9	1047.88	1129.39	1329.31	1378.1	1413.11
SLC25A40	-0.314939	1.39e-07	4929.58	5564.72	5624.88	7211.99	6713.96	6376.47
RP11-498C9.12	-0.314601	6.71e-05	1055.83	1210.54	1104.44	1422.55	1424.6	1438.79
WIPI1	-0.314306	6.08e-06	1669.09	1639.07	1678.25	2178.74	1945.66	2179.23
MYO15B	-0.31413	3.68e-05	1326.56	1271.01	1257.97	1745.04	1546.09	1594.89
CD46	-0.31338	3.83e-15	11641.2	12468.2	12494.3	15431.7	15383.1	14928.1
TMSB4X	-0.312982	1.89e-11	141679	155620	164474	197077	194763	186113
WDR53	-0.31236	0.00299274	497.901	507.779	485.532	604.777	641.594	683.963
NTNG2	-0.311953	0.000216853	1219.45	1154.23	1085.25	1366.95	1436.94	1596.94
USP18	-0.311814	0.00119436	609.723	636.027	611.233	793.824	832.364	755.851
AC068580.6	-0.311695	3.1e-12	19974.9	19254.9	18082.7	22709.5	24261	24647.3
NRP1	-0.311463	0.000235071	1012.28	1133.38	1091.01	1260.88	1436.94	1424.41
PIK3C2A	-0.310657	6.14e-06	1609.06	1746.47	1831.78	2140.24	2164.9	2238.8
CHPF2	-0.310508	2.56e-08	3056.86	2823.54	2892.08	3633.8	3562.93	3794.66
TRGC2	-0.309659	0.000610834	838.075	800.768	863.595	1109.47	974.729	1107.08
FCGR1C	-0.309569	0.00526915	416.683	418.11	427	562.862	510.618	564.834
PARP10	-0.308683	2.97e-08	6180.8	5631.45	5332.22	6873.25	7220.78	7355.17
RP11-546B15.1	-0.308596	0.00468215	462.589	430.622	439.474	554.308	607.426	562.78
S100A4	-0.308344	3.89e-17	18444.7	19159	18449.3	23285.2	23940.2	22502
CHPF	-0.307895	0.000128648	2340.02	2043.63	1841.38	2510.64	2585.36	2774.88
RP11-231K24.2	-0.30718	1.86e-05	1593.76	1628.65	1529.52	2008.51	2110.81	1858.82
UNKL	-0.307153	3.99e-05	1381.88	1504.57	1412.46	1932.38	1726.42	1759.2
TSPAN32	-0.307125	0.000212706	1095.85	1064.56	950.914	1312.2	1281.29	1343.28
P2RY2	-0.306863	5.35e-07	2448.31	2666.1	2397.91	3116.27	3045.67	3248.31
PHTF1	-0.305614	7.94e-05	1273.59	1126.08	1153.38	1483.29	1476.8	1516.84
TPRG1L	-0.305567	1.76e-10	3772.52	4012.18	3927.44	4818.54	4857.51	4915.09
C19orf38	-0.305484	9.35e-05	1347.75	1327.32	1244.54	1615.02	1551.78	1776.66
BMF	-0.304954	0.00287976	673.285	570.339	604.516	833.173	786.807	745.581
CACNA2D4	-0.304805	8.51e-06	1702.05	1641.16	1555.43	1969.16	2054.81	2119.67
ATP8B4	-0.304607	1.09e-11	9699.07	10630	10584.8	13169.1	12812.9	12461.3
AMER1	-0.304448	2.77e-07	2110.49	2016.52	2075.51	2571.37	2645.15	2530.46
SLC2A9	-0.304209	1.48e-06	1975.13	1811.11	1911.42	2346.4	2428.76	2350.74
PORCN	-0.304167	0.00175362	630.911	602.662	625.626	772.438	760.232	840.063
RP11-800A3.4	-0.303678	7.88e-05	1751.48	1812.16	1510.33	2060.69	2208.56	2113.51
ANAPC13	-0.303128	0.000333798	1385.41	1553.57	1718.55	2110.31	1925.73	1852.66
AP001469.5	-0.303047	0.00308752	567.349	529.675	518.157	718.547	677.66	668.558
CADM1	-0.302992	3.01e-05	1420.73	1508.74	1522.8	1832.3	1981.73	1776.66
SLC29A3	-0.302407	0.00728138	615.609	502.566	471.139	677.487	689.049	682.936
HMOX1	-0.302269	0.00103529	835.721	807.024	751.327	940.099	1051.61	1045.46
CCDC88B	-0.302218	4.98e-09	6270.26	6105.86	5496.3	7391.63	7420.09	7409.6
FAM127A	-0.301968	0.00029671	953.428	1015.56	941.318	1156.52	1239.53	1277.55
ZSWIM7	-0.301583	0.00143423	722.722	680.862	704.309	850.281	958.594	868.818
SERINC2	-0.301488	3.61e-07	5516.94	5269.64	4815.02	6182.07	6341.91	6920.76
BZW1P2	-0.301393	5.98e-05	1999.85	2379.37	2443.97	2993.95	2807.45	2768.71
MVD	-0.300599	2.77e-11	5525.18	5652.3	5394.59	7092.23	6765.21	6684.56
TWF1	-0.300333	4.27e-06	2702.56	2856.91	3218.33	3718.48	3592.36	3656.02
DHX58	-0.300006	0.00194949	730.962	657.923	640.979	877.654	818.127	881.141
C6orf223	-0.29968	6.31e-09	6012.48	5692.96	5262.17	7047.75	6960.72	7047.08
AP001266.1	-0.299617	4.73e-07	3296.98	3091.51	2865.21	3792.9	3893.22	3826.5
ARSB	-0.299337	2.36e-07	2478.91	2314.72	2363.37	3004.21	2884.32	3011.08
RENBP	-0.299091	0.00014783	1278.3	1190.73	1225.34	1544.88	1443.59	1649.32
SCO2	-0.299036	1.2e-05	1897.44	1822.58	1686.89	2173.61	2252.22	2324.04
PAFAH2	-0.298661	0.00390319	610.9	727.782	673.604	896.473	897.852	774.336
PNP	-0.29811	6.88e-19	17700.8	17063.2	17028.2	21153.5	21255.2	21504.8
ZFYVE16	-0.297972	0.00152184	947.543	964.467	1133.23	1336.16	1350.57	1170.75
CHMP2B	-0.297817	7.05e-06	2165.81	2104.1	2361.45	2898.14	2719.18	2650.61
SCPEP1	-0.297459	1.41e-13	7440.27	7678.2	7399.09	9448.04	9313.55	9054.81
RAP2C	-0.297283	1.97e-05	1911.56	2004.01	2034.24	2647.5	2491.4	2285.01
PIGK	-0.297229	4.37e-08	3299.33	3374.07	3656.84	4228.31	4315.57	4277.34
MAFG	-0.296743	2.07e-14	12684.1	12693.4	11903.2	15115.2	15517.8	15381
EMC10	-0.296472	1.45e-05	2615.45	2290.74	2448.77	2934.92	2950.76	3282.2
SMCO4	-0.296365	8.71e-05	1294.78	1225.13	1394.23	1660.36	1622.02	1614.4
PLEKHO2	-0.29631	2.14e-05	2371.8	2187.52	2027.53	2645.79	2685.96	2878.6
RAD51D	-0.29617	2.13e-05	1483.11	1362.77	1438.36	1779.26	1794.75	1766.39
NUP35	-0.296002	0.00080837	858.085	939.443	1011.37	1149.68	1163.6	1229.28
COQ10A	-0.295877	0.00593563	650.921	516.12	586.285	779.282	728.911	729.15
PHLPP2	-0.295549	0.000347085	873.387	910.249	923.087	1103.48	1144.62	1150.21
ZNF271	-0.29535	6.26e-05	1496.06	1467.03	1631.23	1923.82	2003.56	1810.55
RIT1	-0.295329	9.05e-05	1855.07	1843.44	2142.67	2307.91	2592	2405.17
CTD-2020K17.3	-0.294989	6.23e-09	3305.22	3548.2	3416.96	4226.6	4199.78	4281.44
FKBP11	-0.294694	0.00325761	652.098	652.71	728.298	928.124	800.094	851.359
CAPG	-0.294629	1.85e-15	40474.8	39297.1	37271.8	47028.1	48465	48702.1
RP11-203M5.8	-0.294483	2.8e-12	5398.05	5279.02	5281.36	6501.14	6523.19	6658.88
CAPN10	-0.294048	1.38e-05	1910.39	1860.12	1687.85	2281.39	2265.51	2236.74
ELFN1	-0.293669	0.00564301	962.845	749.678	888.543	983.725	1110.45	1219.02
TMOD2	-0.292925	0.000916286	766.274	813.28	855.918	999.978	1032.62	1030.05
BBS10	-0.292676	0.000902879	1268.88	1203.24	1215.75	1676.61	1600.19	1349.44
JUNB	-0.292613	1.76e-06	4281.01	3767.16	3625.18	4758.67	4866.05	4832.93
SLC25A16	-0.292573	0.00301427	675.639	749.678	831.929	922.991	940.561	996.162
RP1-111C20.4	-0.292028	0.00728289	516.735	467.115	463.462	595.368	599.833	649.046
MLKL	-0.292015	3.47e-05	1490.17	1410.73	1488.26	1744.19	1887.77	1826.98
TBC1D2	-0.291916	2.55e-08	4138.58	4028.87	3851.63	4744.12	4954.32	5142.05
SLC36A4	-0.291849	0.000115357	1885.67	2255.29	2314.43	2635.53	2769.48	2648.56
MSANTD4	-0.291475	3.45e-06	2124.61	2040.5	2258.78	2652.64	2716.33	2592.08
CMTM6	-0.290621	1.69e-12	8994.01	9316.23	9569.59	11624.2	11586.7	11077.9
ACSS2	-0.290411	9.28e-11	4463.46	4401.1	4438.88	5425.03	5375.72	5573.37
PLEC	-0.290345	1.92e-10	24698.5	22839.6	22121.5	27756.5	28059.3	29924.9
TRIM21	-0.290111	5.39e-07	2125.79	2242.78	2193.53	2688.56	2717.28	2704.02
CHORDC1	-0.289236	1.1e-08	3942.01	4243.66	4280.55	5235.13	5041.64	5083.51
BATF	-0.289186	3.44e-05	2083.42	1939.36	1905.67	2293.36	2449.64	2610.56
DOCK9	-0.288977	0.00813545	524.974	486.926	472.098	595.368	615.968	675.747
AGAP8	-0.288834	0.000275999	1120.57	1070.82	1142.82	1402.02	1309.76	1442.89
2018-03-02	-0.287885	0.00545084	625.025	608.918	646.736	756.186	880.768	741.473
ALDH4A1	-0.287849	3.35e-09	6405.62	5963.01	5739.07	7311.22	7438.12	7511.27
ZNF200	-0.287707	5.81e-05	1391.3	1470.16	1460.43	1875.07	1761.54	1722.23
C11orf21	-0.287483	6.82e-05	1287.72	1254.33	1303.07	1627.85	1541.34	1598.99
PLEKHM1P	-0.287472	7.11e-05	1545.5	1502.48	1372.16	1822.89	1800.45	1854.71
TOB1	-0.287249	0.000167613	1122.93	1143.81	1135.15	1350.7	1425.55	1452.14
MGAT4A	-0.286629	2.25e-05	1750.31	1813.2	1920.06	2275.4	2349.98	2159.72
ACN9	-0.286576	0.00293594	1033.47	1091.67	1354.88	1511.52	1448.33	1416.19
CD244	-0.286483	0.000176295	1239.46	1372.15	1339.53	1552.58	1678.96	1679.1
SPCS3	-0.286305	5.8e-05	3846.67	4233.23	4568.41	5655.14	5273.22	4738.45
LIN7C	-0.286077	0.00146777	1180.6	1325.23	1375.03	1768.14	1640.05	1444.95
AC147651.3	-0.285371	0.00269137	675.639	702.758	671.685	807.51	891.208	872.926
RAB4B	-0.285334	6.25e-06	1824.46	1804.86	1729.11	2176.17	2198.12	2233.66
C1orf162	-0.285154	0.00103581	891.043	980.107	904.855	1220.68	1116.15	1124.53
BAK1	-0.285039	3.89e-09	5515.76	5404.14	5193.08	6304.4	6824.05	6643.48
NABP1	-0.284681	3.65e-05	2388.28	2426.29	2661.79	3103.44	3285.8	2851.9
CTD-2545M3.2	-0.284105	0.0087295	480.245	445.219	491.289	608.199	583.699	600.778
NFKBID	-0.283789	0.00735936	520.266	611.003	612.193	698.873	764.028	741.473
MIR24-2	-0.283326	0.00193742	848.669	950.913	1045.91	1179.62	1185.43	1193.34
ZNF576	-0.283138	0.000547307	984.032	1030.16	996.012	1283.12	1178.79	1276.53
RAB37	-0.282882	4.88e-15	9355.37	9490.36	9324.9	11359	11459.5	11595.5
MAST3	-0.282265	2.09e-06	3573.59	3652.46	3233.68	4136.78	4456.04	4258.85
FZD5	-0.281959	0.00185723	758.034	722.568	714.864	896.473	922.528	917.085
NSDHL	-0.281952	4.98e-06	1816.22	1886.19	1864.4	2295.07	2241.78	2310.69
PDP1	-0.28157	4.08e-05	1637.31	1599.45	1725.27	2055.56	1954.2	2109.4
HOOK2	-0.28151	1.09e-05	2138.74	1917.47	1994.9	2461.02	2480.96	2499.65
C7orf43	-0.281294	0.00174881	991.094	847.688	876.069	1090.65	1137.97	1150.21
RP11-485G4.2	-0.280365	0.00992931	512.026	495.267	501.844	633.006	683.354	586.401
CAT	-0.280337	1.19e-18	22420.9	22648.8	22048.5	27239.8	27599.9	26926.2
TSPAN2	-0.280085	0.00588561	895.752	1083.33	1223.43	1391.76	1363.86	1265.23
MRPL49	-0.2798	3.42e-07	5041.4	4613.8	4471.5	5744.96	5583.57	5968.76
ATP2B1	-0.279757	8.58e-08	3161.61	3375.11	3357.46	3999.91	3999.52	4116.1
PON2	-0.279615	0.0020818	805.117	921.718	927.884	1143.69	1105.71	1056.75
TP73	-0.279471	3.03e-06	3680.7	3540.9	3223.13	4285.62	4115.31	4404.68
hsa-mir-6080	-0.27905	0.00198473	802.763	775.744	842.484	1052.16	996.558	961.245
RP1-249H1.4	-0.278739	0.00159324	822.773	847.688	932.682	1070.12	1093.37	1072.16
RFX8	-0.278303	0.00124239	1006.4	949.87	1015.2	1246.34	1298.37	1137.88
KLHL15	-0.278202	1.05e-06	3500.61	3568.01	3894.81	4554.22	4575.63	4296.85
AZU1	-0.278111	1.53e-12	31517.3	32826.3	29731.6	37885.4	37980.3	38739.4
ACAT2	-0.277999	5.54e-16	14545.1	14318.9	14032.5	17375.2	17593.5	17224.4
FMNL1	-0.277996	1.8e-15	14937	15539.9	14894.1	18196.4	18502.8	18521.4
KLF10	-0.277931	0.000111435	1632.6	1742.3	1767.49	2142.81	2221.85	1966.65
ATP6V0E1	-0.277816	2.83e-06	3394.68	3315.68	3677.95	4477.23	4134.29	4114.05
LIG4	-0.277706	0.00592312	772.159	729.867	901.017	1057.29	1008.9	940.706
EPT1	-0.27768	1.27e-08	4966.07	5201.87	5497.26	6401.06	6413.09	6317.93
CYCS	-0.277627	3.47e-08	31413.7	34073.3	35657.8	43112.8	41894.4	38525.8
ACSL1	-0.277494	8.04e-09	4632.95	4360.43	4679.72	5643.16	5471.58	5571.32
C16orf91	-0.276781	0.00437002	813.357	838.304	735.974	918.714	988.966	1069.08
HSF4	-0.276056	0.0075466	561.463	602.662	594.921	722.824	787.756	691.152
MERTK	-0.275945	2.71e-07	2867.35	3053.97	2905.52	3608.13	3631.27	3538.94
MINPP1	-0.275938	0.000104824	1891.55	2116.61	2060.15	2667.18	2407.88	2381.55
MSRB1	-0.275648	0.000291636	2055.17	1989.41	1808.75	2467.87	2542.65	2188.48
SMPD1	-0.275051	0.000942466	1057.01	1023.9	1114.04	1393.47	1251.87	1299.12
MAP3K6	-0.274912	0.000213881	1977.48	1848.65	1686.89	2179.59	2376.55	2216.2
CECR1	-0.274753	3.62e-13	11098.6	10614.4	10602.1	12871.4	13202	13183.2
CFL2	-0.274528	0.00248253	722.722	738.208	737.894	913.582	928.223	883.195
BAI1	-0.27443	5.63e-05	2178.76	2359.56	2163.78	2609.01	2669.83	2940.22
MTND2P28	-0.274351	1e-18	45675.1	46801.2	47514	56679.7	55804.4	57332.7
NCF4	-0.274022	7.09e-13	16153	16802.6	15628.2	19382.8	20033.7	19582.3
FAM135A	-0.273533	0.000145714	1735	1869.5	1977.63	2301.92	2163.01	2389.76
TLR4	-0.273492	2.94e-08	3766.63	3739	3915.92	4748.4	4606.95	4548.46
THBD	-0.273241	0.00669198	834.544	752.806	705.269	965.762	872.226	1015.67
SLC35F2	-0.273164	4.47e-05	1993.96	1940.4	2026.57	2267.7	2511.33	2521.21
MTF1	-0.272961	9.2e-05	2217.6	2485.72	2574.47	2858.79	3152.92	2912.49
ZNF35	-0.272637	0.00311972	903.991	1027.03	1048.79	1308.78	1130.38	1253.93
SNN	-0.272591	0.000258714	1594.93	1647.41	1442.2	1852.83	1987.42	1907.09
CDYL2	-0.272457	0.00093074	982.855	1084.37	1066.06	1278.84	1333.49	1248.8
PHACTR2	-0.272295	0.000393211	1559.62	1823.63	1857.69	2220.65	2105.11	2116.59
MFSD2A	-0.272212	7.54e-06	2082.24	1993.58	1969.96	2432.8	2457.23	2486.3
ANXA2	-0.27219	1.24e-19	35481.7	34982.5	34551.5	41993.1	42705.9	42463.2
PLEKHA3	-0.271852	0.00172084	1127.63	1173	1378.87	1526.06	1522.36	1496.3
ABRACL	-0.271723	1.54e-06	5573.44	5785.76	6208.28	7545.6	7175.22	6683.53
NOTCH1	-0.271594	4.78e-07	5402.76	4897.41	4752.65	6039.22	6057.18	6218.31
RP11-159D12.5	-0.271552	2.2e-05	4043.24	4424.04	4700.83	5740.68	5266.57	5077.35
SH3BGRL3	-0.271487	6.55e-10	14854.6	13811.2	13645.8	16802	16727	17825.1
SGK494	-0.270628	0.0037136	703.889	703.8	678.401	881.076	839.007	859.575
TMEM9B	-0.27036	0.00019258	1481.93	1668.27	1684.97	1992.26	1990.27	1940.98
CTSD	-0.269289	3.45e-09	118086	110940	102929	130143	134199	138111
TIMM23B	-0.269182	6.2e-07	2701.38	2695.29	2796.13	3307.03	3375.96	3273.98
CCSER2	-0.26916	0.00127342	974.615	1056.22	1104.44	1264.3	1266.1	1327.87
LGALS1	-0.268935	6.13e-16	22021.8	22471.6	21858.5	27058.4	27031.4	26114.9
AC037459.4	-0.268173	0.00614702	643.858	633.942	621.788	800.667	801.992	747.635
STX3	-0.267318	8.44e-07	3540.63	3656.63	3304.69	4212.06	4266.22	4262.96
SAR1A	-0.267167	7.69e-08	5286.23	5599.12	5785.12	6991.29	6621.89	6593.16
PLEKHM1	-0.266825	5.15e-06	2650.77	2573.3	2492.91	3033.3	3089.33	3250.36
SLC12A9	-0.266784	1.25e-06	2930.91	2898.62	2751.99	3413.1	3451.89	3545.11
UTP15	-0.266302	0.00049491	1617.3	1578.6	1693.6	2072.67	2089.93	1812.6
MTHFS	-0.265997	0.00234827	802.763	812.238	825.213	1023.07	990.864	983.839
NUPL2	-0.265949	5.45e-05	3513.56	4021.57	4172.12	5006.74	4630.67	4615.21
DDX60	-0.265271	0.00648113	748.618	711.099	792.588	982.015	939.612	858.548
NT5DC2	-0.265184	1.31e-06	4392.83	4168.58	3936.07	4993.05	4918.25	5228.31
WDR44	-0.265059	0.00741511	710.951	617.259	683.199	818.631	818.127	848.278
SPOPL	-0.264969	8.59e-05	2533.06	2591.03	2966.93	3341.25	3315.22	3193.88
SAMSN1	-0.264639	0.000640471	1281.83	1276.22	1367.36	1532.9	1697	1567.16
DLX1	-0.264111	4.17e-07	3666.58	3677.49	3982.13	4560.21	4582.27	4567.97
NAPG	-0.263958	9.76e-06	2285.87	2498.23	2467	2928.08	2911.85	2957.68
DENND1C	-0.263854	4.23e-06	2995.65	2963.26	2729.92	3486.67	3561.04	3474.24
PQLC2	-0.26373	0.00038691	2069.29	1823.63	1733.91	2276.26	2317.71	2257.28
UGCG	-0.263718	0.00195552	1133.52	1058.31	1001.77	1326.75	1348.68	1231.34
LDLRAD2	-0.263704	0.00353604	762.743	766.36	774.356	929.834	919.681	980.758
SIDT2	-0.263604	0.000155326	1614.94	1579.64	1696.48	1899.87	2051.96	2001.57
KATNAL2	-0.262742	0.000949185	1168.83	1174.04	1288.67	1431.11	1535.65	1469.6
TRPV2	-0.262595	3.15e-06	3116.89	3055.02	3007.23	3551.68	3666.39	3891.19
ANKRD13D	-0.262572	4.83e-10	8492.57	8582.19	8157.13	9957.01	9973.18	10489.5
ACADM	-0.262326	1.88e-06	5452.2	5887.94	6033.65	7436.96	6705.41	6872.49
STAM	-0.262089	0.00055331	1232.39	1181.34	1217.67	1507.24	1417.01	1498.35
UBE2F	-0.261869	0.00111403	1114.69	1214.71	1176.41	1362.67	1420.81	1498.35
C6orf211	-0.261158	0.00143668	1807.98	2055.1	2270.29	2647.5	2460.08	2382.57
PHTF2	-0.261101	2.19e-07	6167.86	6204.91	6532.61	7975.88	7656.42	7180.58
MPZ	-0.260968	0.00272106	849.846	863.328	909.653	1036.76	1100.96	1073.19
AKIRIN1	-0.260878	1.44e-10	6355.01	6221.6	6310	7676.48	7478.93	7576.99
NIPAL2	-0.260852	0.00226245	1055.83	1017.64	1186.96	1325.89	1353.42	1308.36
C7orf73	-0.260639	0.0019159	2005.73	2554.53	2584.07	2959.73	2946.97	2824.17
VILL	-0.260366	6.04e-06	2757.88	2846.48	2638.76	3401.12	3219.36	3338.68
FCGR1A	-0.260353	0.000454037	1187.67	1229.3	1217.67	1458.48	1466.36	1495.27
USP38	-0.260299	0.000126032	1733.83	1664.1	1672.49	1953.76	2085.18	2110.43
CASK	-0.259843	0.000539663	1352.46	1342.96	1447	1599.62	1703.64	1736.61
PIGC	-0.259515	5.06e-05	2223.49	2075.95	2238.63	2744.17	2536.95	2630.07
DDX60L	-0.259316	3.29e-05	2425.95	2695.29	2735.68	3234.32	3128.24	3145.61
URB2	-0.259013	1.04e-05	2409.47	2396.05	2263.58	2851.95	2881.48	2800.55
QSOX1	-0.258921	7.69e-12	46974.6	45138.1	42965.7	53733.7	53433.6	55100.1
RP11-284F21.10	-0.258896	6.97e-05	1949.23	1862.2	1803.95	2312.18	2272.15	2205.93
BZW1	-0.258745	1.21e-05	11462.3	12838.4	13871.2	16065.5	15275.8	14766.8
TTI2	-0.258501	5.98e-05	1984.54	2103.06	2105.25	2538.01	2573.97	2379.49
LRP10	-0.25845	3.4e-06	3577.12	3315.68	3338.27	3963.13	4124.8	4250.63
NEU1	-0.258318	5.98e-05	4206.85	3704.6	3535.94	4508.88	4586.07	4741.53
SLC25A17	-0.257684	0.00050841	1458.39	1582.77	1559.27	1841.71	1968.44	1772.55
SKAP2	-0.256576	1.23e-07	6757.57	6743.97	7428.83	8561.83	8314.14	8292.79
RP2	-0.256539	5.09e-07	5851.22	6085.01	6585.39	7417.29	7592.83	7279.17
DYNC1LI2	-0.256453	7.45e-06	3869.04	4422.99	4258.48	5119.65	5103.33	4904.82
MXD4	-0.2563	0.000471874	2764.94	2589.99	2311.55	2910.97	3127.3	3245.23
KLHL17	-0.255983	4.53e-05	2049.28	2098.89	1971.87	2409.7	2437.3	2537.65
PLCB2	-0.255654	1.49e-08	7500.3	7406.07	6879.97	8742.33	8760.22	8641.96
C10orf54	-0.255573	4.65e-05	5046.11	4558.54	4198.03	5416.48	5574.08	5650.4
MIA-RAB4B	-0.255498	0.00198423	1051.13	1046.84	967.226	1229.23	1226.24	1268.31
NHLRC3	-0.255046	0.000472881	1656.14	1643.24	1657.14	2127.41	2012.1	1854.71
MAP1LC3B	-0.254966	0.000218362	2209.36	2189.6	2518.82	2734.76	2872.94	2756.39
PRKCD	-0.2546	1.27e-08	8020.57	7811.66	8081.33	9139.24	9574.55	9974.97
MLLT11	-0.254326	0.00115473	1114.69	1211.58	1211.91	1457.62	1423.65	1409
CDC42SE1	-0.253573	6.57e-12	10027.5	10244.2	10052.2	11862.9	12236.8	12189.1
TRIM35	-0.253237	7.66e-05	2418.88	2287.61	2165.7	2688.56	2746.7	2839.58
ZC3HAV1	-0.252831	2.84e-06	4920.16	5585.57	5372.52	6348.02	6519.39	6202.91
KIAA1191	-0.252804	4.07e-06	2988.59	3229.14	3025.46	3659.46	3705.3	3738.18
RP11-295K3.1	-0.25259	2.62e-07	56851.4	52602.6	48881.4	61013.2	63555.8	65253.8
MSRB2	-0.25246	0.00919081	846.315	843.518	1019.04	1094.07	1086.72	1131.72
TRAPPC6B	-0.252314	0.00110899	1246.52	1217.84	1294.43	1577.38	1522.36	1445.98
FTL	-0.252234	2.77e-10	304490	285102	288053	350750	333600	365451
MOSPD2	-0.251728	0.000180282	2435.36	2398.13	2661.79	3198.39	2965	2865.25
SIGLEC5	-0.251331	7.95e-06	2384.75	2442.97	2471.8	2937.49	2922.29	2902.22
TCIRG1	-0.250974	8.35e-07	8908.08	8830.35	8093.8	9943.33	10130.7	10872.5
ADAM9	-0.25059	1.43e-06	5039.04	4995.42	5548.11	6186.35	6331.47	6157.72
CD2BP2	-0.250431	2.21e-08	5179.12	5294.66	5072.18	6074.29	6273.57	6242.96
TBK1	-0.250321	0.00146858	1763.25	2165.62	1962.28	2437.07	2269.31	2416.46
TMEM167B	-0.250312	3.92e-05	3208.7	3588.86	3595.43	4176.98	4319.37	3988.76
ABHD3	-0.250303	0.000282721	1573.75	1717.27	1603.41	1947.78	1962.75	1984.11
ALG11	-0.250083	0.000271843	1662.03	1644.29	1684.01	2062.4	2042.47	1899.9
ATG5	-0.249901	1.38e-05	2633.11	2697.38	2703.05	3167.6	3354.13	3113.78
UBE2L6	-0.249881	1.06e-08	6260.85	5951.54	6052.84	7320.63	7386.87	7114.86
CTA-384D8.36	-0.249854	0.00206473	1220.62	1222.01	1102.52	1384.06	1425.55	1475.76
MRPL1	-0.24972	0.00949727	854.554	890.438	1043.03	1105.19	1118.99	1176.91
CCNJ	-0.249373	3.01e-05	2458.9	2519.08	2598.46	3110.28	3084.59	2894.01
SIGLEC12	-0.249317	9.55e-07	7472.05	7131.84	6627.61	8226.51	8689.04	8482.78
ENC1	-0.249029	0.000726298	1279.48	1289.78	1359.68	1558.56	1582.16	1595.91
CHKB	-0.248881	0.000110879	1902.15	1928.93	1817.39	2247.17	2218.05	2316.85
TNFSF9	-0.248861	8.9e-06	3773.69	3630.57	3369.94	4306.15	4239.64	4353.33
NPB	-0.248621	0.00100257	1534.9	1414.9	1423.01	1810.05	1659.03	1798.23
RP13-279N23.2	-0.24827	2.42e-05	4031.47	3705.64	3553.21	4360.9	4518.68	4643.96
PLAU	-0.24826	7.52e-06	2929.73	2997.67	2944.86	3392.57	3584.76	3647.8
AP5M1	-0.247976	9.85e-05	2686.08	3004.97	3058.08	3560.23	3574.32	3367.44
FAM136A	-0.247773	7.74e-07	4536.43	4494.94	4403.37	5603.81	5266.57	5177.99
FASTKD2	-0.247725	0.0040442	2284.7	2562.88	3055.21	3277.09	3230.75	3060.37
TSPYL1	-0.247477	5.88e-08	5237.97	5439.6	5583.62	6369.41	6476.68	6570.56
SMIM12	-0.247323	4.91e-06	3265.2	3074.83	3088.79	3705.65	3717.64	3850.12
RHOU	-0.246823	2.12e-07	5294.47	5241.49	5488.62	6206.88	6633.28	6289.17
PDCD10	-0.246665	0.00148283	2223.49	2455.48	2675.22	3164.17	2952.66	2744.07
PAM16	-0.246556	0.00350312	1451.33	1253.29	1289.63	1588.5	1522.36	1710.93
SRP19	-0.24639	0.00195552	1790.33	1762.11	1940.21	2416.54	2023.49	2179.23
DNAAF2	-0.245849	0.00465523	856.908	874.798	890.462	1042.75	1039.27	1088.59
CPD	-0.245595	3.24e-08	18906.1	20003.6	21384.5	24179.1	23884.2	23794.9
ZUFSP	-0.245564	0.00230003	1212.38	1269.97	1339.53	1598.77	1444.54	1564.08
CTSS	-0.245471	1.3e-08	5974.82	6213.25	6276.41	7448.09	7315.69	7233.99
MPPE1	-0.245281	0.00127205	1295.96	1409.69	1281.96	1611.6	1566.02	1617.48
DGUOK	-0.245132	0.000126855	2332.96	2241.73	2518.82	2772.4	2865.34	2860.12
CLECL1	-0.244841	1.09e-07	4470.52	4317.69	4452.31	5317.25	5219.12	5236.53
AMMECR1L	-0.24462	9.61e-05	3005.06	2813.12	3260.55	3607.28	3658.79	3599.53
DPH3	-0.244615	0.000108892	2597.8	2535.77	2807.64	3298.47	3042.83	3163.07
TMEM165	-0.244452	1.27e-05	3917.3	3922.51	3984.05	4932.31	4390.55	4793.9
RPS6KC1	-0.244429	0.00107321	1268.88	1266.84	1303.07	1556	1484.4	1571.27
AGAP4	-0.244066	0.00588561	929.887	897.737	847.282	1105.19	1044.01	1078.32
CNOT11	-0.244008	4.03e-08	5325.07	5161.2	5315.9	6256.49	6154.93	6398.03
LRPAP1	-0.243733	8.53e-09	48914.4	44884.7	43593.3	54223.8	54082.8	55107.3
SLC17A5	-0.243574	6.68e-06	2840.27	2940.32	2988.04	3460.15	3451.89	3550.24
SFXN5	-0.24316	0.00692062	985.209	1045.8	921.167	1117.17	1212.95	1235.45
FAM118A	-0.24312	0.000455813	1819.75	1917.47	1851.93	2229.21	2107.01	2359.98
MTMR6	-0.243118	4.24e-05	3418.22	3391.8	3722.09	4289.9	4311.78	3974.38
MFN1	-0.242416	0.00229316	1483.11	1777.75	1727.19	1960.61	1986.47	2051.89
MEGF9	-0.242218	0.000177355	1819.75	1760.02	1821.22	2135.97	2200.02	2117.62
MICALL2	-0.24192	3.01e-05	7191.91	7145.4	6284.09	8099.05	7881.35	8602.94
C1GALT1C1	-0.241412	0.00386011	1314.79	1546.28	1435.49	1834.86	1695.1	1636.99
ASF1A	-0.241214	3.92e-05	2882.65	3076.91	3203.94	3742.43	3602.8	3582.08
PPP1R18	-0.240925	2.23e-06	10964.4	10129.5	9633.88	11791.9	12134.3	12613.3
CLDND1	-0.24058	2.66e-06	7127.17	7621.9	7967.14	9324.86	9062.04	8630.67
RPE	-0.24044	3.13e-06	4385.77	4656.55	4862.04	5502.87	5586.42	5452.19
SLC25A23	-0.240204	2.12e-06	11189.2	10399.6	9768.21	12041.7	12640.2	12582.5
ZNF385A	-0.23999	7.81e-05	2549.54	2401.26	2339.38	2945.19	2833.07	2903.25
STAT1	-0.239873	3.29e-10	16156.5	15283.4	15747.2	19184.4	18372.7	18363.3
TXN	-0.239833	5.23e-05	9097.59	9395.47	10718.2	11990.3	11806.8	10998.9
PXK	-0.239631	7.37e-08	12043.8	12860.3	13250.4	15477	15169.5	14631.3
RNF11	-0.239531	3.8e-05	2807.32	2819.37	2965.97	3505.48	3463.28	3259.61
PPP2R1B	-0.23947	6.19e-08	6719.9	7091.18	7253.23	8262.44	8441.32	8293.82
PLEKHO1	-0.239326	0.00251662	2789.66	2503.44	2760.62	2827.14	3372.16	3455.76
RASSF2	-0.239318	1.1e-12	18823.7	18447.9	19228.4	22244.2	22202.4	22445.5
LSS	-0.23895	4.21e-06	19397	18169.5	16639.5	20932.8	21150.8	22301.7
UHMK1	-0.238731	4.99e-06	13293.8	13697.5	15145.5	17453	16656.8	15947.8
CASP1	-0.238706	0.000646814	1505.47	1519.17	1522.8	1765.57	1875.43	1788.98
hsa-mir-6723	-0.238692	5.07e-09	96350.4	89607.9	86352.7	108761	105563	108311
B2M	-0.238653	8.48e-08	88002.6	95127.7	98735.7	115915	110684	107619
SHISA5	-0.238623	9.38e-06	10846.7	9954.34	9314.35	11707.2	11715.7	12352.4
DNMT3A	-0.238614	0.00101505	1491.35	1432.62	1410.54	1724.51	1781.47	1669.86
FUT7	-0.238536	1.08e-05	5081.42	4753.52	4478.22	5730.41	5596.86	5670.94
ZDHHC12	-0.238126	0.000862371	2567.19	2313.68	2262.62	2650.07	2903.31	2973.08
MOAP1	-0.238086	0.00124239	1711.46	1692.25	1571.74	1881.91	2085.18	1975.89
DHCR24	-0.237649	6.47e-08	10001.6	9777.09	9227.99	11221.3	11785	11351.1
PDXDC2P	-0.237167	0.00142924	1371.29	1421.16	1397.1	1688.59	1728.32	1585.64
MR1	-0.23714	3.69e-06	3512.38	3572.18	3403.52	4229.16	4102.02	4105.83
TBRG1	-0.23623	9.09e-06	3555.93	3360.52	3368.98	4170.14	4046.98	3974.38
H1F0	-0.236136	8.86e-07	7150.71	7859.63	7858.71	8898.01	9230.03	8968.54
CXorf38	-0.235877	0.000607183	2929.73	2570.17	2493.87	3161.61	3243.09	3106.59
ZSWIM8	-0.23584	0.000250051	2961.51	2632.73	2591.74	3207.8	3264.92	3255.5
TTL	-0.235822	4.13e-07	5353.32	5269.64	5645.03	6440.41	6491.87	6329.22
ST20-MTHFS	-0.235712	0.00223285	1439.56	1300.21	1300.19	1631.27	1596.39	1591.81
MRPL36	-0.235684	0.00205206	1991.61	1726.66	1884.56	2314.75	2080.43	2290.15
COQ10B	-0.235622	0.000414314	2352.97	2635.86	2646.44	3142.79	2898.56	3048.05
CDC26	-0.235191	0.000308933	1789.15	1828.84	1903.75	2223.22	2153.52	2190.53
TP53RK	-0.234979	0.00218035	1292.42	1380.49	1428.77	1672.33	1648.59	1575.37
OSBPL3	-0.234714	0.000170445	2566.02	2584.77	2861.38	3229.19	3145.33	3144.59
NFKBIE	-0.234651	0.000115357	5126.15	5129.92	4409.13	5880.11	5746.82	5771.58
FAM46A	-0.234562	2.13e-06	5711.15	6038.09	6333.99	7108.49	7283.42	7017.3
KIFC2	-0.233823	0.000186505	2675.48	2560.79	2496.75	2985.39	2959.3	3231.88
AVL9	-0.233672	3.83e-06	8133.57	8251.67	9090.77	10268.4	10170.6	9704.88
CALM1	-0.233642	1.86e-10	12688.8	13110.5	13277.3	15516.3	15138.2	15450.8
LSM1	-0.233608	0.00813545	1550.2	1917.47	1886.47	2299.35	2081.38	2033.4
CHUK	-0.233418	8.13e-05	3727.79	4136.26	4116.47	4770.64	4506.34	4931.52
MAP3K12	-0.233321	0.000237152	1865.66	1948.75	1897.99	2225.79	2259.81	2295.28
RAB18	-0.232846	0.000133516	2949.74	3085.25	3352.67	3779.22	3657.84	3697.1
TIMM10B	-0.232729	0.000657253	2664.89	2404.39	2633	3111.99	2842.56	3193.88
RP11-264B17.3	-0.232174	0.000174109	3533.57	3273.98	3143.48	3879.3	3786.92	4122.26
C9orf72	-0.231832	0.00104772	1892.73	2001.92	2094.7	2515.77	2293.98	2306.58
CLDN15	-0.231595	0.00451922	1413.66	1487.89	1325.14	1567.97	1700.79	1771.53
SRSF1	-0.23108	2.69e-08	22851.7	23943.8	24753.5	29129.4	28059.3	27141.8
CTA-833B7.2	-0.230982	0.00478092	1311.26	1236.6	1140.9	1443.94	1476.8	1471.65
SCAF11	-0.230746	2.32e-08	11545.9	11595.5	11967.5	14358.1	13660.4	13346.5
TP53I11	-0.230733	0.00106646	1627.89	1529.59	1608.2	1936.66	1886.82	1830.06
PLEKHA6	-0.230702	0.00433321	2003.38	1915.38	1696.48	2064.97	2283.54	2337.39
SIGLEC14	-0.230624	0.00212687	1277.12	1360.68	1350.09	1614.17	1583.1	1543.54
SLA	-0.229945	0.00170604	2602.51	2163.53	2385.44	2729.62	2871.99	2885.79
ZBTB47	-0.229925	0.000185318	2835.57	2690.08	2691.54	3075.21	3400.64	3244.2
C12orf73	-0.229638	0.00744263	1011.1	1150.06	1039.19	1283.12	1274.65	1259.07
OPRL1	-0.229218	0.00369909	1246.52	1166.74	1151.46	1426.83	1414.16	1393.6
TPD52L2	-0.229124	1.08e-07	5970.11	5772.21	5797.6	6986.16	6785.14	6873.52
COMMD7	-0.228196	0.00152239	1597.29	1726.66	1747.34	2064.97	1921.93	2026.21
SLC22A5	-0.228051	0.00509201	1443.09	1327.32	1511.29	1702.27	1603.04	1786.93
HSPG2	-0.227574	3.02e-05	6356.19	5960.93	5838.86	6733.81	7142	7526.67
FURIN	-0.227491	2.31e-06	7771.03	7225.68	7052.69	8424.11	8714.67	8809.36
CD63	-0.226776	1.47e-11	18137.5	17901.6	18594.1	21310.9	21447.8	21351.8
WDR37	-0.226183	0.000726951	2042.22	2259.46	2080.3	2591.9	2445.84	2502.73
POMP	-0.226053	0.00691869	3209.87	3432.46	4135.66	4511.45	4348.79	3948.71
SC5D	-0.225938	0.00031371	3107.47	3196.82	3159.8	4021.3	3607.54	3533.81
ZNF438	-0.225485	1.17e-05	4977.84	4537.69	4875.47	5757.79	5543.71	5621.64
ATP6V0D1	-0.225347	0.000842915	2907.37	2855.87	2534.17	3151.34	3249.73	3394.14
TDG	-0.22527	1.7e-06	5196.77	5532.39	5492.46	6440.41	6410.24	6212.15
TTN-AS1	-0.225174	0.00456374	1152.35	1213.66	1235.9	1472.17	1404.67	1393.6
CSTB	-0.225113	4.72e-07	5925.38	5919.22	6005.82	7229.95	6915.17	6812.93
AP001007.1	-0.22502	1.22e-05	5553.42	5212.29	4975.26	6181.22	6100.84	6218.31
C6orf47	-0.224759	0.0098103	1053.48	1024.94	1078.53	1163.36	1306.92	1283.71
LTBP1	-0.224732	7.51e-08	13345.6	12597.5	12430	15227.2	14560.2	15226.9
TXNDC9	-0.224633	0.00451922	1764.43	1768.36	1931.57	2357.52	2088.03	2027.24
ZBTB8OS	-0.224547	0.0042778	1596.11	1774.62	1860.57	2112.02	2139.28	1948.16
PARP3	-0.22449	0.00134269	1858.6	1903.91	1715.67	2183.87	2183.89	2098.1
SUCO	-0.224437	0.0016583	2580.14	2533.68	2959.25	3283.08	3036.18	3223.66
SLFN13	-0.224429	8.79e-05	3488.84	3822.42	3879.46	4460.13	4448.45	4267.07
PVRL1	-0.223755	0.000212068	3244.01	3158.24	3121.41	3529.44	3972.95	3709.42
APBA2	-0.223435	0.00879239	1596.11	1652.63	1366.4	1756.16	1818.48	1897.84
EDEM2	-0.223263	4.58e-06	5128.5	4794.18	4773.76	5800.56	5692.72	5747.96
CHMP5	-0.223256	0.000453741	2857.93	2855.87	3084.95	3542.27	3584.76	3237.01
YPEL5	-0.223173	0.00539219	1238.28	1305.42	1368.32	1588.5	1576.46	1467.54
SPTSSA	-0.222997	6.06e-05	5459.26	5364.52	5840.78	6921.15	6451.05	6211.12
PIM3	-0.222357	0.000454955	3664.22	3412.65	3137.73	3994.78	3936.88	4083.24
UBLCP1	-0.22214	0.00319818	1770.32	1902.87	2087.98	2315.6	2295.88	2196.69
UBIAD1	-0.221448	0.000458455	2847.34	2552.45	2673.3	3043.56	3229.8	3219.56
ARPC5	-0.220357	3.24e-08	21225	21539.4	22701	25925.9	25980.8	24642.2
ZBTB39	-0.220284	0.000226861	2381.22	2309.51	2429.58	2721.93	2816.94	2823.14
DPP3	-0.220119	2.07e-05	5588.74	5310.3	5060.66	6125.62	6142.6	6426.79
RGS19	-0.219979	0.000186753	4191.55	3814.08	3773.91	4472.96	4538.61	4808.28
NR1D2	-0.219892	0.0019592	1584.34	1614.05	1636.99	1985.41	1864.99	1841.36
SPPL2A	-0.219872	0.00121647	2076.35	1987.32	1910.46	2417.4	2241.78	2363.06
KIAA1586	-0.219642	0.00388629	1505.47	1625.52	1703.2	1970.87	1903.9	1826.98
COMMD5	-0.2196	0.000142643	3165.15	3009.14	2910.31	3476.4	3645.51	3528.67
DNAJB11	-0.219516	0.00010815	3878.45	4266.59	4312.22	4924.62	4973.3	4713.8
TANK	-0.219482	0.00023829	2414.17	2526.38	2551.44	2857.94	2924.19	3014.16
DNASE1L1	-0.219377	0.00870109	1385.41	1299.16	1198.48	1487.56	1592.6	1504.51
AACS	-0.219196	4.94e-05	3845.49	3843.27	3789.26	4260.81	4515.83	4673.75
ATP6V0B	-0.218831	0.000119655	16889.8	15024.8	14227.2	17725.9	17559.4	18783.3
FBXL17	-0.217925	0.00286087	1682.04	1629.69	1825.06	1987.98	1981.73	2076.54
MGST1	-0.21788	0.000275583	3122.77	3434.55	3523.47	4017.02	3922.64	3880.92
FBXO28	-0.217296	7.91e-05	3016.84	3089.42	3131.01	3716.77	3506.94	3586.18
LINC00938	-0.217083	0.0086946	1064.07	1162.57	1175.45	1342.14	1346.78	1325.82
APOBR	-0.217077	0.000194985	3513.56	3644.12	3290.3	4203.5	3956.81	4067.83
POMT1	-0.217059	0.000410537	2176.41	2193.77	2104.29	2538.87	2482.85	2563.32
UBA6	-0.216991	0.00115386	3484.13	3878.72	4055.06	4527.7	4670.54	4203.39
SPATA2	-0.216922	0.00732667	1374.82	1456.61	1295.39	1538.03	1669.47	1655.48
CAPN2	-0.216039	3.36e-08	10145.2	9914.72	10051.3	11844.9	11889.4	11355.2
MPV17L2	-0.215709	0.00920354	1658.49	1518.12	1383.67	1795.51	1835.57	1734.55
C15orf40	-0.215632	0.000772997	1939.81	1961.26	1882.64	2220.65	2281.64	2271.66
S1PR4	-0.215566	0.00114346	2387.1	2377.28	2166.66	2708.24	2620.47	2790.28
SELRC1	-0.215516	0.00408702	2438.89	2056.14	2101.41	2626.12	2580.61	2535.59
PCYT1A	-0.215083	0.000815044	2384.75	2670.27	2668.51	3005.92	3035.23	3008
HIGD1A	-0.214956	4.07e-06	5884.18	5770.12	6097.94	7090.52	6909.47	6700.99
FAM91A1	-0.214915	3.73e-05	6914.12	7045.3	7780.03	8655.93	8309.4	8420.14
RAB1A	-0.214829	2.93e-06	10743.1	11694.6	11898.4	13589.1	13116.6	13335.2
RAB7L1	-0.214538	1.64e-05	3613.61	3744.22	3749.92	4316.42	4314.62	4329.71
NICN1	-0.214514	0.00638617	1557.27	1425.33	1523.76	1786.96	1851.7	1654.45
FAM118B	-0.21419	0.00392001	1423.08	1465.99	1442.2	1627.85	1761.54	1694.5
C1orf86	-0.21418	0.00163708	1844.47	1927.89	1763.65	2175.32	2174.4	2131.99
CMC2	-0.214121	0.00545513	1617.3	1911.21	1835.62	2082.93	2095.62	2125.83
CC2D1B	-0.21404	0.00147663	1837.41	2016.52	1930.61	2220.65	2289.24	2266.53
FAM103A1	-0.213859	0.0002062	2530.7	2581.64	2510.18	2968.28	2907.1	3027.51
MANF	-0.213805	2.59e-06	6352.66	6219.51	6262.98	7462.63	7459	7014.21
HOMER3	-0.21322	9.56e-06	18507.1	17528.3	16256.7	20197.2	19853.3	20861.9
NDST1	-0.213085	6.68e-07	7633.31	7354.97	7380.85	8429.24	8873.17	8729.26
TIMM23	-0.212979	8.92e-06	4889.56	4600.25	4729.62	5448.13	5511.44	5601.1
C3orf38	-0.212853	0.0034033	1670.26	1878.89	1883.6	2127.41	2143.08	2099.13
SLC45A4	-0.212333	0.00030752	2768.47	2730.75	2696.33	3239.45	3043.77	3279.12
RP5-850E9.3	-0.211751	0.00181281	1747.95	1687.04	1675.37	2005.09	2014	1952.27
FAM219A	-0.211649	0.00713434	1366.58	1238.69	1352.01	1552.58	1527.11	1559.97
KIF3B	-0.211294	0.0065069	1735	1585.9	1769.41	1891.32	1964.64	2112.48
TOR1B	-0.210904	0.00126673	3013.3	2803.73	3082.07	3295.91	3683.47	3412.63
MT2A	-0.210847	4.91e-05	14885.3	13960.3	12922.3	15980	15806.4	16818.7
ZGPAT	-0.210786	0.00407499	1807.98	1878.89	1712.8	2007.66	2093.72	2217.23
CERS5	-0.210561	0.00172701	2371.8	2113.49	2188.73	2658.63	2583.46	2545.86
RARS2	-0.209939	0.00579075	1484.29	1619.26	1611.08	1799.79	1934.27	1785.9
MARS2	-0.20981	6.38e-05	5772.36	5294.66	5208.43	6164.96	6366.58	6392.9
PIGW	-0.209659	0.00978914	1207.68	1211.58	1289.63	1502.11	1385.69	1459.33
BAX	-0.208827	0.000193881	2829.68	2903.83	2788.45	3353.22	3228.85	3329.44
MRPL50	-0.208477	0.00677988	1532.55	1712.06	1765.57	1916.98	2007.35	1938.92
DUSP4	-0.207469	3.45e-05	4117.4	4133.13	4154.85	4755.24	4674.33	4971.57
ATG16L1	-0.207249	0.00235761	1760.9	1729.79	1779.96	1996.54	2118.4	2027.24
LRP8	-0.20715	1.03e-05	6927.07	7343.51	6871.33	7892.04	8301.81	8327.71
NIP7	-0.207069	0.00124239	3080.4	3226.01	3416	3969.12	3787.87	3559.48
MOB3A	-0.206943	0.00112817	4622.36	4034.08	4005.16	4779.2	4885.03	5061.94
PDLIM2	-0.206883	0.00547577	1836.23	2033.2	1836.58	2218.09	2331	2108.37
FCGRT	-0.206136	0.00296332	2547.18	2438.8	2208.88	2804.05	2719.18	2849.85
AIF1	-0.205875	6.53e-05	4381.06	4633.61	4575.13	5338.64	5378.57	5042.43
HYAL2	-0.205637	0.0066029	1553.73	1415.94	1431.65	1720.24	1683.71	1725.31
ARHGEF3	-0.2056	0.00196032	2066.94	2038.41	2112.93	2534.59	2349.03	2347.66
KLC2	-0.205072	0.00721831	1702.05	1581.73	1492.1	1857.96	1827.02	1878.33
RRAGC	-0.205039	0.00898308	1936.28	2099.93	2337.46	2585.06	2432.55	2422.63
TCTA	-0.20497	0.00810515	1293.6	1394.05	1332.81	1606.47	1550.83	1531.21
CDC25A	-0.204764	7.16e-07	6985.92	6782.55	6938.5	7891.19	7987.65	8070.97
YIPF6	-0.204729	0.000908221	3260.49	3206.2	3602.15	3987.08	3918.85	3788.5
ROGDI	-0.204712	0.00167467	3432.34	3109.23	3038.89	3777.51	3524.97	3824.44
NAT9	-0.204673	0.000454165	2666.07	2699.47	2713.61	3016.19	3225.05	3135.34
EEPD1	-0.204312	0.000891955	2423.59	2304.29	2469.88	2806.61	2818.84	2728.66
PCYOX1L	-0.203428	6.25e-06	6799.94	6395.72	6392.52	7502.83	7615.6	7522.57
M6PR	-0.203391	1.17e-09	20688.2	20824.2	21378.8	24452.8	24022.8	24112.3
RTCA	-0.203325	0.000454037	3611.26	3240.61	3350.75	3929.77	3937.83	3951.79
SSH1	-0.20323	0.000202729	2919.14	3066.48	2989.96	3465.28	3447.14	3484.51
MLF1IP	-0.203212	0.00195959	2003.38	2040.5	2115.81	2298.5	2422.11	2434.95
MYL12A	-0.203201	4.87e-07	11085.7	11281.7	11873.5	13217	13244.7	13098
C9orf69	-0.203047	0.000789764	3899.64	3589.9	3537.86	4099.14	4215.92	4467.33
MAP3K11	-0.203016	0.000489163	7025.94	6443.68	6175.66	7274.44	7483.68	8002.16
RP11-706O15.3	-0.202523	0.0098103	2025.74	1883.06	1780.92	2276.26	2045.32	2298.36
SRXN1	-0.201872	0.00199248	1937.46	1893.48	1855.77	2219.8	2202.87	2168.96
LIPA	-0.201813	0.000109723	3892.58	4025.74	4019.55	4750.97	4613.59	4438.57
RRN3	-0.20179	0.000132002	3588.89	3464.78	3525.38	4058.08	4194.09	3979.51
APPBP2	-0.201742	0.00999354	2172.87	2499.27	2583.11	2694.55	3002.96	2751.26
CTD-2540B15.11	-0.201594	6.43e-06	5915.96	5694.01	5658.46	6688.48	6691.18	6552.08
RHOQ	-0.201547	0.00134031	4113.87	4564.8	4748.81	5415.62	5170.71	4976.7
KIAA1033	-0.201512	0.00201337	4421.08	5090.3	5292.87	5865.57	5612.05	5693.53
NFATC2IP	-0.201316	3.39e-05	4127.99	4182.14	4131.82	4721.88	4754.06	4898.65
AP000295.9	-0.201212	0.000666136	3664.22	3731.71	3977.33	4629.5	4246.29	4289.66
VAMP3	-0.201001	7.84e-05	6240.83	6589.66	6807.04	7278.71	7855.73	7563.64
ZCCHC24	-0.200907	0.0034509	1836.23	1727.7	1737.74	2037.59	2086.13	2022.11
BCL2L11	-0.200681	0.000172141	6037.2	6409.28	6210.2	6816.79	7627.94	7121.02
SGK3	-0.200276	0.0061647	1815.04	1953.96	2087.98	2296.79	2293.98	2211.07
TRAK2	-0.200016	0.00149051	2908.54	2815.2	2963.09	3567.07	3260.17	3223.66
AZIN1	-0.199521	3.45e-08	20934.2	21799	22087.9	25319.4	24721.3	24599
MS4A3	-0.199321	0.00560489	1659.67	1676.61	1659.06	1916.98	1850.75	2025.19
P4HB	-0.198912	2.45e-09	292487	279057	274454	322527	323084	327669
RBMS1	-0.198416	0.00153487	3517.09	4073.7	3712.5	4416.5	4257.68	4395.44
NXPE3	-0.1981	1.72e-05	12662.9	13454.6	14209	15670.3	15401.1	15393.3
PMM2	-0.197957	0.000948509	2659.01	2710.93	2895.92	3197.54	3177.6	3175.4
PANK3	-0.197557	0.000414147	8784.49	9469.5	10151.1	11284.6	11049.5	10440.2
PCYT2	-0.196887	2.39e-05	12251	11580.9	10995.5	13483	13062.5	13532.4
SCML1	-0.19651	0.00320211	2097.54	2285.53	2247.26	2645.79	2492.35	2524.3
PITPNM1	-0.196355	0.00132859	6100.76	5459.41	5251.61	6246.23	6433.97	6711.26
PTPRN2	-0.196333	0.000485048	4030.29	3823.46	3765.27	4304.44	4425.67	4661.42
TFE3	-0.19633	0.00264834	2620.16	2555.58	2484.27	2799.77	3119.7	2925.84
RAB4B-EGLN2	-0.195924	2.65e-05	8152.4	7695.93	7477.77	8806.48	8882.66	9135.94
USMG5	-0.195708	0.0065069	4329.27	4767.07	5249.7	5788.58	5649.06	5153.34
CCNT1	-0.195384	0.000317328	5516.94	5848.32	6232.27	6655.97	6945.54	6669.15
AHR	-0.194899	0.00151107	3325.23	3244.78	3644.37	4027.29	3841.97	3907.63
CMTR1	-0.194782	2.31e-07	11083.3	10816.6	10658.7	12480.5	12353.5	12530.1
TUSC2	-0.194555	0.0041349	3357.01	2939.28	2891.12	3470.41	3580.02	3545.11
EIF5	-0.194048	1.78e-08	15017.1	15113.5	14991	17358.9	16975.7	17405.1
HINT1	-0.194035	0.00397368	4681.21	4751.43	5457.92	5857.02	5943.28	5379.28
LIMK2	-0.193851	0.000615527	2704.91	2708.85	2774.06	3108.57	3124.45	3190.8
PCSK7	-0.193754	0.00270983	5070.83	4311.43	4467.66	5224.87	5233.36	5497.38
KLHL21	-0.193611	0.000612803	5236.79	4847.36	4673.97	5452.41	5764.85	5755.15
HM13	-0.193587	3.89e-09	39111.7	37605.9	37408	43338.7	43887.5	43562.1
USP14	-0.193582	0.000738686	10403	11893.7	12272.6	13494.1	13347.2	12941.9
DDI2	-0.193286	3.75e-05	5386.28	5591.82	5633.51	6527.66	6231.81	6314.85
ATM	-0.193231	7.91e-05	6151.38	5932.78	6511.5	7210.28	7071.77	7077.89
CCND2	-0.193061	3.74e-05	5335.67	5191.44	5370.6	5913.47	6184.36	6154.64
TRAM1	-0.19298	0.00218879	7333.16	7955.55	8518.88	9669.59	9243.32	8502.3
SP100	-0.19294	0.00172522	2840.27	2683.83	2894	3310.45	3101.67	3277.07
SAC3D1	-0.192937	0.00516042	2467.14	2342.87	2156.11	2698.83	2636.61	2689.64
TXNRD1	-0.19289	5.16e-09	22469.1	21986.7	21888.3	25026	25541.3	25428.8
PRMT6	-0.192827	0.00712156	1712.64	1719.36	1654.26	2013.64	1871.63	1980
PICALM	-0.192796	0.00379931	5906.55	6120.46	7143.85	7399.33	7541.57	7154.91
AC073610.5	-0.192428	0.00115386	3687.77	3586.78	3626.14	3987.94	4095.38	4456.03
MRAS	-0.192201	0.00086862	2962.69	2840.23	2776.94	3291.63	3325.66	3240.09
PEA15	-0.19203	2.84e-05	6598.66	6160.08	6507.66	7300.1	7360.3	7435.27
MDM2	-0.191656	0.000307205	6550.4	6751.27	7426.91	7920.27	7981.01	7904.6
HERC2P2	-0.191606	1.72e-07	12209.8	12478.6	12022.2	14062.1	13908.2	14062.3
LPXN	-0.191166	4.8e-05	6245.54	6668.9	6649.68	7556.72	7293.86	7584.18
TWSG1	-0.191014	0.0020456	3284.03	3618.06	3766.23	4130.79	4076.4	4062.7
ENTPD4	-0.191006	0.000227825	4487	4472	4791.03	5289.88	5356.74	5130.75
MGST2	-0.190866	0.00727639	1905.68	2031.12	2083.18	2418.25	2296.83	2219.29
DNAJB6	-0.19084	0.000213183	6410.33	6503.12	7017.19	7709.84	7821.56	7333.6
BLVRA	-0.190651	0.000566137	3426.46	3611.8	3531.14	3907.53	4056.47	4171.56
TMEM87A	-0.19056	0.00057325	3730.14	3513.79	3781.58	4333.52	4158.97	4158.21
NCS1	-0.190532	0.000457697	3686.59	3463.74	3441.9	4072.62	4051.72	4022.65
BLCAP	-0.190513	0.00923666	2514.23	2989.33	2619.57	3038.43	3141.53	3181.56
ATMIN	-0.189946	0.00367274	2481.27	2440.88	2680.98	2838.26	3018.15	2886.82
MSMO1	-0.189611	0.00240184	4363.41	4715.98	5069.3	5556.77	5505.75	5191.34
CRELD2	-0.18958	0.00660416	2340.02	2250.08	2087.98	2469.58	2565.43	2643.42
HEXB	-0.189471	2.35e-07	12522.9	12268	12726.5	14236.6	14221.4	14438.2
RPS27L	-0.189158	0.00231426	2770.83	3021.65	3014.9	3488.38	3338.95	3285.28
UBE2K	-0.189048	0.00117151	8998.71	10139.9	10373.7	11848.3	11186.1	10819.1
LETM1	-0.188875	3.04e-05	12451.1	11572.6	11292.9	13285.4	13639.6	13474.9
PPP4R1	-0.188698	5.96e-05	5213.25	5398.93	5354.29	5957.95	6257.44	6060.16
NAA20	-0.188604	0.000352389	4083.26	4108.11	4390.9	4831.38	4860.36	4724.07
TNNT1	-0.188466	0.00329696	4023.23	3682.7	3483.16	4181.26	4430.41	4223.93
TOLLIP	-0.188222	0.00551251	2930.91	2559.75	2665.63	3024.74	3155.77	3183.61
BIN2	-0.18805	0.00291523	3178.09	3502.32	3191.46	3938.32	3633.17	3752.55
UBL5	-0.187943	3.18e-05	10067.5	10571.6	10967.7	12302.6	12127.6	11714.7
APAF1	-0.187601	1.8e-05	7043.6	7030.71	7306.01	8011.8	8356.85	8070.97
NECAP2	-0.187261	0.000436137	4907.21	4811.91	5160.46	5425.89	5808.51	5800.33
MXRA7	-0.187185	0.00616336	1999.85	2098.89	2202.17	2445.63	2446.79	2342.52
SLC35A1	-0.18698	0.00920766	1984.54	1896.61	2126.36	2366.07	2300.63	2233.66
FAM57A	-0.186639	0.00113855	3049.79	2961.18	2952.53	3508.05	3305.73	3443.44
NADK	-0.186542	9.18e-06	11436.4	10792.6	10746	12347	12481.7	12815.6
DEGS1	-0.186478	0.000170108	4836.59	5177.89	4880.27	5599.54	5735.43	5692.5
OGDH	-0.1864	8.7e-07	20499.9	19323.8	19280.2	22270.7	22591.5	22565.6
RARS	-0.185617	0.000173377	5586.38	5957.8	6086.42	6813.37	6608.61	6723.58
FYB	-0.185551	6.65e-05	4730.65	4809.82	4898.5	5507.15	5519.98	5460.41
RP11-468E2.4	-0.18554	0.00324706	2633.11	2471.12	2481.39	2797.2	2976.39	2910.44
CPT1A	-0.18544	1.04e-07	13558.7	13674.6	13654.4	15360.7	15658.3	15586.3
SLAIN2	-0.185358	0.0068123	3548.87	4048.68	4201.87	4567.05	4635.42	4328.68
MRPL20	-0.184925	0.00106293	4084.44	4277.02	4345.8	4750.11	5104.28	4674.77
ST3GAL4	-0.184826	7.54e-05	6213.76	6252.88	5861.89	6898.91	6964.52	7048.1
RBM25	-0.184782	1.87e-06	11123.3	11428.7	10856.3	12673	12757.8	12645.1
CYTH1	-0.184754	0.00306228	2537.77	2416.9	2373.93	2829.71	2728.67	2823.14
DNAJA1	-0.184552	3.18e-06	12361.6	11900	12591.2	14185.3	14054.3	13761.4
SH3PXD2A	-0.184419	3.97e-05	10717.2	10603.9	11431.1	12126.3	12442.7	12794
FGD5-AS1	-0.184374	2.06e-05	10521.8	10785.4	11060.7	12619.9	12471.2	11814.3
MSRB3	-0.184072	0.00038037	4206.85	4132.09	4305.5	4839.93	4650.61	4944.87
CDKN2AIPNL	-0.184044	0.00763596	1978.66	1902.87	2029.45	2343.83	2229.44	2194.64
LRRC45	-0.183895	0.00430742	2853.22	2749.51	2624.37	2999.94	3268.71	3140.48
PCID2	-0.183562	7.47e-05	5339.2	5146.61	5249.7	6057.18	6015.42	5861.95
2018-09-15	-0.182735	0.0052984	6904.7	7061.99	7691.75	9028.03	8074.97	7657.1
OPA3	-0.182645	0.00518571	2979.17	2871.51	2696.33	3128.25	3404.43	3233.93
TOMM6	-0.182542	9.47e-06	19617.1	20166.2	21279.9	23495.6	23427.7	22594.4
SOCS4	-0.182076	0.0077157	3249.9	3235.4	3415.04	4116.25	3610.39	3590.29
KIAA0101	-0.18149	0.00371597	9165.86	9607.14	10857.3	11726	11412	10690.8
PIK3R5	-0.181472	0.00146866	3494.73	3211.42	3336.35	3865.61	3762.25	3819.31
EGLN2	-0.181392	9.51e-05	7384.95	6977.53	6834.87	8004.1	7956.33	8161.34
PGD	-0.18137	1.86e-08	22950.5	23147.2	22883.3	26079.8	26424	25867.4
STYXL1	-0.181366	0.00534711	2218.78	2192.73	2131.16	2437.07	2582.51	2450.35
S100A11	-0.181302	1.97e-06	12126.2	11639.3	12056.7	13401.8	13704.1	13619.7
CTPS1	-0.181083	1.63e-06	10621.9	10545.5	10297.9	11964.7	11964.4	11830.7
UGDH	-0.180915	0.0036458	2541.3	2685.91	2759.66	3117.98	2988.73	3009.03
PLP2	-0.180445	7.44e-06	10410	10446.5	10091.6	11423.2	11911.2	11837.9
CEP55	-0.180206	0.000411134	4685.92	5064.23	4842.85	5632.04	5543.71	5433.71
RP11-498C9.2	-0.180186	1.8e-09	52446.8	51954	51643.9	58297.3	59432.8	59367.2
LARP4	-0.180166	0.00657965	7633.31	7763.7	9202.08	9612.28	9284.13	9184.21
HGSNAT	-0.180068	0.00207649	3305.22	3443.93	3216.41	3930.62	3680.62	3740.23
UMPS	-0.179697	0.00370736	2654.3	2640.03	2547.6	2963.15	2878.63	3096.32
AP4E1	-0.179299	0.00957608	2191.71	2068.65	2274.13	2582.49	2444.89	2428.79
DYNLL2	-0.17916	3.64e-06	14174.3	14223	13921.1	15492.4	16170.8	16381.2
ZNF480	-0.178912	0.00640727	2408.29	2535.77	2651.24	2981.97	2877.68	2801.58
SLC25A44	-0.178821	0.00345983	3860.8	3835.97	3470.69	4096.58	4296.59	4322.52
PRICKLE4	-0.178646	1.56e-05	20390.4	21036.9	22167.5	24435.7	24275.2	23488.9
ASB1	-0.178403	0.0075735	2290.58	2233.39	2133.08	2538.01	2606.24	2439.06
C9orf41	-0.178335	0.0044587	3122.77	3117.58	3373.78	3827.12	3524.97	3598.51
ARL1	-0.178241	0.000660385	4570.57	4799.4	4844.77	5596.11	5284.61	5278.63
UTP14C	-0.178123	0.00079492	4182.14	4528.3	4381.3	5059.77	4967.61	4856.55
E2F3	-0.178005	0.0021706	3119.24	3312.55	3420.79	3745	3741.37	3727.91
ZBTB48	-0.177791	0.00330172	2555.42	2690.08	2533.21	2936.63	2983.03	2932
SMIM3	-0.1776	0.00454528	4258.65	3972.56	3810.37	4556.79	4792.97	4348.2
EMILIN2	-0.177331	1.95e-05	15586.8	15111.4	14759.8	16755.8	16967.1	17832.3
SPTLC2	-0.176847	7.01e-05	7675.69	8034.79	8110.11	8932.23	9249.01	8842.22
LRG1	-0.176742	0.00110761	6234.95	5672.11	5589.38	6553.32	6565.9	6746.18
BLOC1S2	-0.176595	0.00804822	2129.32	2239.65	2279.89	2615	2471.46	2483.22
C2CD2L	-0.176203	0.00847845	1849.18	1914.34	1878.8	2126.56	2155.41	2140.21
SRSF8	-0.176157	0.00377003	2542.48	2408.56	2479.48	2827.14	2788.47	2828.28
LAP3	-0.176074	0.000202548	6311.46	5905.67	6302.32	7015.25	7061.33	6923.84
SDF2L1	-0.175507	0.00904831	3173.39	2909.04	2763.5	3340.39	3276.3	3439.33
PAK1	-0.175493	1.28e-05	9518.98	9259.93	9560.95	10678.1	10905.2	10510
ANAPC4	-0.175072	0.00906581	2894.42	2863.16	3248.07	3483.24	3330.4	3431.11
RRS1	-0.174897	0.0013852	4330.45	4503.28	4218.18	4772.35	5129.9	4903.79
UQCR10	-0.174854	0.00153455	3461.77	3624.31	3748.96	4098.29	4096.33	4102.75
BAG5	-0.174797	0.00831619	3087.46	3459.57	3587.76	3895.55	3822.04	3809.04
PPP1R21	-0.174781	0.00810034	2103.43	1997.75	2087.98	2354.1	2302.52	2377.44
TRIM14	-0.174609	4.16e-06	10182.8	10090.9	10370.8	11513.9	11652.1	11509.3
OAT	-0.174575	0.000181166	6339.71	6477.05	6716.85	7323.19	7574.79	7232.96
KDELR2	-0.17453	3.94e-06	13328	13793.4	13825.2	15742.2	15241.6	15345
PRKAR1B	-0.174203	0.0013874	3428.81	3324.02	3383.37	3806.59	3755.6	3930.22
NPTN	-0.173736	0.000510485	4717.7	4919.3	4795.83	5459.25	5289.35	5601.1
DDA1	-0.17366	0.00117447	4243.34	4139.39	3926.48	4589.29	4661.05	4693.26
SMCR8	-0.173596	0.00560489	2530.7	2365.81	2400.79	2728.77	2775.18	2774.88
NPLOC4	-0.173591	2.46e-05	17172.3	16212.4	16215.4	18142.5	18843.5	19113
RPL36AL	-0.173573	0.00042761	7141.29	7567.68	7490.24	8775.69	8111.04	8250.69
SDF4	-0.172965	3.2e-05	16249.5	15415.8	15164.7	17279.4	17559.4	18104.5
AC008738.1	-0.172921	0.00166	21277.9	19435.3	19524	21468.3	22272.6	24495.3
YWHAH	-0.172774	0.00011844	8727.99	8860.59	9452.52	10135.8	10244.6	10211.2
CLSPN	-0.172717	0.000249678	6207.88	5940.08	6256.26	7113.62	6784.19	6920.76
FAM111A	-0.172703	0.00112955	5378.04	5947.37	5918.5	6473.77	6490.92	6568.51
TMEM59	-0.172248	0.00727115	4013.81	4522.05	4658.61	5034.11	5096.68	4839.09
AC010441.1	-0.172072	0.0073008	4224.51	3913.13	3777.75	4491.78	4740.77	4270.15
PNO1	-0.172027	0.00396528	2688.43	2559.75	2673.3	3005.07	3011.5	2956.65
TNFRSF21	-0.171728	0.00147984	5627.58	5240.45	5037.63	5949.4	6035.35	6006.76
ALDH3B1	-0.171423	0.00173477	6535.1	6176.76	5945.37	6912.6	6811.71	7382.9
DICER1	-0.170994	0.00141129	4304.55	4582.52	4495.49	5207.76	5049.23	4878.11
ZWILCH	-0.170663	0.00449246	3872.57	4061.19	4306.46	4711.62	4726.53	4420.08
RP11-227G15.3	-0.170573	0.00130883	3746.62	3677.49	3585.84	4205.21	4164.67	4071.94
SLC15A4	-0.170247	0.00637568	2440.07	2451.31	2456.45	2875.9	2717.28	2722.5
SRSF6	-0.170094	3.42e-05	9018.72	9096.23	9307.63	10519	10336.7	10083.8
ZDHHC5	-0.169959	2.39e-05	10770.2	10375.6	10645.2	11744.8	12240.6	11874.9
FBXO45	-0.16919	0.0098103	3267.55	3551.32	3603.11	4065.78	3692.96	4041.13
PRDX5	-0.169173	0.000176295	8713.86	9325.62	8729.02	10062.2	10246.5	9888.71
ATP6V0A2	-0.169103	0.00390814	3618.32	3814.08	3968.7	4440.45	4275.71	4173.61
PPP6R3	-0.168468	0.000240361	6870.57	6540.65	6867.5	7654.24	7763.66	7446.57
ENDOD1	-0.168382	0.0087295	2514.23	2496.15	2582.15	2845.96	2991.57	2748.18
AMD1	-0.168134	0.0017018	9816.78	9767.71	11014.7	11812.4	11354.1	11373.7
PLB1	-0.168085	0.00927677	2315.3	2210.45	2213.68	2570.52	2478.11	2568.46
MRPS23	-0.16803	0.00156525	4893.09	5019.4	5259.29	5878.4	5500.05	5745.9
CTSH	-0.167996	0.00156666	5628.76	5861.88	5509.73	6127.33	6691.18	6366.2
FNDC3A	-0.167712	0.00531599	4524.66	4747.26	5201.72	5495.18	5370.03	5490.19
CDA	-0.167583	0.00974657	2438.89	2309.51	2270.29	2605.59	2691.66	2632.13
C12orf29	-0.167234	0.00950349	2308.24	2478.42	2470.84	2718.5	2788.47	2696.83
MKNK2	-0.16718	0.000666136	11876.7	11204.5	11018.5	12195.6	12873.6	13363
FRY	-0.167124	0.00306125	3075.69	3051.89	3024.5	3444.75	3363.62	3517.38
ADPGK	-0.166902	4.61e-05	10096.9	9550.83	9861.29	11026.3	11003.9	11184.7
CNPY2	-0.166575	0.000159689	7209.57	6885.77	6909.72	7768.01	7918.37	7959.03
PPARGC1B	-0.166562	0.0051989	2589.56	2556.62	2626.29	2881.89	2965	2924.81
CTSG	-0.166473	3.51e-06	84602	83152.7	79703.1	90561.8	94476.6	93266.5
ALG8	-0.166342	0.0067034	2766.12	2820.41	2891.12	3277.09	3234.54	3055.24
PSME2	-0.166279	0.000731159	5405.11	5408.32	5778.41	6243.66	6259.34	6190.58
HIATL1	-0.166065	0.00185034	5057.88	5529.26	5291.92	5895.51	5842.68	6161.83
PRKAA1	-0.166014	0.000600072	9251.78	9646.76	9979.31	11296.6	10777.1	10445.3
LAMP1	-0.165864	5.82e-05	20405.7	20263.2	19590.2	21715.5	22598.1	23472.5
TUBA1A	-0.165427	0.00314845	50478.7	45521.8	42542.6	50114.4	52643.9	53341.9
ATP6V1C1	-0.165076	0.000304642	5733.52	5963.01	6007.74	6697.89	6611.45	6609.59
MAGED2	-0.164624	0.00057135	7268.42	6823.21	6695.74	7845.85	7755.12	7772.12
DOK2	-0.164557	0.00730694	3379.37	3312.55	3047.53	3628.66	3682.52	3660.13
CD109	-0.164129	0.00316537	4750.66	4778.54	5248.74	5587.56	5489.61	5564.13
AEN	-0.163522	0.00311263	5624.05	5296.75	5045.31	5950.26	6139.75	5865.03
LLPH	-0.163007	0.00126381	5028.45	5076.75	5045.31	5870.7	5451.65	5703.8
SOD2	-0.162611	9.3e-05	10975	11097.1	10461	12017.7	12347.8	12142.9
C11orf24	-0.162445	0.00653081	3220.47	2987.24	3041.77	3526.87	3401.59	3472.19
PYGO2	-0.162263	0.0033206	4734.18	4406.31	4689.32	5325.8	4982.79	5234.47
MFSD1	-0.161561	3.5e-05	10693.7	10375.6	10432.2	11946.7	11631.3	11734.2
OCIAD1	-0.161302	0.0051989	4215.09	4549.16	4469.58	5037.53	5116.62	4717.91
CLN6	-0.160885	0.00868267	7430.85	6710.61	6432.82	7597.78	7460.9	8059.67
SEC23B	-0.16076	0.000454037	6711.66	7064.07	6909.72	7934.82	7614.66	7647.86
CYBRD1	-0.16072	0.000142529	7667.45	7798.11	7867.35	8854.38	8764.97	8534.13
ELK3	-0.160564	0.00491938	5533.41	5918.18	6100.82	6745.79	6739.58	6228.58
VANGL1	-0.160052	0.00896909	3088.64	2989.33	3194.34	3490.94	3340.84	3586.18
YTHDF1	-0.15948	0.00870539	4548.21	4243.66	4495.49	5095.7	4651.56	5169.77
TMEM245	-0.159474	0.00202302	4803.63	4746.22	5024.2	5354.03	5612.05	5378.25
CAST	-0.159344	0.00276392	3832.55	3865.17	4029.15	4342.93	4463.63	4347.17
TYW3	-0.159068	0.00668309	2695.49	2714.06	2752.95	3075.21	3069.4	3014.16
SEC61G	-0.159024	0.00319005	4816.58	4867.17	5225.71	5715.02	5535.17	5469.65
SLC8B1	-0.158635	0.00555101	4220.98	3935.03	3962.94	4380.57	4526.27	4681.96
NIPA2	-0.158315	0.000727654	8002.91	8176.6	8516.96	9521.61	9171.18	8958.27
CDR2	-0.15727	0.0069658	3438.23	3191.6	3225.05	3661.17	3695.81	3680.67
PIK3R2	-0.157	0.00163986	14868.8	13639.1	13309	15217	15502.7	16063.9
AP1G2	-0.156843	0.00940676	2895.6	2885.06	2748.15	3156.48	3139.63	3258.58
ARL8A	-0.156789	0.003504	3826.66	3678.53	3790.22	4296.74	4128.6	4215.72
MINOS1-NBL1	-0.156279	0.00985357	4136.23	4065.36	4525.24	4768.93	4882.19	4606.99
FTSJ2	-0.156053	0.00115694	7393.19	7468.63	8009.36	8608.03	8563.76	8401.65
FAM98A	-0.155981	0.00388023	5786.49	6315.44	6430.9	7049.46	6794.63	6896.11
CASC4	-0.15598	0.000515544	7627.43	7735.55	7968.1	8953.61	8566.61	8551.59
SCYL2	-0.155425	0.00690209	4667.09	5004.8	5249.7	5590.98	5661.4	5449.11
RBFA	-0.155369	0.00980926	3113.36	3106.11	2895.92	3388.29	3404.43	3405.44
CBX6	-0.155273	0.00180545	8545.54	7995.17	7820.33	9213.66	9204.4	8794.98
NCBP2	-0.15512	0.00741511	4429.32	4676.36	4876.43	5318.96	5327.32	4998.27
DDX3X	-0.155071	7.77e-05	21640.5	22379.8	23177	25475.9	24897.8	24624.7
ZFP91	-0.15466	0.000105118	9568.42	9696.81	9885.28	10765.4	10764.7	11000.9
KRAS	-0.154631	0.00314845	5772.36	6324.82	6159.35	6931.42	6853.47	6617.8
HTATIP2	-0.154548	0.00788284	2833.21	2788.09	2776.94	3150.49	3134.89	3103.51
PDPK1	-0.154103	0.00423064	4292.78	4202.99	4216.26	4551.66	4755.96	4896.6
HERC2P3	-0.153876	0.00893993	2899.13	2849.61	2918.95	3153.05	3240.24	3297.61
PTPLAD1	-0.153588	3.85e-05	14559.2	14095.8	14664.8	15980	16245.8	16059.8
FMNL3	-0.152755	0.00844843	3507.67	3350.09	3524.43	3741.58	3881.83	3973.35
EPDR1	-0.15266	0.000209015	8068.83	8124.46	8025.67	8842.41	9096.21	9050.7
RFWD2	-0.151494	0.00863661	3748.97	3729.62	3605.03	3963.13	4121.01	4282.47
UBA3	-0.151337	0.00455671	4394.01	4359.39	4545.39	4796.3	4927.74	5108.16
SATB2	-0.151244	0.00269481	5117.91	4873.43	4913.85	5536.24	5419.38	5651.42
EDEM3	-0.150714	0.000551003	13162	13453.5	14279.1	15253.7	15336.6	14935.2
DNTTIP2	-0.150457	0.000612803	6775.23	6932.69	7076.68	7749.19	7727.6	7658.13
NUP85	-0.15014	0.00971741	4178.61	4089.34	4365.95	4801.44	4811.95	4467.33
C1orf63	-0.149738	0.00876424	3959.67	4165.46	4189.39	4690.23	4655.35	4374.9
TIMMDC1	-0.149677	0.00306458	4442.27	4357.31	4523.32	4890.4	4914.46	5028.05
MCL1	-0.149654	0.000721179	14692.2	15653.6	15551.4	17574.5	16443.2	17037.5
SFT2D2	-0.149643	0.00141683	6351.48	6627.19	6661.19	7120.46	7422.94	7315.12
CARS2	-0.149351	0.00342193	5141.45	4926.6	5154.7	5529.39	5818	5594.94
TOR3A	-0.149294	0.000881329	8646.77	8145.32	8590.85	9550.69	9250.91	9423.49
VPS18	-0.149098	0.00683181	4588.23	4296.83	4408.17	4839.93	5111.87	4844.22
MYO1F	-0.14908	0.000436095	19690.1	18697.1	18204.6	20502.6	21003.7	21395.9
CIRH1A	-0.149028	0.00359593	5214.43	4847.36	5018.44	5532.81	5627.23	5616.51
MTAP	-0.148918	0.00110761	5965.4	5981.78	6116.17	6573	6748.12	6767.74
SIRT7	-0.148836	0.00573779	7500.3	7069.28	6656.39	7853.55	7981.96	7777.25
LRRC58	-0.148787	0.00910401	17227.6	18600.1	20130.4	21400.7	20991.3	19915
RNF126	-0.14825	0.00398531	5941.86	5830.6	5531.8	6448.96	6228.96	6561.32
WASH5P	-0.147755	0.00602242	4634.13	4831.72	4645.18	5020.42	5372.87	5302.25
S100A6	-0.147355	0.000224438	19666.5	20711.5	19986.5	22996.9	22218.5	21785.1
ETF1	-0.147312	0.000248737	11337.6	11424.5	11704.6	12945	12875.5	12436.6
TPCN1	-0.146896	0.00828327	5107.31	5020.44	4841.89	5693.63	5258.98	5683.26
PRDM2	-0.146614	0.00765871	3950.25	3937.11	3988.85	4567.91	4269.07	4358.47
RUNX2	-0.146473	0.00646825	4696.52	4652.38	4875.47	5433.59	5070.11	5300.2
WRAP73	-0.146452	0.00387128	6129.01	5755.52	5754.42	6525.95	6377.97	6680.45
RALA	-0.146077	0.0030079	5473.38	5648.13	5758.26	6377.96	6094.19	6268.63
STAT2	-0.145681	0.00171687	5449.84	5479.22	5627.76	6130.75	6110.33	6129.99
MOB1A	-0.145666	0.00248033	13011.4	13531.7	14335.7	15600.2	15061.3	14702.1
C19orf10	-0.144991	6.07e-05	19425.2	18926.5	18755.4	21331.4	20755.9	21163.8
ZFYVE26	-0.144501	0.00462385	4282.19	4201.95	4304.54	4691.09	4810.06	4681.96
SURF4	-0.144365	0.000279196	19326.3	18456.3	18453.1	20698.4	20288	21295.3
WDR1	-0.143874	6.78e-05	28400.4	26949.8	27287.7	30250.8	30424.5	30785.5
FAM105B	-0.143465	0.00235692	5644.06	5542.82	5774.57	6185.49	6279.27	6327.17
NGRN	-0.143318	0.00404922	5340.37	5091.34	5389.79	5768.91	5901.52	5859.9
ZNF638	-0.143307	0.00820813	5841.81	6180.93	6503.83	6984.45	6751.92	6806.77
SRSF7	-0.142992	0.00241881	12998.4	14151.1	14123.6	15574.5	15303.3	14830.5
TRPM2	-0.142876	0.00178032	11914.3	11581.9	11137.5	12403.5	12727.5	13208.9
RRP36	-0.142763	0.00160298	9540.17	9130.64	9273.09	10397.6	9942.81	10589.1
COL4A2	-0.142487	0.00498678	9575.48	8864.76	8582.21	9941.62	9947.55	10025.3
FAM168B	-0.142298	0.000260917	12795.9	13083.4	13280.2	14160.5	14585.8	14567.6
ARL8B	-0.1419	0.000362598	13065.5	13783	13664	14972.3	15026.2	14799.7
DYNLL1	-0.141312	0.000824156	8730.34	9117.08	8991.94	9837.25	10038.7	9797.31
ASCC3	-0.141036	0.000345021	13142	13253.3	13814.6	14915.8	14789.9	14728.8
SCAF1	-0.141002	0.000759545	9094.06	8871.01	8730.94	9724.34	9831.76	9944.16
SSR3	-0.140943	0.00557396	13320.9	14129.2	15139.8	15846.5	15713.4	15560.7
ARPC4-TTLL3	-0.140617	0.0013393	10059.3	10483	9986.99	11555.8	11172.8	11004
UBE4A	-0.140524	0.00352599	5913.61	5866.05	5956.88	6725.26	6342.86	6537.7
ARHGAP1	-0.140328	0.00342213	13233.8	12807.1	12307.2	13512.1	14237.5	14635.4
PDXK	-0.140261	0.00414026	12586.4	11791.5	11309.2	13350.4	12921.1	13164.7
FUBP1	-0.139735	0.00369925	5350.97	5164.33	5342.77	5887.81	5849.32	5781.85
MAPRE1	-0.139514	0.000899406	10762	11204.5	11419.6	12311.1	12138.1	12417.1
KCTD20	-0.139304	0.000453297	13107.9	13424.3	13783.9	14637	14833.5	15031.8
CLEC11A	-0.139304	0.00127525	12339.2	12612.1	11733.4	13322.2	13534.2	13639.2
LAMP2	-0.139118	0.00327359	13310.3	13679.8	14660	15687.4	15209.4	15102.6
PDE12	-0.138877	0.00622155	5893.6	5816	6080.66	6717.56	6631.38	6298.42
HSPH1	-0.138603	0.000116958	15088.9	15286.5	15482.3	16832.8	16771.6	16967.6
SF3B5	-0.138346	0.00202546	7448.51	7238.2	7141.93	7934.82	8170.83	7975.46
SLC39A11	-0.137647	0.00628494	6167.86	5874.39	5859.01	6504.56	6788.94	6454.52
PCNA	-0.137604	5.94e-05	29797.6	30581.4	29366.1	33071.1	32692.8	33111.6
VKORC1L1	-0.137558	0.00159324	11035	10894.8	11638.4	12454.8	12408.6	12153.2
FOXK1	-0.13738	0.00311134	8825.68	8885.61	9499.54	10081.9	10020.6	9911.3
ANXA5	-0.13687	0.00657526	5967.75	6253.92	6399.24	7001.56	6832.59	6705.1
SLC25A1	-0.136778	0.00798061	9172.92	8736.51	8668.57	9308.61	9766.27	10238.9
PITPNC1	-0.13669	0.00296478	7093.03	6863.88	7107.38	7841.58	7830.1	7542.08
RP11-302B13.5	-0.136414	0.00212823	10094.6	9418.41	9898.71	10775.6	10712.5	10915.7
NAA50	-0.136412	0.00204537	23633.2	25393.1	25670.8	28135.4	27464.2	26706.4
BAZ1A	-0.136125	0.00518936	8551.43	8995.09	9342.17	9684.99	9880.17	10078.7
ARID3A	-0.136121	0.00834617	8250.1	7936.78	7623.62	8473.73	9101.9	8667.64
CALU	-0.135744	0.00412733	11987.3	12841.5	13271.5	13908.2	14088.5	13985.3
ANKLE2	-0.135593	0.0026435	8839.81	8704.19	8554.38	9906.54	9349.62	9476.89
HSH2D	-0.135438	0.000764501	9302.4	9452.82	9408.38	10244.4	10477.2	10277.9
STK4	-0.135303	0.00645852	5940.68	6273.73	6003.9	6539.64	6680.74	6851.95
RBM6	-0.135296	0.00149567	9520.16	9778.13	9785.49	10950.1	10619.5	10443.3
ACTR1A	-0.135238	0.00767316	8252.45	8681.25	7828	9046.85	9174.98	9051.73
TACC1	-0.134036	0.00132338	13596.4	13589.1	14273.3	14982.6	15045.2	15572
ORAI2	-0.133894	0.00482153	9148.2	8756.32	8444.99	9551.55	9852.64	9576.51
NOP2	-0.133567	0.003716	5883.01	5788.89	5855.17	6354.87	6422.58	6498.68
SKP1	-0.132768	0.00732667	8158.28	8597.83	8746.29	9404.42	9621.06	9017.84
TMEM127	-0.13255	0.00511519	6958.85	6828.43	6701.49	7289.83	7550.12	7678.67
BST2	-0.132035	0.00230842	16669.7	16107.1	15449.7	17401.7	17492.9	18064.4
NOMO3	-0.132027	2.43e-05	33342.9	33390.4	33431.7	36543.3	36672.4	36684.4
KIAA0319L	-0.132	0.00919535	5558.13	5291.54	5362.92	5857.02	5865.46	6094.05
ATP6V1A	-0.131774	0.00847957	6028.96	5999.51	6320.55	6610.64	6912.32	6642.45
HSD17B4	-0.13109	0.00128743	11489.4	11274.4	11828.4	12687.5	12752.2	12518.8
FIBP	-0.131087	0.00663728	6370.31	6357.14	6044.2	6900.62	6779.44	6926.92
DNAJA2	-0.131057	0.0086688	6007.77	6214.3	5794.72	6661.96	6526.98	6593.16
PARVG	-0.130477	0.00196472	11071.5	11265	10619.3	12047.6	12043.2	12054.6
YKT6	-0.13019	0.00160298	9732.03	9895.96	10047.4	10659.3	10944.1	10945.5
COX7A2	-0.129964	0.00308752	7283.72	7296.59	7481.61	8139.26	7958.23	8099.72
CAND1	-0.129738	0.000961561	17832.6	17242.6	18303.4	19693.3	19385.4	19429.3
ZDHHC3	-0.129053	0.00237248	9701.43	9400.69	9361.36	10197.4	10468.6	10523.4
NFIC	-0.129002	0.0040442	9702.6	9234.9	9468.83	10170	10674.6	10287.2
MAT2A	-0.128699	0.000755646	20205.6	20953.4	21072.7	23120.1	22257.4	22781.3
LGALS9	-0.128668	0.00603598	12159.2	12122	11249.8	12711.4	13063.5	13160.6
STAT6	-0.128134	0.00408992	17786.7	16539.8	16662.6	18238.3	18475.2	19131.5
CD68	-0.127107	0.00195344	20477.5	20044.2	19012.5	21689	21653.8	21789.3
AC015987.2	-0.126666	0.00927677	7427.32	7519.72	7780.99	8411.28	8482.14	7984.7
MTATP6P1	-0.126277	0.000383313	40494.8	41082.1	41272.1	44609.8	43669.2	46010.4
SCARB1	-0.125776	0.00221449	17906.8	17449	16708.6	18781.5	18985.9	19139.7
NDUFA4	-0.124957	0.00622249	12692.4	11659.1	12071.1	13416.3	13222	13160.6
CD93	-0.124802	6.37e-05	48609.5	47717.7	48073.4	52242.7	52825.2	52558.3
SPN	-0.123479	0.000126852	33591.3	33117.2	33537.2	36175.4	36604.1	36555
CAMK2G	-0.12087	0.0092729	7875.79	7544.74	7424.03	8342.85	8255.3	8290.74
TUG1	-0.120261	0.00566725	9570.77	9558.13	9818.11	10744	10253.2	10528.5
ZWINT	-0.120189	0.00433114	9143.49	9148.36	8859.52	9891.15	9841.25	9828.12
RER1	-0.119486	0.00820145	7501.48	7313.27	7315.61	8150.38	8055.04	7879.95
RAP1B	-0.118955	0.00513543	13197.3	13538	13594.9	14986.8	14750	14139.3
PLEKHB2	-0.118868	0.00142716	30858.1	29568	29339.2	32741	32766.8	32099
ATP5L	-0.118739	0.00531471	8826.86	8856.42	8966.99	9807.32	9703.63	9477.92
PNRC2	-0.118504	0.00598995	12767.7	12714.3	13285.9	14426.5	14019.2	13720.3
UBASH3B	-0.118308	0.0027558	18287	18483.4	19123.8	20662.5	20225.4	19883.2
BCL2L1	-0.117473	0.00254652	12943.1	12622.5	12526.9	13767	13799	13817.9
NOMO2	-0.11532	0.00047569	30945.2	31495.9	31156.6	33641.7	34093.7	33768.9
SIRPA	-0.113881	0.00823784	11248.1	11131.5	10784.4	11709.8	12102	12138.8
HNRNPAB	-0.113513	0.00863661	30655.7	29069.6	28040	31349.2	31776	31985
ADAR	-0.112801	0.00106367	37076.6	35835.4	37143.2	39572.3	39853.8	39721.2
BYSL	-0.112504	0.00854144	8054.7	8183.9	8053.5	8760.29	8758.33	8789.85
WDR82	-0.111653	0.0041349	23606.2	22604	23048.4	24521.3	24853.2	25566.5
RCBTB2	-0.105876	0.0069658	18449.4	19403	19179.5	20542.8	20350.7	20572.3
HNRNPH1	-0.104186	0.00530096	45929.3	46077.6	47434.4	51288	49995.9	48784.2
RRM2	-0.103968	0.00766263	51592.2	54327.1	55320.9	57914.9	58063.3	57551.5
TALDO1	-0.10273	0.00877986	18091.6	17286.4	17505.1	19027.8	18814.1	19013.3
NOMO1	-0.102377	0.00273688	32260	32826.3	33058.4	34846.1	35271.5	35360.7
SUGP2	-0.0984941	0.00923666	18003.3	18292.6	18586.5	19587.3	19783.1	19463.2
PDIA6	-0.0966309	0.00977866	38244.2	38877.9	40303	41954.6	42188.6	41564.6
TGOLN2	-0.096355	0.00704626	26234.6	25909.2	25872.3	27713.7	27511.7	28265.3
DDX5	-0.0948125	0.0081577	35434.6	35299.5	35490.9	38754.5	37466.8	37329.4
RPL7L1	-0.0905486	0.0087743	38808.1	39160.5	39673.5	41832.3	42236	41308.9
HNRNPK	0.0929732	0.00483278	64281.1	65142.7	65706.1	60367.4	61529.4	60903.5
CCT4	0.0942685	0.00557396	37784	37539.1	37905.1	34905.1	35351.2	35716
HSP90AB1	0.0948038	0.00295042	388915	381333	385689	359220	356001	366302
UBC	0.0953746	0.00643778	205062	201610	195755	185145	190138	188049
SENP3-EIF4A1	0.0974309	0.00854144	83589.8	81138.3	78810.7	75198.5	75561	76615.1
RPS3	0.097484	0.0014582	126161	124503	125876	116680	117832	117143
TMED10	0.0976109	0.00599581	23707.4	23695.7	23870.7	22263.8	22340	21937.1
HNRNPA0	0.0984329	0.00784869	19223.9	19578.2	19716.8	18152.7	18251.3	18197.9
TPT1	0.0998981	0.00331501	136564	139370	140434	131865	129391	126870
MTHFD1	0.100055	0.00468879	21554.5	21604.1	21405.6	20052.6	20013.7	20107.1
STT3A	0.100303	0.00823656	22259.6	21562.4	21865.3	20181.8	20270.9	20748.9
HMGB2	0.101567	0.00732667	25793.2	25113.7	25206.4	24071.3	23137.2	23637.8
RPL29	0.101608	0.0021845	70104	69176.8	67653	64018.3	64351.1	64298.7
CNOT1	0.1026	0.00772077	25036.3	25779.9	26366.5	23707.8	23974.3	24119.5
RAD23A	0.102842	0.00964824	21642.8	21759.4	20740.7	19631.7	20048.9	19965.4
MCM6	0.102892	0.00158636	51790	51424.3	52610.2	48599.5	48074	48287.2
PLEK	0.103412	0.00362232	34571.8	35335	35997.5	32847	33023.1	32603.3
MAP4	0.103472	0.00311707	26586.5	26576.5	26209.1	24307.4	24783.9	24706.9
RPS17	0.104666	0.00754378	108548	104633	101794	99692.5	97469.1	95362.5
EIF4A1	0.104715	0.00379931	81758.2	79713	77204.4	73461.2	73647.6	74588.9
RPS17L	0.104791	0.00756778	108831	104908	102020	99936.2	97714.9	95574.1
EIF3I	0.104881	0.00625413	23740.4	23300.5	22640.6	21339.1	21687	21680.4
MDC1	0.105608	0.00518936	16577.9	16173.9	16242.3	15104	15195.1	15175.6
RPL26	0.106161	0.00310021	31497.3	30957.8	31752.5	29659.8	29097.6	28659.7
PNN	0.106458	0.00634834	18611.9	18426	18491.5	17608.7	16835.2	17060
SLC1A4	0.106459	0.00855671	22034.8	21432	20905.7	19813.1	19587.6	20301.2
LARP1	0.106701	0.0022194	26486.5	26937.3	27152.4	24815.5	24840.9	25096.1
RPL15	0.10708	0.00106486	103273	100697	100235	93177.6	93706.9	95270.1
DIAPH1	0.107398	0.00345983	21759.4	21755.3	22430.4	20269	20370.6	20503.5
WHSC1	0.108003	0.00181521	32916.8	31997.4	32908.7	30025	30369.4	30270
RPS3A	0.108263	0.00480669	70161.7	66352.2	67154.1	64241.6	62849.6	61583.4
APEX1	0.108808	0.00458342	15550.3	15207.3	15577.3	14345.3	14163.5	14401.2
NNT	0.109812	0.00303194	29229	28055	28512.1	26028.5	26609.1	26766
XRCC5	0.110683	0.00467873	28165	28774.5	29897.6	27108.9	26751.4	26451.7
APP	0.110721	0.00449246	27862.5	26410.8	26403.9	24740.3	24949.1	24913.3
CHAF1A	0.111004	0.00912248	10387.7	10364.1	10067.6	9388.16	9544.18	9554.94
DKC1	0.111574	0.00757476	15107.7	14909.1	14314.6	13575.4	13557.9	13827.1
SLC25A5	0.111891	0.00117101	43020.8	41599.3	41515.9	38587.7	38929.4	39063.9
RPL41	0.111894	0.00712679	54317.2	57500	57910.7	51267.5	53958.4	51586.8
EIF4EBP2	0.112266	0.00563686	16587.3	16207.2	16988.8	15113.4	15273.9	15601.7
HNRNPR	0.112332	0.00318477	28034.3	28496.1	29498.5	26836	26535	26104.6
MBTPS1	0.112448	0.00617885	10451.2	10632.1	10672.1	9714.93	9767.22	9848.66
TUBB	0.112525	0.00174097	267846	255394	252382	236510	238432	241559
CS	0.113144	0.000515544	46592	45835.7	45504.7	42302.8	42270.2	42814.4
PPP2R4	0.113241	0.00716895	12439.3	12895.7	12358	11452.3	11778.4	11558.6
WASF2	0.113811	0.00300549	15818.7	15581.6	15803.8	14555.7	14732	14269.8
RPS15A	0.11404	0.00684782	37553.3	37924.9	39005.7	36407.3	35524	33666.2
H2AFV	0.114639	0.00229316	24157	25380.6	24912.8	23106.4	22835.4	22726.9
NPM1	0.11469	0.000517814	99575.6	102279	103009	94615.6	94358.9	92275.4
KLF13	0.115233	0.00374042	20545.8	19805.5	19439.5	18172.4	18579.6	18356.1
MATR3	0.115527	0.00170546	29505.7	30216.5	31009.8	28057.6	27586.6	27996.3
EZR	0.115677	0.0040442	21938.3	21615.5	20711.9	19464.9	19708.1	20041.3
ADNP	0.115948	0.00872132	8678.55	8778.22	8827.85	7890.33	8159.44	8163.4
CTDNEP1	0.116221	0.00718533	11175.1	10797.9	10868.8	10018.6	9907.69	10317
CCT3	0.116221	0.00413224	51860.6	48406.9	48117.6	45260.8	45717.4	45687.9
EP400	0.116815	0.00898616	10896.2	10708.2	10960	9687.56	9984.57	10305.7
RPL27A	0.117173	0.00383986	85216.5	81079.9	78153.4	75679.3	74998.1	74315.8
DAZAP1	0.117794	0.00077479	24662	24575.7	24113.5	22357.1	22762.3	22390
SNTB1	0.117834	0.00255007	14792.3	14662	14907.6	13884.2	13550.3	13380.4
RPS24	0.119095	0.0068914	55959.2	59486.3	60963.1	55089.5	54806	52219.4
CIRBP	0.119342	0.00627246	13429.2	13951.9	13374.2	12829.5	12476.9	12135.7
TIMELESS	0.119482	0.00573889	11594.2	10974.1	11093.4	10244.4	10353.8	10324.1
MIR3654	0.119497	0.000187068	121730	123526	121422	112621	114263	110264
LUC7L3	0.119594	0.0019184	15112.4	15331.4	15277.9	14296.5	13897.7	13822
PLK1	0.119741	0.00473159	19874.9	19624	18481.9	17815.7	17625.8	17814.9
SAE1	0.120328	0.00179151	22138.4	22533.1	23242.2	20698.4	21161.2	20526.1
RPL28	0.120931	0.00095167	54060.6	53455.5	51764.8	47508.8	49536.5	49214.5
EEF1G	0.121766	0.000139245	120075	121930	119777	110996	112527	108591
MLLT6	0.121784	0.00928415	15450.2	14452.4	14356.8	13134.9	13819.9	13625.9
DYNC1H1	0.121992	0.0010646	22799.9	23097.2	23849.6	21417.8	21088.1	21494.5
PUM1	0.121995	0.00355925	9427.17	9278.7	9302.83	8662.77	8488.78	8535.16
ARIH2	0.122662	0.00630647	11840.2	11463.1	11131.7	10273.5	10629	10655.9
CDCA8	0.122894	0.00531329	13038.4	13047.9	12591.2	11696.1	11517.4	12233.3
TNPO3	0.123057	0.00563192	9988.63	9893.87	9673.22	8797.07	9255.66	9029.13
EIF3G	0.123079	0.00324811	17470.1	16984	16831.5	15184.4	15689.6	16130.6
RCSD1	0.123633	0.0039578	11216.3	11075.2	10711.5	9896.28	10188.6	10145.5
RPS25	0.123761	0.000374496	48934.4	49256.6	48056.2	43715.1	45711.7	44614.7
RPL7	0.123877	0.000911531	99516.7	104311	107067	95319.6	95135.3	94424.9
RPL8	0.124294	0.000109818	138729	137283	133465	123818	125503	125902
ERO1L	0.124325	0.00977866	10046.3	10287	10770	9788.5	9397.07	9281.77
ZNF318	0.124556	0.00262256	18722.5	18159.1	18672.8	17040.7	16373	17451.3
B4GALT5	0.124671	0.00694259	12159.2	12977	12704.4	11162.3	11747.1	11728
QARS	0.124784	0.00207649	29282	27837.1	27218.6	25743.7	25425.5	26032.7
APMAP	0.125131	0.00306458	10136.9	9833.4	10122.3	9194.84	9046.85	9297.17
CNP	0.125167	0.00520864	7981.72	7816.88	7811.69	7167.51	7336.57	7094.32
CNTRL	0.12544	0.0068406	7466.17	7485.31	7560.29	7057.16	6807.92	6721.53
SMARCC2	0.12577	0.00410085	14506.2	14140.7	13494.1	12698.6	12794.9	13043.6
ARHGAP17	0.125798	0.0021845	11017.4	10796.8	10723	9773.1	9940.91	10049.9
PPP2CA	0.125838	0.00118551	12664.1	12357.7	12388.7	11445.4	11384.5	11394.2
USP39	0.125865	0.00469588	8298.36	8059.82	8129.3	7596.07	7354.6	7438.35
DNASE1	0.126328	0.00558071	9567.24	9123.34	9129.15	8332.58	8653.92	8439.65
CCNG1	0.126549	0.00113648	12903.1	13288.8	13237.9	12053.6	11928.3	12078.2
ELMO1	0.126624	0.00133593	11807.2	11759.2	11896.5	10978.4	10692.6	10753.4
UBA2	0.126694	0.00273673	16270.7	16766.1	17233.5	15726.8	15242.6	14984.5
RP11-152F13.10	0.126695	0.00323417	52629.2	55438.6	54095.6	50079.3	51153.8	46990.1
RP11-290D2.6	0.126918	0.000112384	100591	101438	98754.9	92407.8	93005.5	89682.3
RPL13A	0.127421	0.000321694	175327	168701	164085	155184	154269	155015
STAT5B	0.127521	0.00766827	11374	11540.2	11069.4	9848.38	10565.4	10620.9
TOP1	0.127544	0.00125678	15327.8	16101.9	15441.1	14253.8	14292.5	14284.1
RPL23	0.127816	0.000526083	50090.3	47905.3	47745.3	44991.3	44777.7	43393.6
NDUFB9	0.128039	0.00162063	17406.5	18075.7	18545.2	16342.7	16675.7	16335
DDX24	0.128085	0.000799231	14332	14296	13912.5	12965.5	12877.4	13014.8
RPS9	0.128197	0.000934361	65180.4	62657	60178.1	57260.5	57455.9	57005.1
RPS19	0.128489	0.00060221	65119.1	61855.2	60712.6	57040.7	57029.7	57333.8
MCM4	0.128519	0.00126234	58707.6	55325	54235.7	51193.9	50647	51796.3
PES1	0.128678	0.00811206	9408.34	8965.9	8708.87	8100.77	8185.07	8418.08
RPL6	0.128945	7.23e-05	115246	112905	111631	103656	101639	105036
TCF12	0.128994	0.00139357	11677.7	11908.3	11849.5	10980.1	10582.5	10781.1
ADIPOR1	0.129222	0.00342213	8782.13	8672.91	8480.5	7768.87	7854.78	8037.08
RPS2P46	0.129228	0.000211817	32461.3	32082.9	33258	29946.3	29306.4	30043
PDCD4	0.1295	0.00849218	12346.3	12840.4	13614.1	12083.6	11757.5	11538
NSA2	0.129555	0.00436398	7111.87	7262.18	7161.12	6438.7	6550.71	6653.75
TCHP	0.130639	0.0051989	8346.62	7988.92	8364.39	7466.9	7354.6	7685.85
ASAH1	0.130648	0.00286555	13413.9	14101	14379.8	12621.6	12577.5	12993.2
RPTOR	0.13067	0.00329649	9189.4	8837.65	8988.1	8102.48	8406.21	8108.97
U2AF2	0.131085	0.00489779	35994.9	33834.6	32194.8	30569.9	30734.8	31620.4
UQCRH	0.131092	0.00281828	16346	17734.7	17382.2	15725.9	15760.8	15406.6
TMPO-AS1	0.131145	0.00495136	13625.8	13046.9	12502	11624.2	12082.1	11970.4
MDH1	0.131501	0.000382155	29340.9	30390.6	30842.8	28017.4	27277.2	27255.8
HEXA	0.131961	0.00179186	13077.3	12557.9	12375.3	11663.6	11334.2	11610.9
PGAM1	0.13213	3.7e-05	72686.5	71571.8	70643	64772.8	64792.4	66275.6
ACBD6	0.132289	0.00398418	6639.86	6631.36	6499.99	6049.48	5928.1	6014.97
CLK2	0.132468	0.00807837	6677.53	6413.45	6223.64	5894.65	5821.8	5847.58
MAPK1	0.132483	0.0019585	12260.4	11804	12611.4	11097.3	11119.7	11171.4
TCEA1	0.132658	0.00470459	19294.6	20199.6	21020.8	18951.7	18433.5	17675.2
SDHB	0.133068	0.00225178	11966.1	12601.7	12207.4	11478.8	11024.8	10954.7
MTR	0.133512	0.00662297	7366.12	7708.44	7974.82	6902.33	7015.77	7042.97
DHFR	0.133558	0.00407528	15166.6	15985.1	16681.8	14703.7	14601	14194.8
RACGAP1	0.133719	0.000684396	14188.4	14579.6	14868.2	13376.1	13197.3	13128.8
EIF2S3	0.133785	0.000489163	31261.9	32099.6	33454.7	29562.2	29480.1	29046.9
CAMKK2	0.133986	0.00190863	14551	13566.1	14063.2	12764.5	12584.2	13002.5
SNRNP200	0.134017	0.000458455	69356.6	64662.1	65353	59842.2	60215.9	61295.8
ZYX	0.13405	0.00119226	27288.1	26309.6	25159.4	23621.4	23797.8	24195.4
PSAP	0.134165	0.000791905	30421.4	29004.9	28253	26248.4	26904.2	26578
PHIP	0.134295	0.00893993	7111.87	7342.46	7760.84	6611.49	6841.14	6733.85
CCT5	0.134367	4.09e-05	65386.3	63636.1	62868.7	58586.4	57632.4	58361.8
EEF1D	0.13441	0.0030287	27874.2	26266.9	25163.2	23657.3	23968.7	24440.9
MAGED1	0.134744	0.00299274	13729.4	13719.4	12731.3	12027.1	12175.1	12301.1
PGK1	0.135466	4.4e-06	114867	112871	114601	104362	103424	103513
SMARCE1	0.135563	0.000210299	16301.3	16098.8	16017.8	14806.4	14729.1	14460.8
PRR11	0.135828	0.00408644	10623.1	10983.5	11577.9	9850.09	10102.3	10179.3
RSF1	0.136061	0.00298153	6812.89	6865.96	7063.24	6337.76	6234.66	6257.34
SF3A3	0.136639	0.000167268	18262.3	18843.1	18723.7	16787.5	16830.4	17086.8
PPA1	0.13679	0.000811348	14028.3	13639.1	13275.4	12463.4	12214	12478.7
XPO6	0.136903	0.00163985	24090	22521.6	22216.4	20639.4	20518.7	21288.1
XXbac-BPG252P9.9	0.137019	0.0035597	104633	95713.7	93155.9	87081.9	88058.8	91051.3
NBAS	0.137079	0.00796091	5950.1	6194.49	6219.8	5567.03	5359.59	5725.37
AC010761.8	0.137206	0.000267213	26811.3	27811.1	26223.5	24730.9	24213.5	24431.6
MRPL18	0.137241	0.00933611	6276.15	6598	6551.8	5773.19	6135.95	5698.66
PREPL	0.137329	0.00531471	8212.43	8226.64	8614.83	7839.86	7294.81	7579.05
MSN	0.137599	0.000278156	205307	197549	189754	176442	179651	181619
SMS	0.137642	3.97e-05	22297.3	22302.7	22116.7	20178.3	20271.9	20105
NPIPA8	0.1377	0.00834768	8670.31	8373.66	7969.06	7282.13	7574.79	7803.96
DDX10	0.13803	0.00977866	4716.53	4772.29	4882.19	4352.34	4453.19	4210.58
SMYD3	0.138333	0.00426729	5842.98	5682.54	5798.56	5330.08	5165.02	5197.5
MGEA5	0.138385	0.00369068	9416.57	9839.65	10265.3	9050.27	8900.69	8801.14
PPP2R5D	0.138761	0.000143957	20005.5	19514.6	19180.4	17637.8	17764.4	17819
NOB1	0.138915	0.00771436	5110.85	4819.21	4961.83	4482.37	4526.27	4469.38
UQCRC1	0.139261	0.0065796	36054.9	33161	31559.6	29559.7	30470	31175.8
SP1	0.139525	0.000208644	13232.6	13266.9	13498.9	11988.6	12065.9	12194.3
ARID1B	0.139536	0.00509201	8423.13	7784.55	8437.32	7366.82	7413.45	7525.65
TFG	0.139792	0.00328859	6851.74	6835.73	7041.17	6158.98	6446.31	6158.75
TRRAP	0.139977	0.0019159	8893.95	8415.37	8902.7	7877.5	7912.67	7937.46
AKNA	0.140477	0.00230003	9214.12	8696.89	8835.53	7890.33	8061.68	8247.61
CTR9	0.140557	0.00439473	7120.11	6625.11	6869.41	6307.82	6128.36	6203.93
DHX38	0.140629	0.00136637	9072.87	8918.98	8594.68	8049.44	7995.25	8008.32
MAN2C1	0.140664	0.00787274	11062.1	10367.2	9955.33	9356.51	9192.07	9818.87
LAMP5	0.140664	0.000226542	11920.2	11828	11893.6	10855.2	10648	10764.7
HNRNPDL	0.140664	8.24e-05	24304.2	24503.7	23928.3	22461.4	21688.9	21711.2
PRPF6	0.140725	0.00807477	9362.43	8600.96	8374.95	7866.38	8048.4	7886.11
ESYT1	0.141223	0.0025123	25089.3	23012.7	22865.1	20768.6	21611.1	21788.2
RPL23A	0.141282	0.000510485	46268.3	50636.1	48269.2	43933.2	44136.1	43283.8
RP11-887P2.3	0.141355	4.25e-05	29385.6	29541.9	28682.9	25990	26644.2	26672.5
EIF1	0.141526	0.000172648	23009.4	24170.1	24091.4	21690.7	21643.4	21159.7
METAP2	0.141949	0.000303884	18302.3	17934.9	17333.3	16046.7	15963.9	16437.7
RPL9	0.142257	0.00013545	99391.9	104496	106824	95177.6	93320.6	92522.9
NPIPA1	0.142369	0.00116757	13062	12660.1	12075.9	11436	11326.6	11391.2
RP11-1212A22.4	0.142419	0.00465171	6485.67	6409.28	6041.32	5734.69	5707.91	5653.48
CHMP2A	0.142473	0.00592312	8409	8045.22	7666.8	7348	7036.65	7389.06
FOXP4	0.14268	0.00540355	15891.6	15245.9	14445.1	13157.1	13618.7	14377.6
KTN1	0.14274	0.000254153	13923.6	14005.1	14426.8	12939	12803.4	12546.5
TCF3	0.142812	0.00114973	20243.3	19033.9	18622	17037.3	17586.9	17682.4
CDC37	0.143264	0.000208773	26473.5	25763.3	24915.7	22980.7	23717.1	23015.5
SRRM2	0.143376	4.65e-06	54863.3	55591.9	55956.1	49506.2	50281.6	50682.1
ATF7	0.143537	0.0067034	4409.31	4353.14	4520.44	3964.84	3953.96	4066.81
NOC2L	0.143689	0.00124821	25566	24353.6	23108.8	21891.7	21725	22311
TRAP1	0.143738	0.000306269	22755.2	21427.9	21402.8	19482.9	19816.3	19936.6
RPL31	0.143919	3.71e-06	57039.7	57851.4	57590.2	52184.5	52509.1	51199.7
EIF2S2	0.144015	0.000241634	16431.9	16155.1	16791.2	15217.8	14546.9	14829.5
RASA3	0.144058	0.00146573	7554.45	7311.18	7295.45	6617.48	6591.52	6791.36
CASC3	0.144158	0.00138691	7468.52	7666.73	7625.54	6743.22	6780.39	7023.46
AP000275.65	0.144233	0.00733286	5722.92	5798.27	5328.38	5103.4	5014.11	5069.13
SLC39A14	0.144716	0.000551855	10452.4	10290.1	10099.3	9077.65	9314.5	9440.95
TAX1BP1	0.144812	3.08e-05	34995.5	34857.4	35334.4	32526.2	31039.5	31414
UCP2	0.144885	8.73e-05	17312.4	17217.6	16808.4	15459	15219.8	15665.4
LIG1	0.144952	0.000830688	12651.2	12886.3	11973.3	11318	11245.9	11272
LARS	0.145105	0.000314738	20571.7	21120.3	22135.8	19332.3	18998.2	19271.1
AK2	0.145268	6.27e-05	64182.2	67327.1	68405.3	60925.1	60116.2	59402.1
TONSL	0.145405	0.00520283	11591.8	11368.2	10508	9800.47	9886.81	10464.8
OXSR1	0.145457	0.0045207	7341.4	7356.02	7835.68	6937.4	6853.47	6513.05
RP11-603J24.17	0.145582	0.00490962	12228.6	13729.8	12731.3	11576.3	11955.9	11326.5
TOMM20	0.145585	0.00121218	19413.4	20123.5	21137.9	18672	18396.5	17639.3
LINC01001	0.145758	0.00632392	4720.06	4601.29	4483.02	4069.2	4137.14	4224.96
STX6	0.145783	0.00473567	4523.49	4540.82	4695.08	4151.32	4124.8	4120.21
SMC2	0.145801	0.000419577	12287.5	12871.7	12701.6	11637	11179.5	11327.5
CNBP	0.145955	3.61e-05	27323.4	28656.7	28095.6	25337.3	25430.3	25089.9
CPSF1	0.145968	0.00225767	23696.8	22550.8	21137.9	19952.5	20015.6	20744.8
EPB41	0.145987	0.000969324	8768.01	8862.67	9232.78	7939.95	8149	8132.59
PPP2R1A	0.146185	0.00270125	27581.1	25607.9	24535.7	22700.1	23366.9	23944.9
EIF5B	0.146395	6.55e-06	35400.4	35746.8	35307.6	31654.6	31849.1	32538.6
CCDC47	0.146502	0.000486354	8273.64	8271.48	8480.5	7523.36	7505.51	7528.73
NPIPB4	0.146503	0.00467769	6088.99	6085.01	5786.08	5437.01	5202.98	5527.16
RALY	0.146503	0.000512771	15344.3	14781.9	14308.8	13125.5	13363.4	13555
EXOC4	0.146547	0.00311263	6537.46	6267.47	6080.66	5673.1	5648.11	5680.18
CNOT8	0.146555	0.00870108	7749.84	7551	8356.72	7288.12	7222.68	6776.98
THRAP3	0.146612	5.72e-05	18755.5	19249.7	19289.8	17484.7	17234.8	16944
ERMP1	0.146683	0.00188297	5972.46	6064.15	6106.57	5352.32	5439.31	5553.86
MEF2D	0.146993	0.000305336	28146.1	27453.4	25964.4	24171.4	24602.7	24716.1
COASY	0.146993	0.00454644	18454.1	17753.5	16332.5	15198.1	15984.8	16097.8
CRTAP	0.147216	0.000195212	35161.5	33585.4	32768.6	29989.1	30283	31194.3
NUP188	0.147562	0.0044253	16181.2	14354.4	14497.8	13433.4	13383.3	13688.5
MAF1	0.147616	0.00163097	10760.8	9957.47	10239.4	9150.36	9171.18	9541.59
RNF26	0.147675	0.00301174	11882.5	11025.2	10723.9	9936.48	10003.5	10314.9
BTAF1	0.147714	0.0022488	6675.17	6476.01	6750.43	6148.71	5841.73	5916.38
PLXND1	0.148436	0.00658645	17839.7	16035.2	15967.9	14663.5	14441.6	15686
CDKN2C	0.148442	0.00193313	7441.45	7043.22	7170.71	6385.66	6417.84	6674.29
PPM1G	0.148638	0.00024718	36064.3	34664.5	33576.6	30575	31077.4	32224.3
SAMD1	0.148706	0.00964824	7346.11	7048.43	7089.15	6057.18	6358.99	6884.82
RP11-158I13.2	0.148713	0.00129572	6484.49	6239.32	6383.88	5694.49	5712.65	5778.77
SNHG5	0.148766	0.00149051	15192.5	16067.5	16697.1	14684	14512.7	13938.1
FAM120A	0.148958	0.000105118	18097.5	18511.5	19076.8	16530	16979.5	16616.4
CTNNBL1	0.149154	0.00437002	5333.31	5437.51	5441.6	4645.75	4955.27	4971.57
MIA3	0.149466	0.000479215	8002.91	8169.3	8153.29	7399.33	7298.6	7177.5
PHF10	0.149559	0.000853472	9737.92	10339.1	10379.4	9126.41	8989.91	9272.52
RP11-958N24.1	0.149969	0.00655501	13903.6	12814.4	12128.7	11281.2	11599.9	11984.8
ALDH5A1	0.15028	0.00370984	4308.08	4261.38	4328.53	3876.73	3808.75	3895.3
PNISR	0.150383	0.000211169	13177.3	13120.9	13636.2	12262.4	11889.4	11745.5
RPLP2	0.15043	0.000891045	58679.4	65942.4	63058.7	55754.1	57367.6	55505.8
RFC1	0.150548	0.000183969	12806.5	13181.4	13566.1	11918.5	11827.7	11812.2
EEF1A1P5	0.150598	5.81e-05	205512	191544	190728	175302	176725	176422
SF3B2	0.150789	0.00014429	27718.9	26749.6	25675.6	23701.8	24222.1	24098.9
CLEC2B	0.150821	0.00661361	4623.54	5005.85	4725.78	4217.19	4388.65	4274.25
NOTCH2	0.150826	0.000192835	16427.2	15965.3	16585.8	14319.6	14550.7	15149.9
PRKDC	0.151184	0.000234315	76303.7	79499.2	84032.5	70694.8	71878.4	72898.5
STX10	0.15148	0.00490962	7075.38	6505.2	6453.93	6071.72	5833.19	6056.05
CD47	0.151615	0.000984312	15340.8	16046.6	16775.8	14823.5	14391.3	14020.2
KIF15	0.151694	0.000278329	8272.46	8191.19	8282.83	7342.01	7505.51	7374.68
AC138969.4	0.151753	0.0066071	19110.9	18233.1	16497.5	15709.7	15844.3	16704.7
MPRIP	0.151792	0.00293165	8297.18	8197.45	7768.51	7104.21	7068.92	7589.32
RPS16	0.151974	0.000440555	54875.1	51638.1	49366.9	46116.2	47442.8	46357.5
RPL32	0.15211	7.48e-05	63240.5	67415.7	68257.6	60055.2	59858	58722.2
RP11-197N18.2	0.152182	0.000194972	14101.3	13922.7	13709.1	12867.1	12119.1	12473.6
PTDSS1	0.152501	3.83e-05	17125.2	16482.5	17147.1	15205.8	15138.2	15227.9
PLAGL2	0.152801	0.00802455	5110.85	4982.91	4772.8	4400.25	4261.47	4650.13
POLR2J3	0.152869	0.0027558	6312.64	6386.34	6473.12	5452.41	5892.03	5844.49
TUFM	0.152998	0.00106293	41225.8	37888.4	36750.7	34037.8	34384.1	35460.3
MBD6	0.153712	0.00319663	5475.74	5491.73	5125.91	4834.8	4766.4	4807.25
SEC63	0.153779	0.00131081	13938.9	15523.2	15221.3	13446.2	13255.2	13342.4
RSL1D1	0.154234	0.000139488	13416.3	13556.8	13639	12346.2	12347.8	11710.6
ANXA11	0.154324	2.85e-05	19881.9	19903.5	19212.1	17516.3	17425.5	17962.8
MYB	0.154681	7.96e-06	41816.7	40115.6	39778.1	36519.3	36535.7	36075.5
HNRNPU-AS1	0.154852	0.00557396	11104.5	12357.7	12764.9	11046.8	10868.2	10491.5
ATF7IP	0.154991	0.00495136	3614.79	3644.12	3596.39	3181.28	3264.92	3263.72
FAR2	0.155142	0.000867326	12251	12484.9	13290.7	11663.6	11338.9	11044.1
RAB3GAP1	0.155244	0.00551251	5914.79	5899.41	6424.18	5239.41	5471.58	5604.18
RAD54L	0.155298	0.00128743	5589.91	5500.07	5480.95	5011.87	4830.94	4985.95
AKAP8L	0.155428	0.00205997	9940.37	10354.7	9427.57	8701.27	8689.04	9201.66
RP11-613M10.8	0.155662	0.0052984	5243.86	5110.11	5590.34	4768.93	4618.34	4868.87
PPIL2	0.155695	0.00516687	5072	4939.11	4717.15	4236.86	4408.58	4518.67
ARHGAP11A	0.155736	3.62e-05	30898.1	32835.7	32586.3	28730.8	29199.2	28356.7
HDGFRP2	0.155767	0.00117008	11059.8	10967.8	10141.5	9408.69	9584.99	9784.98
DENND1A	0.155971	0.000572708	6256.14	6434.3	6327.27	5722.72	5655.71	5640.13
STK24	0.156113	0.000225541	8990.47	8773	8724.22	7886.91	7774.1	8046.32
CDK4	0.156248	3.84e-05	24234.7	23424.6	22849.8	20677.1	21278.9	21175.1
ARHGAP11B	0.156306	0.0041302	5314.48	5893.16	5642.15	4999.04	5057.77	5004.43
RPRD2	0.156441	0.0038355	4488.17	4452.19	4679.72	4040.12	3960.61	4173.61
PPP3R1	0.156502	0.000732233	7893.44	7979.53	8198.39	7173.5	7405.85	6951.57
CXorf21	0.156538	0.00149051	4898.97	4944.33	4911.93	4414.79	4456.99	4319.44
HPRT1	0.156724	0.0020456	5970.11	6410.32	6265.86	5565.32	5684.18	5418.3
HPCAL1	0.156786	0.00235761	7925.22	7725.12	7300.25	6768.89	6642.77	7095.35
POLR1B	0.156877	0.000718084	7299.02	7234.03	7671.6	6599.51	6562.1	6697.91
PODXL2	0.156913	0.00204837	5953.63	5835.81	5782.24	5147.88	5093.84	5462.46
NCAPH	0.156916	0.000663883	8483.16	8100.48	8607.16	7504.54	7668.75	7351.06
MT1G	0.157067	0.0099132	13024.3	11673.7	10877.5	10520.7	10626.2	10587
RPL5	0.157166	1.63e-07	119481	116395	116203	105424	104408	105456
COX5B	0.157718	0.000858943	19003.8	18169.5	17010.9	16292.2	16346.4	15766.1
ZNF12	0.157784	0.00352599	4820.11	4879.68	5093.29	4471.25	4239.64	4498.13
ST13	0.157824	8.74e-06	18174	18263.4	18100.9	16396.6	16452.7	15939.6
TAP2	0.158265	2.66e-05	14235.5	13972.8	14122.6	12433.4	12537.7	12882.3
ERCC5	0.158348	0.00206925	4840.12	5118.45	4962.79	4414.79	4523.43	4383.11
CLTA	0.158504	0.000393211	14885.3	14063.5	13563.2	12615.6	12572.8	12780.7
HNRNPA1	0.158583	1.25e-06	82832.9	84591.6	84786.7	77000	74960.2	73616.4
SORL1	0.158591	4.66e-06	50632.9	53180.2	53484.3	46734.7	46917	47017.8
AGBL5	0.158701	0.00126381	6566.88	6216.38	6137.28	5564.46	5625.34	5696.61
MRPL24	0.158928	0.000252156	7326.1	7217.34	7188.94	6556.74	6463.39	6386.74
MACF1	0.158984	0.000269382	11251.6	11298.3	11797.7	10002.3	10111.7	10570.6
KLHL12	0.159	0.00378624	5737.05	6022.45	5705.48	4951.99	5433.62	5192.37
SMARCD2	0.159007	0.00012884	17649	16990.3	16399.7	14886.8	15354.6	15348.1
KIAA0141	0.159068	0.00247183	5265.04	5365.57	5007.89	4574.75	4753.11	4620.34
BIVM-ERCC5	0.15914	0.00372477	3672.46	3831.8	3721.13	3352.37	3340.84	3317.12
MYCBP2	0.159404	9.97e-05	20258.6	20863.8	21842.2	18667.7	18450.6	19126.3
WDTC1	0.159414	0.00181281	6757.57	7150.61	6670.79	6006.71	6004.98	6347.71
PAICS	0.15951	3.15e-06	25079.9	25627.7	26083.4	22943.9	22942.7	22745.4
CMIP	0.159687	0.00102912	5662.89	5684.62	5804.31	4992.19	5065.36	5248.85
RP11-196G11.1	0.159708	0.00199386	6962.38	6542.74	6618.01	5829.64	5871.15	6243.99
ELP3	0.159734	0.00361352	5379.22	5056.94	5491.5	4788.6	4826.19	4580.29
ATXN2L	0.159795	4.81e-05	20418.7	19998.4	19065.3	17729.3	17819.4	17563.3
HNRNPUL1	0.160495	1.05e-06	60453.2	58546.8	58150.6	52274.3	52382	53568.9
ELMSAN1	0.160582	0.00330795	4273.95	4169.63	4331.41	3708.22	3747.06	3928.17
RPSA	0.160597	1.55e-08	133937	136050	135401	120462	120883	120865
YTHDC1	0.160801	0.000732233	5906.55	6201.78	5923.3	5365.15	5333.96	5377.22
SLC25A6	0.161023	0.000158927	45563.3	43703.4	41329.7	38350.8	38290.6	39834.2
CREBBP	0.161196	0.00578305	5199.13	5517.8	4938.8	4601.27	4535.76	4794.93
AL627309.1	0.16163	0.00430371	4477.58	4261.38	4189.39	3725.33	3818.24	3960
LRRCC1	0.161653	0.00721831	3070.98	2972.64	2982.28	2630.4	2740.06	2655.75
MCM5	0.161922	0.000631269	28913.6	27487.8	25784.1	23897.7	24098.7	25211.1
KLHL36	0.16197	0.00293609	4795.39	4420.91	4563.62	4118.82	4062.16	4078.1
WASF1	0.161997	0.00235043	5176.76	5637.7	5565.39	4905.8	4885.03	4791.85
ERLIN1	0.162005	1.08e-06	27552.9	27206.3	28005.4	24842.1	24603.6	24396.7
CDCA7L	0.162019	1.27e-05	20524.6	20698	21606.2	18630.1	18541.7	18868.5
ZNF512	0.162231	4.91e-05	9376.55	9345.43	9500.5	8410.43	8291.37	8458.14
CCNB1	0.162244	1.99e-05	15074.8	14690.1	14860.5	13494.1	12949.6	13341.4
NRGN	0.162262	0.00980868	3952.61	3913.13	3607.91	3542.27	3319.96	3326.36
NPC1	0.162569	0.00031018	10816.1	10272.4	10155.9	9374.48	8999.4	9449.16
AC011933.1	0.162586	0.000105118	9743.8	9828.18	9747.1	8806.48	8877.91	8435.54
PFAS	0.162687	0.00129845	9508.39	9180.69	8567.82	7905.73	8112.93	8234.26
CBLL1	0.16271	0.0079848	3611.26	3762.99	3965.82	3418.23	3420.57	3239.07
BBX	0.162738	0.000784504	7048.31	7285.12	7614.02	6549.05	6386.52	6607.53
COPS7B	0.162783	0.00182633	5212.07	5032.95	4887.94	4555.93	4380.11	4522.78
EEF1A1	0.162843	8.76e-08	1.08911e+06	1.05105e+06	1.04863e+06	949909	940290	953897
C7orf50	0.163274	0.00234238	5689.97	5289.45	5203.64	4751.82	4821.44	4811.36
PLA2G4A	0.163603	0.00930205	3853.73	4008.01	4280.55	3728.75	3604.69	3446.52
VPS72	0.163661	0.00155233	5246.21	4884.9	5045.31	4508.88	4457.94	4524.84
CCNA2	0.164015	4.42e-06	17680.8	17633.6	17806.4	15956.9	15435.3	15923.2
TBC1D2B	0.164075	0.000159849	8252.45	7849.2	8054.46	7176.92	7112.58	7204.2
UBE4B	0.164103	0.00125447	6619.85	6808.62	7058.45	5843.33	6093.24	6285.06
MYADM	0.164152	0.0042807	15790.4	14271	13825.2	12312.8	13042.6	13617.6
LSM14B	0.164319	0.00740007	3320.52	3647.25	3617.5	3139.37	3154.82	3103.51
RAD21	0.16451	2.36e-05	32971	34241.2	35658.8	30993.3	30277.3	30299.8
CLSTN1	0.164519	0.000112075	17178.2	16486.7	16116.6	14403.5	14612.4	15273.1
C16orf58	0.164673	0.00021289	14483.9	14110.4	13361.7	12147.7	12422.8	12741.6
EXOC3	0.16497	0.000156799	20778.8	20129.7	18977	17589.9	17484.4	18176.4
RPL21	0.165035	2.44e-07	46685	48300.5	47182	42590.2	42183.8	41812.1
CSNK1E	0.165062	0.000781379	5727.63	5429.17	5484.78	4882.7	4996.08	4905.84
NACA	0.165283	4.03e-06	91266.6	88791.5	84955.6	78827.2	77836	79163.1
KRT222	0.165693	3.35e-05	11601.2	11384.9	11060.7	10164.9	10054.8	10049.9
SNRPA	0.165704	0.00028079	9211.76	9966.86	9541.76	8415.56	8661.52	8447.87
ZNF330	0.165751	0.00447613	4052.66	4182.14	4001.32	3796.32	3570.53	3481.43
RALBP1	0.165988	1.97e-05	12744.2	12944.7	12882	11637.9	11133	11524.7
CTC-503J8.6	0.166311	0.0030062	4743.6	4487.64	4497.41	4153.89	3883.73	4134.59
SARS	0.166413	0.000158829	10197	10713.4	10828.5	9640.51	9356.26	9199.61
PPP6R1	0.166506	0.000383819	68439.7	63497.4	61278.7	54831.1	57644.7	59084.7
MORC3	0.166717	0.00278915	3670.11	3730.66	3794.06	3400.27	3294.34	3230.85
SRPK1	0.166873	1.94e-07	55929.7	56089.2	57855.1	50958.7	49843.1	50260
SLC5A2	0.16702	0.00155099	6804.65	6706.44	6268.74	5713.31	5760.11	6067.35
SNUPN	0.167042	0.00949367	3450	3232.27	3476.45	3086.33	2836.87	3068.59
ASUN	0.167242	1.36e-05	11543.5	11963.6	11848.5	10480.5	10423.1	10510
POU2F1	0.167256	0.0017745	4205.68	4097.68	4316.05	3798.89	3685.37	3704.29
BAG6	0.167413	4.64e-05	32643.7	31645	30064.6	27586.2	27503.1	28693.6
CABIN1	0.167528	0.000355541	8330.14	8217.26	7724.37	7093.94	7242.61	7194.96
RP11-474G23.2	0.167638	0.00578305	2874.41	2905.91	2916.07	2603.02	2610.98	2484.24
DDX18	0.167775	5.62e-05	15270.2	16037.3	16557	14091.2	14247	14160.9
MRPL10	0.167946	0.00374057	3811.36	3684.79	3549.37	3212.93	3226.95	3339.71
DYM	0.168037	0.000361623	5924.2	6131.93	6054.76	5461.82	5239.05	5362.84
RPL3	0.168255	5.89e-08	195294	194054	188275	168739	173112	171343
RP11-3P17.3	0.168336	0.000554386	18175.2	17748.3	16277.8	15388.9	15007.2	15877
TTC7A	0.168741	0.000301069	13788.2	12746.6	13008.6	11283.8	11662.6	12110
NCAPD2	0.168765	1.66e-06	24886.8	23713.4	24097.2	21563.3	21426	21543.8
NOL8	0.168811	0.00277144	4282.19	4544.99	4540.59	3997.35	4052.67	3784.39
RP11-490H24.5	0.168849	8.2e-05	19067.4	20580.2	19328.2	16999.6	17905.8	17405.1
DOCK8	0.169116	0.00017421	8325.43	8685.42	8112.03	7354.85	7427.68	7488.68
SMC3	0.169124	2.42e-05	17033.4	17299.9	18127.8	15819.2	15465.6	15253.6
CXCR4	0.16929	4.03e-06	17125.2	16600.3	16505.2	15057.8	14713	14791.5
SFXN3	0.169369	6.97e-05	8263.04	8131.76	7915.32	7202.58	7141.05	7206.26
HMG20A	0.169437	0.000372681	7486.18	7258.01	7502.72	6634.59	6770.9	6301.5
NELFE	0.169549	0.000468388	6812.89	6613.64	6517.26	5763.78	5791.43	6111.51
PRDX6	0.169586	2.76e-06	19601.8	19485.4	19804.1	17373.4	17842.2	17029.2
RPL13	0.169618	0.000167597	84021.7	79059.2	74238.4	69369.8	69483.9	71444.3
MAPKAPK2	0.169903	3.35e-05	22134.8	20822.1	20590	18433.3	18750.5	19143.8
LPGAT1	0.169999	0.000165023	8066.47	8102.57	8566.86	7392.48	7294.81	7229.88
BRD8	0.170024	0.00154415	4232.75	4060.15	4021.47	3656.04	3660.69	3574.89
RPAP1	0.170029	0.00378426	7387.3	6806.53	6411.71	5916.04	6079.96	6216.26
KDM1A	0.170047	4.07e-06	19338.1	18897.3	18630.6	17157.9	16503	16760.2
KANSL1	0.170237	0.00235761	4547.03	4461.57	4205.71	3789.48	3952.07	3942.54
MTIF2	0.170362	0.00138452	4628.25	4757.69	4524.28	4009.32	4237.75	4058.59
ATF6B	0.170377	8.63e-05	12892.5	13090.7	12311	11184.5	11063.7	11675.6
SMC1A	0.170561	2.06e-06	57359.9	54774.4	54809.5	48103.3	49421.7	50480.8
RUNDC1	0.170587	0.00328859	3205.17	3322.98	3356.5	2857.08	2915.65	2967.95
HLA-E	0.170686	4.66e-06	21172	20566.6	20019.1	18214.3	18045.3	18474.2
ALKBH7	0.170696	0.00503478	2953.27	2913.21	3005.31	2662.9	2523.67	2650.61
RPL7A	0.170733	7.91e-05	82349.1	77852.8	73549.5	67789	69052	70179.1
FLI1	0.171083	4.03e-06	13213.8	13553.6	13164.1	11737.1	11764.1	11884.1
SLC2A4RG	0.171135	0.00119226	5416.88	5324.9	5216.11	4723.59	4497.8	4888.38
CTD-2256P15.4	0.171321	0.000102079	7765.14	7737.63	8114.91	7030.64	6880.05	6998.81
DCAF12	0.17153	1.43e-05	11954.3	11585.1	11413.8	10316.3	10232.3	10401.2
ERI3	0.171554	0.000315553	6376.2	6257.05	6043.24	5519.13	5399.45	5600.08
VKORC1	0.171576	0.000615685	7084.8	6723.12	6740.83	5928.87	5921.46	6321.01
RP11-3P17.4	0.1716	8.77e-05	12206.2	12835.2	11812.1	10767.1	10858.7	10991.7
RANGAP1	0.171631	0.000695871	21580.4	19700.2	18892.6	17335.8	17739.7	18123
NUP210	0.171696	1.37e-05	96018.5	89660	88260.3	79324.2	80856	82382.6
MYO18A	0.171786	0.000135327	8896.31	8579.07	8278.03	7667.93	7578.59	7532.84
PDCD6	0.171989	2.67e-05	21811.1	20442.5	20165.9	18339.2	18263.6	18640.6
EIF3A	0.172204	4.48e-08	56352.3	55024.7	54621.4	48890.3	48554.2	49619.2
MKL1	0.172539	0.00230734	9390.68	8427.88	8243.49	7516.52	7562.45	7923.08
KHDRBS1	0.172678	2.46e-06	23701.5	23658.1	23343	21262.2	21154.6	20159.4
SART3	0.172691	2e-06	13430.4	13286.7	13345.4	11964.7	11738.5	11756.8
LEO1	0.172933	0.0017354	3925.53	3754.64	4009.96	3432.77	3464.23	3422.9
RP11-673C5.1	0.173061	9.47e-06	28134.4	29634.7	27633.1	24635.1	25506.2	25413.4
PHF3	0.173186	6.69e-05	9484.84	9973.11	10036.9	8794.51	8779.21	8505.38
ATF5	0.173313	0.0061012	3029.78	2986.2	2891.12	2584.2	2735.32	2527.38
RP11-514P8.7	0.173471	0.00533616	3829.01	3817.2	3879.46	3172.73	3594.25	3394.14
DOT1L	0.17348	0.000173444	14177.8	13581.8	13133.4	11998	11614.2	12516.7
SF3A1	0.173675	4.34e-07	22282	21881.4	21783.7	19125.3	19708.1	19513.5
MTA1	0.173699	2.08e-05	10034.5	9641.54	9719.28	8553.28	8685.24	8747.74
RP11-231C14.4	0.173973	0.00106426	4059.72	4289.53	4139.5	3634.65	3687.27	3700.18
NOSIP	0.174036	0.00253707	4769.5	4844.23	4433.12	4025.58	4282.35	4074
AC009133.20	0.174256	0.00506776	4778.91	4322.9	4209.54	3869.04	3843.87	4007.24
CHD4	0.174339	5.23e-08	40514.8	39849.7	39606.4	34949.6	35210.8	35962.5
SPAG5	0.174468	3.89e-06	13875.3	13729.8	13464.4	11915.9	12067.8	12318.5
MDC1-AS1	0.174718	0.00973004	2660.18	2501.36	2484.27	2232.63	2163.01	2328.14
AC093616.4	0.174812	0.00963761	2408.29	2384.58	2245.35	2100.9	2029.18	2057.02
THOC5	0.175242	0.0038355	5712.33	5306.13	5001.17	4612.39	4614.54	4872.98
RAVER1	0.175524	0.000161173	16450.8	15842.3	15073.6	13718.3	13549.4	14518.3
RP11-109D20.2	0.175581	0.00458342	2973.28	2998.71	3132.93	2769.83	2650.85	2591.05
NCL	0.175895	8.29e-07	139982	133650	129856	118448	118123	119798
ZC3H13	0.17629	3.46e-06	19328.7	18538.6	18300.5	16281.9	16553.3	16743.7
FAM210A	0.176382	0.00134682	3608.9	3656.63	3751.84	3287.35	3244.98	3169.23
MAP4K4	0.176569	6.64e-06	18432.9	17460.5	18540.4	16033	16223	15777.4
RPS5	0.17671	0.00045685	69184.8	62848.9	59681.1	55163	55852.8	57872.9
YWHAE	0.177041	4.58e-07	40325.3	40866.3	40688.7	35174.6	35260.1	37142.5
LHFPL5	0.177155	0.00124145	4425.79	4468.87	4635.58	4099.14	4003.32	3803.9
WDR59	0.177213	0.00933611	2646.06	2820.41	2671.39	2417.4	2245.58	2482.19
RDX	0.177221	0.00252628	4239.81	4311.43	4293.98	3973.4	3771.74	3547.16
RPS6	0.177499	2.46e-08	120221	116516	116403	104875	105055	101749
MTO1	0.177785	0.000574618	4810.69	4750.39	4641.34	4289.9	4156.12	4048.32
OSGEP	0.177891	0.00691608	3218.11	3063.36	3012.03	2718.5	2863.44	2571.54
CCNI	0.177937	2.95e-06	15372.6	15661.9	16172.2	13877.4	13703.2	14049
RP11-3P17.5	0.177974	0.000117951	9220	9304.76	8694.48	7988.71	7789.29	8192.15
OGT	0.178369	1.09e-07	19829	19462.4	19677.5	17470.1	17259.4	17272.6
TPR	0.178427	3.47e-08	27749.5	27984.1	28296.2	25007.2	24492.6	24614.5
RP11-632K20.7	0.178736	0.0016583	4412.84	4217.59	4053.14	3766.39	3604.69	3770.01
LMO7	0.178821	0.00614487	2481.27	2605.63	2564.88	2306.19	2250.32	2155.61
ADD1	0.178863	1.97e-06	12147.4	12024	12267.8	10556.7	10707.8	10848.9
BTF3L4	0.179033	0.00131943	4691.81	4616.93	4954.15	4317.27	4201.68	4013.4
ACIN1	0.179079	3.98e-07	18843.7	18972.4	18740	16248.6	16707.1	16890.6
RPL11	0.179132	2.39e-05	63056.9	67158.2	68309.4	59525.7	59569.5	55701.9
SIN3A	0.179245	1.87e-06	14013	13796.6	14093.9	12090.4	12578.5	12247.7
TIMM44	0.179479	0.000107368	7585.05	7396.68	7595.79	6764.61	6353.3	6744.12
MID1IP1	0.17955	1.55e-05	21075.5	21022.3	19537.4	17893.5	17935.2	18424.9
CEP57	0.179757	0.000116075	6807.01	7023.41	7290.66	6175.23	6277.37	6128.97
EIF3D	0.179933	1.23e-07	22389.1	21836.6	21631.1	19327.2	19250.7	19430.3
HSPA13	0.179945	0.000961561	6372.67	6702.27	7215.81	5998.16	5889.19	5941.03
ATXN7	0.17995	0.00797501	2925.02	2988.28	3297.01	2777.53	2664.13	2630.07
NDUFA5	0.180001	0.00136353	4196.26	4210.29	4106.87	3811.72	3680.62	3489.65
FBXO10	0.180012	0.00342145	4224.51	3740.05	3965.82	3476.4	3422.47	3563.59
PEAK1	0.180085	0.00632392	4496.41	4301	4948.4	3888.71	3935.93	4228.04
RFX7	0.180137	0.00172215	4946.06	5267.56	5339.89	4805.71	4416.18	4430.35
EIF3F	0.180159	7.9e-06	17992.7	17211.3	16766.2	15098	15096.4	15538.1
SDHA	0.180179	1.17e-06	34515.3	33082.8	32136.3	29021.6	29382.3	29397.1
AMPD2	0.180278	7.99e-05	9949.79	9832.35	9246.22	8297.51	8640.64	8584.45
KIAA0430	0.180404	0.00741511	3066.27	3362.6	3494.68	2860.5	2830.23	3008
TSPYL2	0.180432	0.00714589	2583.67	2539.94	2371.05	2235.2	2170.6	2154.59
RPL41P1	0.180605	9.23e-05	36614	37243	37641.2	30747	34897.6	32375.3
2018-09-06	0.18072	0.0011354	3690.12	3506.49	3668.36	3197.54	3199.43	3137.4
DNAH11	0.180761	0.001146	4501.12	4337.5	4415.85	3775.8	3781.23	4078.1
RP1-309K20.6	0.180796	0.00136919	4669.44	4497.02	4547.3	3895.55	4243.44	3893.25
CCDC91	0.18083	0.00815601	2609.57	2644.2	2760.62	2425.1	2193.38	2399.01
DEPDC1B	0.18091	0.000934089	3860.8	3769.24	3964.86	3354.08	3470.87	3353.06
RPS18	0.18098	1.4e-06	180605	187513	189890	169044	164772	157157
CLK1	0.181026	0.00646825	2287.05	2302.21	2417.11	2075.23	2065.25	1995.41
YPEL2	0.181249	0.00190706	3209.87	3041.46	3174.19	2742.46	2736.26	2786.17
AGO1	0.18129	0.000260612	7117.75	7326.82	7753.16	6340.32	6665.55	6494.57
RNF44	0.181327	3.44e-05	8975.17	9148.36	8650.34	7714.12	7800.68	8017.57
ZBTB40	0.181421	0.000846017	4205.68	4143.56	4313.17	3845.08	3638.86	3624.18
RNF220	0.181475	0.000106942	8659.72	8231.86	8231.97	7077.69	7447.61	7544.13
NDUFAF3	0.181732	0.00171964	7482.65	6859.71	6569.08	5859.58	6221.37	6247.07
LIMD1	0.18189	0.000649631	5721.75	5256.09	5244.9	4762.09	4775.89	4687.1
DVL2	0.182772	0.00880211	2766.12	2704.68	2770.22	2292.51	2315.81	2597.21
EIF4H	0.182905	3.97e-10	70333.6	68853.6	69511.7	61106.5	61015	61427.3
DDX46	0.183063	4.89e-07	14866.4	14841.3	14768.4	13003.1	12791.1	13288
LRRFIP1	0.183359	1.13e-06	18314.1	17511.6	18195.9	15778.1	15540.6	16132.7
ZCRB1	0.18357	0.00144419	3907.88	3924.6	3669.32	3349.8	3264.92	3453.7
MAD2L2	0.183572	0.000531112	7661.56	7200.66	7013.35	6257.35	6211.88	6696.88
AP3D1	0.184018	3.49e-06	21246.1	20705.3	20328.1	17561.6	18340.5	18763.8
SLC25A5-AS1	0.184076	1.28e-05	11155.1	11755	11746.8	9874.04	10274	10267.7
RPL36	0.184168	3.24e-08	49439.4	49705	47537	42603.9	43531.6	42694.3
CBX4	0.184352	7.49e-05	6246.72	5932.78	6010.62	5271.91	5321.62	5350.52
C1orf21	0.184605	0.000396829	4524.66	4604.42	4837.09	4124.8	4079.25	4028.81
TMEM209	0.184745	0.00876424	2748.46	2969.52	3105.1	2709.95	2472.41	2517.11
STK10	0.185697	0.000211619	11518.8	10446.5	10441.8	9171.74	9522.35	9667.91
PCM1	0.185848	5.69e-07	18376.4	17921.4	18776.5	16271.7	15774.1	16248.7
LRRC8D	0.185879	3.65e-05	8498.46	7908.63	8090.92	7185.47	7158.14	7108.7
CTD-2369P2.12	0.186034	6.99e-05	6604.55	6672.03	6341.66	5684.22	5631.03	5860.93
TRAF3IP3	0.186267	0.0002586	4239.81	4206.12	4210.5	3733.88	3608.49	3728.93
RPL4	0.186341	7.53e-09	224978	213734	214161	190622	190616	191382
ZEB2	0.186443	9.59e-08	20331.6	20300.7	21064	18175.8	17971.3	17947.4
RP11-793H13.8	0.186457	3.78e-07	55249.4	53718.2	51390.6	46481.5	46403.6	47670
RPL19	0.186636	8.7e-07	97108.4	92564.9	88910.9	80378.1	81709.3	82026.3
NPRL3	0.187163	0.00174214	5878.3	5686.71	5162.38	4729.58	4825.24	5042.43
ARHGEF18	0.18742	0.00205997	7654.5	6539.61	6894.36	5925.45	6231.81	6238.85
ATXN2	0.187449	5.3e-05	6159.62	6120.46	5871.48	5330.94	5260.88	5281.71
RP11-1186N24.5	0.187481	0.0081431	2514.23	2658.8	2905.52	2379.76	2328.15	2329.17
SLC7A1	0.187537	1.58e-06	14310.8	13941.5	14360.6	12090.4	12481.7	12744.7
ATP8B3	0.187629	0.00143668	4474.05	4330.2	4097.28	3695.39	3635.07	3927.14
BRF2	0.18772	7.33e-05	6258.49	6273.73	6629.53	5612.37	5646.22	5499.43
HMGN2	0.187961	1.76e-09	66198.5	65554.6	63965.5	56445.3	57774.8	57262.9
AC005062.2	0.188264	0.00634395	6293.8	5741.97	5147.02	5021.28	4834.73	5093.78
TFDP2	0.188318	0.0079848	2398.87	2292.83	2494.83	2134.26	1966.54	2152.53
SUPT5H	0.188505	5.97e-06	12080.3	11755	11376.4	10115.3	10174.4	10506.9
RRBP1	0.188523	7.15e-05	14405	13662.1	12874.3	11853.5	11737.6	12180.9
FAF1	0.188555	5.94e-06	7732.18	7910.72	7776.19	6734.67	6882.9	6868.38
C19orf70	0.18876	0.000563155	3780.75	3741.09	3585.84	3227.48	3195.63	3267.82
FAM117A	0.188849	0.0076395	2367.09	2414.82	2201.21	1941.79	2041.52	2089.89
PTPN2	0.189023	0.00182911	3251.07	3336.54	3536.9	3035.01	2904.26	2885.79
EEF1B2	0.189107	1.74e-05	34283.4	37378.6	36866.8	31256	32958.6	30644.8
PCBP2	0.189201	2.8e-08	70665.5	68185.2	66673.3	59580.4	59403.4	60870.6
CIT	0.189256	4.91e-07	14862.9	14423.2	15127.3	12861.1	13103.3	12885.4
LINC00094	0.189419	0.00788303	2070.47	2075.95	1930.61	1731.36	1805.19	1743.8
TMEM256-PLSCR3	0.189635	0.00329649	3909.06	3807.82	3436.15	3186.42	3184.24	3333.55
HNRNPU	0.189697	9.81e-11	66236.2	67022.7	67516.8	59002.1	58161	58577.4
ODC1	0.189759	5.94e-08	25042.2	24277.5	24159.5	20998.7	21572.2	21698.9
BTBD2	0.18992	0.000410537	13728.2	12526.6	11927.2	11092.1	10773.3	11425.1
APOL6	0.190056	0.000226835	7167.19	8025.41	7742.6	6778.3	6649.42	6582.89
EDC4	0.190154	0.000105457	16029.4	15192.7	14185	12908.2	13155.5	13555
PTPRA	0.190158	1.7e-06	9945.08	9775.01	9886.24	8479.71	8593.18	8802.17
KDELR1	0.190296	3.92e-06	10492.4	10440.2	10067.6	8932.23	8905.44	9243.77
CLIP2	0.190325	0.00162859	5415.71	4999.59	4696.99	4318.98	4367.77	4466.3
ABHD14B	0.19071	0.000140761	9220	8810.54	8215.66	7586.66	7622.25	7674.56
NR3C1	0.190984	0.000330183	4330.45	4538.73	4648.06	4007.61	3854.31	3920.98
C17orf61-PLSCR3	0.191007	0.00309618	3886.69	3778.63	3417.92	3159.04	3159.56	3315.06
PRPF8	0.191021	1.25e-08	56797.2	55258.2	55919.7	47583.2	49141.7	50098.7
XAB2	0.192119	0.000361623	10548.9	9534.15	9281.72	8288.1	8753.58	8518.73
CSTF2T	0.192249	0.0051989	4259.82	3644.12	3743.2	3490.94	3325.66	3284.25
CTNNA1	0.192319	7.24e-05	6266.73	5844.15	6074.91	5224.01	5239.05	5382.36
PTBP1	0.192439	1.38e-09	46194.2	45048.4	44688.1	39467.1	39179	40068.3
ATXN7L3B	0.192555	1.04e-05	6831.72	6677.24	6638.16	5780.03	5861.66	5923.57
C12orf65	0.192819	0.00401046	3699.54	3490.85	3178.99	2948.61	3045.67	2999.78
POLL	0.192834	0.00318718	2740.22	2684.87	2588.86	2361.8	2202.87	2390.79
NFYC	0.192971	0.00039788	5802.96	5269.64	5411.86	4786.89	4649.66	4901.73
RREB1	0.193094	7.01e-05	8679.73	8151.57	8160.97	6971.62	7277.72	7515.38
CTC-479C5.10	0.193727	0.00239755	4308.08	4298.92	3930.31	3473.83	3543	3864.49
SPEN	0.193887	3.53e-06	11915.5	11685.2	12528.8	10363.3	10507.5	10614.8
STOM	0.194128	2.89e-05	7832.24	7475.92	8083.24	6863.84	6818.36	6680.45
TRIT1	0.194224	0.0047417	2497.75	2800.6	2829.71	2333.57	2366.11	2348.68
RBBP6	0.194428	4.63e-06	9550.76	9027.41	9216.47	7950.21	8055.99	8198.31
RPL12	0.194436	2.53e-07	48232.9	45327.9	44524.1	39943.5	40352.1	40032.4
HOXA13	0.194804	0.000309054	5335.67	5242.53	5762.09	4729.58	4843.27	4628.56
TLN2	0.195011	0.000399094	6284.39	5885.86	6147.83	5035.82	5263.73	5615.48
ARL6IP4	0.19511	8.96e-07	11347	11351.5	11318.8	10173.4	9641.94	9803.47
KBTBD11	0.195228	1.79e-08	18524.8	18242.5	18873.4	16237.5	16224	16020.8
ACTN1	0.195264	5.44e-06	41325.8	39200.1	37194.1	33522.8	33883	35039.2
APOM	0.195329	0.00731848	2272.93	2007.13	2139.8	1825.45	1881.12	1844.44
SREK1	0.195415	0.000282721	5558.13	5784.72	5803.36	5107.67	5116.62	4666.56
RP4-539M6.19	0.195699	0.0055894	3506.5	3248.95	3097.43	2839.97	2664.13	3018.27
RPLP0	0.195907	2.58e-06	230856	212414	207001	186404	188046	191319
SYAP1	0.195994	0.000525629	4102.1	4395.89	4553.06	3816	3749.91	3763.85
COPS6	0.19605	7.1e-05	6410.33	5980.74	5970.32	5231.71	5328.27	5390.57
MIR1181	0.196236	0.00159621	3094.52	3360.52	3097.43	2741.6	2841.62	2694.77
MYCBP2-AS1	0.196493	0.00471737	2076.35	2072.82	2194.49	1821.18	1774.82	1893.74
EIF3H	0.196649	9.32e-07	14546.3	14440.9	15008.3	12511.3	12553.8	13209.9
DNAH1	0.196701	0.00906581	1550.2	1561.92	1619.72	1348.13	1370.51	1368.95
MANBA	0.196708	0.000269382	3450	3385.54	3423.67	2940.06	2983.98	2978.22
STAR	0.19679	0.000106553	5835.92	5579.31	5495.34	4826.24	4776.84	5077.35
RPL21P75	0.196943	0.000116089	11775.4	11377.6	10390	9878.31	9473.95	9756.23
RNF20	0.196964	1.24e-05	6178.45	6216.38	6387.72	5407.92	5378.57	5538.46
DDX54	0.196991	7.53e-06	18382.3	17513.7	16560.9	15140	15071.8	15369.7
RECQL5	0.197026	0.00251146	3007.42	2931.98	2767.34	2405.42	2617.63	2510.95
DUS3L	0.197038	0.000367684	6104.29	5968.23	5671.9	4924.62	5032.15	5433.71
RP11-572P18.1	0.197253	0.00047569	13117.3	12232.6	11121.2	10687.5	10273.1	10649.7
NCOR2	0.197414	1.38e-05	21396.8	19673	20064.2	17116	17485.3	18499.9
NRM	0.197469	0.000716089	3779.58	3770.28	3566.65	3112.85	3169.06	3351.01
STRBP	0.19765	6.83e-05	5108.49	5239.4	5136.47	4477.23	4337.4	4625.48
UBXN1	0.197736	8.45e-05	7569.75	7857.54	7198.54	6298.41	6618.1	6716.39
SPTAN1	0.19783	2.53e-07	14320.3	13902.9	14665.8	12444.6	12271	12570.1
KANSL3	0.197958	0.000163468	8897.49	8075.46	7975.78	7046.04	7162.88	7421.92
FOXO3	0.198517	2.99e-05	5651.12	5895.24	5838.86	5091.42	4892.63	5101.99
PRKAG1	0.198647	7.9e-05	6649.28	6150.69	6530.69	5561.9	5438.36	5761.31
CWC27	0.198726	0.00488503	2753.17	2963.26	3166.51	2615.85	2628.07	2426.73
ADA	0.198766	0.00049491	5086.13	4608.59	4595.28	4070.06	4085.89	4213.66
PTCH1	0.198891	7.27e-05	5213.25	5132.01	5222.83	4328.39	4519.63	4653.21
PABPC1	0.199141	2.16e-12	174896	170920	171828	150045	149106	150988
RP11-983P16.4	0.199146	8.23e-07	9032.85	9425.71	9269.25	7969.03	8068.33	8040.16
SMARCB1	0.199184	1.41e-05	7241.35	7408.15	6905.88	6212.01	6198.59	6285.06
FOXN3	0.199224	5.88e-05	5325.07	5651.26	5717.96	4806.57	4887.88	4781.58
CCDC94	0.199485	0.00653785	2090.48	2030.07	1888.39	1688.59	1781.47	1707.85
FBL	0.199646	1.94e-07	25433	27240.7	27067.9	23442.6	22792.7	22999
CHD3	0.199835	3.37e-08	23989.9	23096.1	23390	20059.4	20165.6	20971.8
CTD-3092A11.2	0.200081	0.00650458	2082.24	2341.83	2335.54	2000.81	1946.61	1879.36
C19orf68	0.200631	0.00693201	2090.48	2158.32	1990.11	1793.8	1690.35	1888.6
PREX1	0.200746	3.54e-06	11850.8	11462	10910.1	9828.7	10010.2	9819.9
NDUFS4	0.20076	0.00846966	2130.5	2322.02	2437.26	1964.88	2088.03	1879.36
LRP3	0.20102	0.00250812	10055.7	8971.11	8345.2	7654.24	7552.96	8400.63
CIZ1	0.201187	2.71e-05	8931.62	8496.7	8406.61	7368.53	7205.59	7794.71
LARS2	0.201415	3.01e-05	5852.4	6188.23	5808.15	5172.69	5210.58	5067.08
MKI67	0.201463	4.98e-11	58194.4	58135	59842.3	50624.2	50787.5	51501.6
NCOA6	0.201787	0.00172701	4146.82	3938.15	4439.84	3461.86	3524.02	3823.41
DTD1	0.201893	3.44e-05	5222.67	5422.91	5131.67	4613.24	4552.85	4483.76
RP11-661A12.7	0.201981	5.5e-05	9388.33	8947.13	8409.49	7527.64	7711.46	7892.28
CLPX	0.202064	1.52e-06	8943.39	9080.59	8659.93	7734.65	7811.12	7563.64
DUSP3	0.202462	8.08e-07	11121	11069	10541.6	9299.2	9564.11	9482.03
ZMYM3	0.202849	8.54e-08	11930.8	11701.9	11637.4	10030.6	10169.6	10352.9
FSTL3	0.202931	0.0073714	2141.09	1917.47	1944.05	1739.91	1643.85	1771.53
LETMD1	0.203152	4.3e-05	4820.11	4962.05	4906.18	4156.45	4173.21	4370.79
NONO	0.203415	1.13e-12	69914.5	70756.4	69693	60618.9	60850.8	60908.6
MTHFD1L	0.203469	2.06e-06	9742.62	9183.81	9480.35	8012.66	8221.13	8344.14
ALDH6A1	0.204354	0.00309509	2157.57	2308.47	2395.99	1934.09	1962.75	2008.76
ZNRD1	0.204471	0.000978429	4231.57	3823.46	3871.78	3258.27	3473.72	3539.97
PRPF19	0.204729	1.01e-06	18730.7	17956.8	17779.5	15004.8	16014.2	16072.1
TTC39C	0.204894	7.95e-05	4263.35	4280.15	4371.71	3809.16	3591.41	3744.34
CMSS1	0.205074	0.000314438	4696.52	4707.64	5115.36	4117.11	4353.54	4047.29
RP11-1055B8.7	0.205154	3.24e-06	8137.1	7750.15	7674.48	6732.1	6878.15	6742.07
LRRC37BP1	0.205217	0.0033206	2137.56	1997.75	1999.7	1792.09	1767.23	1707.85
PPP2R3B	0.20534	0.000300376	3189.86	3096.72	3096.47	2655.2	2676.47	2754.34
RP11-315D16.2	0.20537	0.00626972	1777.38	1681.82	1748.3	1489.27	1426.5	1551.75
CTD-2207O23.3	0.205389	0.000570784	4875.43	4330.2	4391.86	3831.4	3874.24	4001.08
POLR2J2	0.205571	0.000304642	5820.62	5280.07	5568.27	4531.98	4966.66	4863.74
NUF2	0.205636	8.19e-05	4751.84	4837.98	5160.46	4270.22	4255.78	4198.26
NF2	0.205705	0.00113336	4288.07	4009.06	3708.66	3509.76	3390.2	3421.87
ARID1A	0.205712	4.42e-09	21157.9	20949.3	21189.7	17954.3	18034.9	18757.6
HSPBP1	0.206091	0.000335012	6522.16	6499.99	5815.83	5426.74	5200.14	5591.86
MTFP1	0.206522	0.00232594	4051.48	3796.35	3582.96	3279.66	3058.01	3476.3
RPL36A-HNRNPH2	0.206623	2.69e-08	31039.4	31192.4	29678.9	26332.2	27235.5	25839.6
ANP32B	0.206668	1.68e-08	32291.8	30899.4	30217.2	26695.7	27335.1	26672.5
CYB5R3	0.206865	9.63e-05	13382.1	12516.2	11623	10534.4	10624.3	11160.1
SMG6	0.206924	0.000371638	3305.22	3284.4	3254.79	2695.41	2885.27	2892.98
YEATS2	0.20693	3.69e-06	7574.46	8112.99	7696.55	6744.08	6690.23	6743.09
EMD	0.207022	0.000323824	3374.66	3576.35	3434.23	3070.08	2883.38	2983.35
C19orf55	0.207064	0.00109246	2341.2	2343.92	2452.61	2048.72	2028.23	2059.08
ZNRD1-AS1	0.207129	0.000400595	4078.55	3828.67	4000.36	3229.19	3503.14	3514.3
FKBP4	0.207398	2.81e-10	27642.4	26885.2	26728.2	23615.4	23254.9	23333.8
USE1	0.207429	0.00846966	1862.13	1806.94	1633.15	1548.3	1482.5	1501.43
CCDC142	0.207714	0.00298393	1912.74	1841.35	1962.28	1649.24	1634.36	1618.51
AHRR	0.208067	8.32e-06	17653.7	16492.9	15950.6	14108.3	14099.9	14960.9
UBR5	0.208073	2.79e-09	18465.9	18527.2	18943.4	16403.4	15885.1	16007.4
SMC4	0.208147	2.53e-08	75682.2	79829.7	81762.2	69902.7	67671.1	67214.3
PRRC2A	0.20815	4.15e-10	63322.9	61679	60611.9	52177.7	54294.4	53814.3
SEL1L3	0.208202	0.00563566	3392.32	2882.97	3172.27	2726.2	2850.16	2505.81
EIF4B	0.208438	7.6e-13	62127	61597.7	60930.4	53117.8	52939.1	53455.9
RP5-1160K1.6	0.208453	0.00342213	1866.84	1859.08	1793.4	1576.53	1621.07	1529.16
MAP2K5	0.208562	0.00178995	3120.42	2867.33	2811.48	2426.81	2483.8	2635.21
RP5-940J5.9	0.208645	1.4e-07	82292.6	78721.4	74829.5	67272.3	66746.6	69379.1
HNRNPUL2	0.20903	1.1e-07	20230.3	21863.7	21390.3	18231.4	18480.9	18032.6
RP11-618P17.4	0.209187	5.7e-07	14166.1	13748.6	13382.8	11531	11778.4	12281.6
BCKDK	0.209425	0.000517533	8052.35	7076.58	7099.71	6392.5	6033.45	6652.72
RNF181	0.209592	0.000664352	2962.69	3143.64	3174.19	2668.89	2747.65	2548.94
AP2B1	0.209782	2.5e-10	21487.4	21224.5	21827.8	18684.8	18419.2	18567.6
SFMBT2	0.20992	0.000275314	3074.51	3081.08	3204.9	2714.23	2716.33	2607.48
NIPAL3	0.20998	0.00146451	3218.11	2927.81	3011.07	2656.91	2467.67	2720.45
R3HDM2	0.210196	9.32e-07	7603.88	7511.38	7486.4	6496.01	6323.88	6641.42
RPL10	0.210261	2.54e-07	55462.4	59610.3	61669.3	50525.9	51106.4	50606.1
ARHGEF2	0.21029	2.26e-09	25460.1	24793.6	24302.5	21127	21323.5	21817
KIAA1462	0.210339	3.42e-05	4957.83	4824.42	5123.99	4335.24	4150.43	4330.74
NRF1	0.210368	0.00218035	2294.11	2289.7	2113.89	1959.75	1869.73	1900.92
ALKBH5	0.210647	1.9e-06	7889.91	7865.88	7563.17	6498.58	6774.7	6794.44
SMG9	0.210756	0.000293324	5694.67	5041.3	5112.48	4406.23	4568.98	4620.34
MAPT	0.210814	0.00361352	2058.7	2158.32	1932.53	1778.4	1701.74	1775.63
TLN1	0.210826	1.85e-06	53855.7	49408.9	48475.5	42211.2	43520.2	44830.4
DDT	0.210957	0.000791905	6455.06	6148.61	5419.54	5221.44	5124.21	5092.75
HNRNPA3	0.21098	8e-08	94710.7	98884.5	103865	86914.3	86042.9	83181.6
AC009133.14	0.211235	8.76e-09	22486.8	23122.2	22537.9	18905.5	19909.3	19883.2
RRP7B	0.211407	0.00111743	3607.73	3410.56	3127.17	2869.06	2903.31	2910.44
HLCS	0.211425	0.00172769	2933.26	3073.78	3185.7	2774.96	2647.05	2443.16
CEP350	0.211453	0.000795486	6904.7	7230.9	8297.22	6482.32	6306.79	6435
MED29	0.211667	0.000111836	4601.17	4302.05	4254.64	3699.66	3714.79	3874.76
ACAD11	0.212013	0.00205997	1969.24	2097.85	2040	1789.52	1729.27	1702.72
PLXNC1	0.212154	0.00940676	1650.25	1856.99	1892.23	1503.82	1476.8	1622.61
PTDSS2	0.212154	0.00397506	2780.24	2726.57	2483.31	2284.81	2116.5	2418.52
EHMT2	0.212319	8.3e-06	13832.9	13080.3	12316.8	11176	11032.4	11483.6
LRRC8A	0.21235	0.00519228	2091.66	2097.85	1911.42	1629.56	1760.59	1814.66
KAT8	0.212376	6.65e-05	5740.58	5672.11	5239.14	4679.11	4701.86	4903.79
AL590762.1	0.212493	0.000207884	5700.56	6501.03	6280.25	5467.8	5204.88	5171.83
AHNAK	0.212619	3.26e-06	34574.1	35960.6	38655.4	30407.4	30900.9	32511.9
TNIP1	0.212671	1.35e-05	6865.86	6440.56	6382.92	5488.33	5652.86	5761.31
CYFIP2	0.212691	0.000200416	3840.79	3707.72	3653	3167.6	3084.59	3347.93
RP5-940J5.6	0.212726	5.7e-05	3774.87	3889.15	3739.36	3285.64	3297.18	3197.99
SGPL1	0.212745	0.00620476	1479.58	1625.52	1608.2	1331.88	1347.73	1340.2
PARP1	0.212747	7.3e-11	36845.9	35524.7	35274	30939.4	30866.7	30851.2
ME3	0.213027	0.00890484	1366.58	1382.58	1492.1	1209.55	1171.19	1231.34
WDFY2	0.213391	0.00390338	2912.08	2501.36	2548.56	2290.8	2170.6	2325.06
UBE3C	0.21347	4.68e-06	8584.38	7925.31	8587.01	7190.61	7094.55	7258.63
ALPK1	0.213544	0.00927677	1692.63	1629.69	1844.25	1502.96	1370.51	1523
RPL21P119	0.213569	3.28e-06	8813.91	8927.32	8305.86	7649.11	7283.42	7422.95
ZNF236	0.213813	0.00430742	1723.23	1823.63	1848.09	1585.08	1456.87	1557.92
RPS2	0.213836	2.41e-13	120424	123043	120147	103143	104268	105507
PRKRIP1	0.213988	0.00136187	2807.32	2979.94	2623.41	2417.4	2338.59	2426.73
RP11-123K3.4	0.214452	5.68e-05	5047.28	4690.96	4755.53	4052.09	4080.19	4283.5
APOLD1	0.21454	1.43e-05	5984.23	6104.82	6450.09	5307.84	5162.17	5429.6
CKAP5	0.214674	7.3e-11	26643	25826.9	26528.7	22864.3	22372.3	22670.4
MSH5-SAPCD1	0.214684	1.47e-05	5395.7	5551.16	5141.27	4576.46	4602.2	4610.07
DDX41	0.214931	8.58e-06	10614.8	10245.2	9718.32	8410.43	8715.62	9086.64
NOP14	0.214932	2.23e-08	10700.8	10437.1	10553.1	8962.17	9227.18	9025.02
[truncated: 720 more rows]

## Sheet: up
Gene ID	log2FoldChange	adj pVal	shRBM25#1	shRBM25#2	shRBM25#3	shScr#1	shScr#2	shScr#3
HNRNPK	0.0929732	0.00483278	64281.1	65142.7	65706.1	60367.4	61529.4	60903.5
CCT4	0.0942685	0.00557396	37784	37539.1	37905.1	34905.1	35351.2	35716
HSP90AB1	0.0948038	0.00295042	388915	381333	385689	359220	356001	366302
UBC	0.0953746	0.00643778	205062	201610	195755	185145	190138	188049
SENP3-EIF4A1	0.0974309	0.00854144	83589.8	81138.3	78810.7	75198.5	75561	76615.1
RPS3	0.097484	0.0014582	126161	124503	125876	116680	117832	117143
TMED10	0.0976109	0.00599581	23707.4	23695.7	23870.7	22263.8	22340	21937.1
HNRNPA0	0.0984329	0.00784869	19223.9	19578.2	19716.8	18152.7	18251.3	18197.9
TPT1	0.0998981	0.00331501	136564	139370	140434	131865	129391	126870
MTHFD1	0.100055	0.00468879	21554.5	21604.1	21405.6	20052.6	20013.7	20107.1
STT3A	0.100303	0.00823656	22259.6	21562.4	21865.3	20181.8	20270.9	20748.9
HMGB2	0.101567	0.00732667	25793.2	25113.7	25206.4	24071.3	23137.2	23637.8
RPL29	0.101608	0.0021845	70104	69176.8	67653	64018.3	64351.1	64298.7
CNOT1	0.1026	0.00772077	25036.3	25779.9	26366.5	23707.8	23974.3	24119.5
RAD23A	0.102842	0.00964824	21642.8	21759.4	20740.7	19631.7	20048.9	19965.4
MCM6	0.102892	0.00158636	51790	51424.3	52610.2	48599.5	48074	48287.2
PLEK	0.103412	0.00362232	34571.8	35335	35997.5	32847	33023.1	32603.3
MAP4	0.103472	0.00311707	26586.5	26576.5	26209.1	24307.4	24783.9	24706.9
RPS17	0.104666	0.00754378	108548	104633	101794	99692.5	97469.1	95362.5
EIF4A1	0.104715	0.00379931	81758.2	79713	77204.4	73461.2	73647.6	74588.9
RPS17L	0.104791	0.00756778	108831	104908	102020	99936.2	97714.9	95574.1
EIF3I	0.104881	0.00625413	23740.4	23300.5	22640.6	21339.1	21687	21680.4
MDC1	0.105608	0.00518936	16577.9	16173.9	16242.3	15104	15195.1	15175.6
RPL26	0.106161	0.00310021	31497.3	30957.8	31752.5	29659.8	29097.6	28659.7
PNN	0.106458	0.00634834	18611.9	18426	18491.5	17608.7	16835.2	17060
SLC1A4	0.106459	0.00855671	22034.8	21432	20905.7	19813.1	19587.6	20301.2
LARP1	0.106701	0.0022194	26486.5	26937.3	27152.4	24815.5	24840.9	25096.1
RPL15	0.10708	0.00106486	103273	100697	100235	93177.6	93706.9	95270.1
DIAPH1	0.107398	0.00345983	21759.4	21755.3	22430.4	20269	20370.6	20503.5
WHSC1	0.108003	0.00181521	32916.8	31997.4	32908.7	30025	30369.4	30270
RPS3A	0.108263	0.00480669	70161.7	66352.2	67154.1	64241.6	62849.6	61583.4
APEX1	0.108808	0.00458342	15550.3	15207.3	15577.3	14345.3	14163.5	14401.2
NNT	0.109812	0.00303194	29229	28055	28512.1	26028.5	26609.1	26766
XRCC5	0.110683	0.00467873	28165	28774.5	29897.6	27108.9	26751.4	26451.7
APP	0.110721	0.00449246	27862.5	26410.8	26403.9	24740.3	24949.1	24913.3
CHAF1A	0.111004	0.00912248	10387.7	10364.1	10067.6	9388.16	9544.18	9554.94
DKC1	0.111574	0.00757476	15107.7	14909.1	14314.6	13575.4	13557.9	13827.1
SLC25A5	0.111891	0.00117101	43020.8	41599.3	41515.9	38587.7	38929.4	39063.9
RPL41	0.111894	0.00712679	54317.2	57500	57910.7	51267.5	53958.4	51586.8
EIF4EBP2	0.112266	0.00563686	16587.3	16207.2	16988.8	15113.4	15273.9	15601.7
HNRNPR	0.112332	0.00318477	28034.3	28496.1	29498.5	26836	26535	26104.6
MBTPS1	0.112448	0.00617885	10451.2	10632.1	10672.1	9714.93	9767.22	9848.66
TUBB	0.112525	0.00174097	267846	255394	252382	236510	238432	241559
CS	0.113144	0.000515544	46592	45835.7	45504.7	42302.8	42270.2	42814.4
PPP2R4	0.113241	0.00716895	12439.3	12895.7	12358	11452.3	11778.4	11558.6
WASF2	0.113811	0.00300549	15818.7	15581.6	15803.8	14555.7	14732	14269.8
RPS15A	0.11404	0.00684782	37553.3	37924.9	39005.7	36407.3	35524	33666.2
H2AFV	0.114639	0.00229316	24157	25380.6	24912.8	23106.4	22835.4	22726.9
NPM1	0.11469	0.000517814	99575.6	102279	103009	94615.6	94358.9	92275.4
KLF13	0.115233	0.00374042	20545.8	19805.5	19439.5	18172.4	18579.6	18356.1
MATR3	0.115527	0.00170546	29505.7	30216.5	31009.8	28057.6	27586.6	27996.3
EZR	0.115677	0.0040442	21938.3	21615.5	20711.9	19464.9	19708.1	20041.3
ADNP	0.115948	0.00872132	8678.55	8778.22	8827.85	7890.33	8159.44	8163.4
CTDNEP1	0.116221	0.00718533	11175.1	10797.9	10868.8	10018.6	9907.69	10317
CCT3	0.116221	0.00413224	51860.6	48406.9	48117.6	45260.8	45717.4	45687.9
EP400	0.116815	0.00898616	10896.2	10708.2	10960	9687.56	9984.57	10305.7
RPL27A	0.117173	0.00383986	85216.5	81079.9	78153.4	75679.3	74998.1	74315.8
DAZAP1	0.117794	0.00077479	24662	24575.7	24113.5	22357.1	22762.3	22390
SNTB1	0.117834	0.00255007	14792.3	14662	14907.6	13884.2	13550.3	13380.4
RPS24	0.119095	0.0068914	55959.2	59486.3	60963.1	55089.5	54806	52219.4
CIRBP	0.119342	0.00627246	13429.2	13951.9	13374.2	12829.5	12476.9	12135.7
TIMELESS	0.119482	0.00573889	11594.2	10974.1	11093.4	10244.4	10353.8	10324.1
MIR3654	0.119497	0.000187068	121730	123526	121422	112621	114263	110264
LUC7L3	0.119594	0.0019184	15112.4	15331.4	15277.9	14296.5	13897.7	13822
PLK1	0.119741	0.00473159	19874.9	19624	18481.9	17815.7	17625.8	17814.9
SAE1	0.120328	0.00179151	22138.4	22533.1	23242.2	20698.4	21161.2	20526.1
RPL28	0.120931	0.00095167	54060.6	53455.5	51764.8	47508.8	49536.5	49214.5
EEF1G	0.121766	0.000139245	120075	121930	119777	110996	112527	108591
MLLT6	0.121784	0.00928415	15450.2	14452.4	14356.8	13134.9	13819.9	13625.9
DYNC1H1	0.121992	0.0010646	22799.9	23097.2	23849.6	21417.8	21088.1	21494.5
PUM1	0.121995	0.00355925	9427.17	9278.7	9302.83	8662.77	8488.78	8535.16
ARIH2	0.122662	0.00630647	11840.2	11463.1	11131.7	10273.5	10629	10655.9
CDCA8	0.122894	0.00531329	13038.4	13047.9	12591.2	11696.1	11517.4	12233.3
TNPO3	0.123057	0.00563192	9988.63	9893.87	9673.22	8797.07	9255.66	9029.13
EIF3G	0.123079	0.00324811	17470.1	16984	16831.5	15184.4	15689.6	16130.6
RCSD1	0.123633	0.0039578	11216.3	11075.2	10711.5	9896.28	10188.6	10145.5
RPS25	0.123761	0.000374496	48934.4	49256.6	48056.2	43715.1	45711.7	44614.7
RPL7	0.123877	0.000911531	99516.7	104311	107067	95319.6	95135.3	94424.9
RPL8	0.124294	0.000109818	138729	137283	133465	123818	125503	125902
ERO1L	0.124325	0.00977866	10046.3	10287	10770	9788.5	9397.07	9281.77
ZNF318	0.124556	0.00262256	18722.5	18159.1	18672.8	17040.7	16373	17451.3
B4GALT5	0.124671	0.00694259	12159.2	12977	12704.4	11162.3	11747.1	11728
QARS	0.124784	0.00207649	29282	27837.1	27218.6	25743.7	25425.5	26032.7
APMAP	0.125131	0.00306458	10136.9	9833.4	10122.3	9194.84	9046.85	9297.17
CNP	0.125167	0.00520864	7981.72	7816.88	7811.69	7167.51	7336.57	7094.32
CNTRL	0.12544	0.0068406	7466.17	7485.31	7560.29	7057.16	6807.92	6721.53
SMARCC2	0.12577	0.00410085	14506.2	14140.7	13494.1	12698.6	12794.9	13043.6
ARHGAP17	0.125798	0.0021845	11017.4	10796.8	10723	9773.1	9940.91	10049.9
PPP2CA	0.125838	0.00118551	12664.1	12357.7	12388.7	11445.4	11384.5	11394.2
USP39	0.125865	0.00469588	8298.36	8059.82	8129.3	7596.07	7354.6	7438.35
DNASE1	0.126328	0.00558071	9567.24	9123.34	9129.15	8332.58	8653.92	8439.65
CCNG1	0.126549	0.00113648	12903.1	13288.8	13237.9	12053.6	11928.3	12078.2
ELMO1	0.126624	0.00133593	11807.2	11759.2	11896.5	10978.4	10692.6	10753.4
UBA2	0.126694	0.00273673	16270.7	16766.1	17233.5	15726.8	15242.6	14984.5
RP11-152F13.10	0.126695	0.00323417	52629.2	55438.6	54095.6	50079.3	51153.8	46990.1
RP11-290D2.6	0.126918	0.000112384	100591	101438	98754.9	92407.8	93005.5	89682.3
RPL13A	0.127421	0.000321694	175327	168701	164085	155184	154269	155015
STAT5B	0.127521	0.00766827	11374	11540.2	11069.4	9848.38	10565.4	10620.9
TOP1	0.127544	0.00125678	15327.8	16101.9	15441.1	14253.8	14292.5	14284.1
RPL23	0.127816	0.000526083	50090.3	47905.3	47745.3	44991.3	44777.7	43393.6
NDUFB9	0.128039	0.00162063	17406.5	18075.7	18545.2	16342.7	16675.7	16335
DDX24	0.128085	0.000799231	14332	14296	13912.5	12965.5	12877.4	13014.8
RPS9	0.128197	0.000934361	65180.4	62657	60178.1	57260.5	57455.9	57005.1
RPS19	0.128489	0.00060221	65119.1	61855.2	60712.6	57040.7	57029.7	57333.8
MCM4	0.128519	0.00126234	58707.6	55325	54235.7	51193.9	50647	51796.3
PES1	0.128678	0.00811206	9408.34	8965.9	8708.87	8100.77	8185.07	8418.08
RPL6	0.128945	7.23e-05	115246	112905	111631	103656	101639	105036
TCF12	0.128994	0.00139357	11677.7	11908.3	11849.5	10980.1	10582.5	10781.1
ADIPOR1	0.129222	0.00342213	8782.13	8672.91	8480.5	7768.87	7854.78	8037.08
RPS2P46	0.129228	0.000211817	32461.3	32082.9	33258	29946.3	29306.4	30043
PDCD4	0.1295	0.00849218	12346.3	12840.4	13614.1	12083.6	11757.5	11538
NSA2	0.129555	0.00436398	7111.87	7262.18	7161.12	6438.7	6550.71	6653.75
TCHP	0.130639	0.0051989	8346.62	7988.92	8364.39	7466.9	7354.6	7685.85
ASAH1	0.130648	0.00286555	13413.9	14101	14379.8	12621.6	12577.5	12993.2
RPTOR	0.13067	0.00329649	9189.4	8837.65	8988.1	8102.48	8406.21	8108.97
U2AF2	0.131085	0.00489779	35994.9	33834.6	32194.8	30569.9	30734.8	31620.4
UQCRH	0.131092	0.00281828	16346	17734.7	17382.2	15725.9	15760.8	15406.6
TMPO-AS1	0.131145	0.00495136	13625.8	13046.9	12502	11624.2	12082.1	11970.4
MDH1	0.131501	0.000382155	29340.9	30390.6	30842.8	28017.4	27277.2	27255.8
HEXA	0.131961	0.00179186	13077.3	12557.9	12375.3	11663.6	11334.2	11610.9
PGAM1	0.13213	3.7e-05	72686.5	71571.8	70643	64772.8	64792.4	66275.6
ACBD6	0.132289	0.00398418	6639.86	6631.36	6499.99	6049.48	5928.1	6014.97
CLK2	0.132468	0.00807837	6677.53	6413.45	6223.64	5894.65	5821.8	5847.58
MAPK1	0.132483	0.0019585	12260.4	11804	12611.4	11097.3	11119.7	11171.4
TCEA1	0.132658	0.00470459	19294.6	20199.6	21020.8	18951.7	18433.5	17675.2
SDHB	0.133068	0.00225178	11966.1	12601.7	12207.4	11478.8	11024.8	10954.7
MTR	0.133512	0.00662297	7366.12	7708.44	7974.82	6902.33	7015.77	7042.97
DHFR	0.133558	0.00407528	15166.6	15985.1	16681.8	14703.7	14601	14194.8
RACGAP1	0.133719	0.000684396	14188.4	14579.6	14868.2	13376.1	13197.3	13128.8
EIF2S3	0.133785	0.000489163	31261.9	32099.6	33454.7	29562.2	29480.1	29046.9
CAMKK2	0.133986	0.00190863	14551	13566.1	14063.2	12764.5	12584.2	13002.5
SNRNP200	0.134017	0.000458455	69356.6	64662.1	65353	59842.2	60215.9	61295.8
ZYX	0.13405	0.00119226	27288.1	26309.6	25159.4	23621.4	23797.8	24195.4
PSAP	0.134165	0.000791905	30421.4	29004.9	28253	26248.4	26904.2	26578
PHIP	0.134295	0.00893993	7111.87	7342.46	7760.84	6611.49	6841.14	6733.85
CCT5	0.134367	4.09e-05	65386.3	63636.1	62868.7	58586.4	57632.4	58361.8
EEF1D	0.13441	0.0030287	27874.2	26266.9	25163.2	23657.3	23968.7	24440.9
MAGED1	0.134744	0.00299274	13729.4	13719.4	12731.3	12027.1	12175.1	12301.1
PGK1	0.135466	4.4e-06	114867	112871	114601	104362	103424	103513
SMARCE1	0.135563	0.000210299	16301.3	16098.8	16017.8	14806.4	14729.1	14460.8
PRR11	0.135828	0.00408644	10623.1	10983.5	11577.9	9850.09	10102.3	10179.3
RSF1	0.136061	0.00298153	6812.89	6865.96	7063.24	6337.76	6234.66	6257.34
SF3A3	0.136639	0.000167268	18262.3	18843.1	18723.7	16787.5	16830.4	17086.8
PPA1	0.13679	0.000811348	14028.3	13639.1	13275.4	12463.4	12214	12478.7
XPO6	0.136903	0.00163985	24090	22521.6	22216.4	20639.4	20518.7	21288.1
XXbac-BPG252P9.9	0.137019	0.0035597	104633	95713.7	93155.9	87081.9	88058.8	91051.3
NBAS	0.137079	0.00796091	5950.1	6194.49	6219.8	5567.03	5359.59	5725.37
AC010761.8	0.137206	0.000267213	26811.3	27811.1	26223.5	24730.9	24213.5	24431.6
MRPL18	0.137241	0.00933611	6276.15	6598	6551.8	5773.19	6135.95	5698.66
PREPL	0.137329	0.00531471	8212.43	8226.64	8614.83	7839.86	7294.81	7579.05
MSN	0.137599	0.000278156	205307	197549	189754	176442	179651	181619
SMS	0.137642	3.97e-05	22297.3	22302.7	22116.7	20178.3	20271.9	20105
NPIPA8	0.1377	0.00834768	8670.31	8373.66	7969.06	7282.13	7574.79	7803.96
DDX10	0.13803	0.00977866	4716.53	4772.29	4882.19	4352.34	4453.19	4210.58
SMYD3	0.138333	0.00426729	5842.98	5682.54	5798.56	5330.08	5165.02	5197.5
MGEA5	0.138385	0.00369068	9416.57	9839.65	10265.3	9050.27	8900.69	8801.14
PPP2R5D	0.138761	0.000143957	20005.5	19514.6	19180.4	17637.8	17764.4	17819
NOB1	0.138915	0.00771436	5110.85	4819.21	4961.83	4482.37	4526.27	4469.38
UQCRC1	0.139261	0.0065796	36054.9	33161	31559.6	29559.7	30470	31175.8
SP1	0.139525	0.000208644	13232.6	13266.9	13498.9	11988.6	12065.9	12194.3
ARID1B	0.139536	0.00509201	8423.13	7784.55	8437.32	7366.82	7413.45	7525.65
TFG	0.139792	0.00328859	6851.74	6835.73	7041.17	6158.98	6446.31	6158.75
TRRAP	0.139977	0.0019159	8893.95	8415.37	8902.7	7877.5	7912.67	7937.46
AKNA	0.140477	0.00230003	9214.12	8696.89	8835.53	7890.33	8061.68	8247.61
CTR9	0.140557	0.00439473	7120.11	6625.11	6869.41	6307.82	6128.36	6203.93
DHX38	0.140629	0.00136637	9072.87	8918.98	8594.68	8049.44	7995.25	8008.32
MAN2C1	0.140664	0.00787274	11062.1	10367.2	9955.33	9356.51	9192.07	9818.87
LAMP5	0.140664	0.000226542	11920.2	11828	11893.6	10855.2	10648	10764.7
HNRNPDL	0.140664	8.24e-05	24304.2	24503.7	23928.3	22461.4	21688.9	21711.2
PRPF6	0.140725	0.00807477	9362.43	8600.96	8374.95	7866.38	8048.4	7886.11
ESYT1	0.141223	0.0025123	25089.3	23012.7	22865.1	20768.6	21611.1	21788.2
RPL23A	0.141282	0.000510485	46268.3	50636.1	48269.2	43933.2	44136.1	43283.8
RP11-887P2.3	0.141355	4.25e-05	29385.6	29541.9	28682.9	25990	26644.2	26672.5
EIF1	0.141526	0.000172648	23009.4	24170.1	24091.4	21690.7	21643.4	21159.7
METAP2	0.141949	0.000303884	18302.3	17934.9	17333.3	16046.7	15963.9	16437.7
RPL9	0.142257	0.00013545	99391.9	104496	106824	95177.6	93320.6	92522.9
NPIPA1	0.142369	0.00116757	13062	12660.1	12075.9	11436	11326.6	11391.2
RP11-1212A22.4	0.142419	0.00465171	6485.67	6409.28	6041.32	5734.69	5707.91	5653.48
CHMP2A	0.142473	0.00592312	8409	8045.22	7666.8	7348	7036.65	7389.06
FOXP4	0.14268	0.00540355	15891.6	15245.9	14445.1	13157.1	13618.7	14377.6
KTN1	0.14274	0.000254153	13923.6	14005.1	14426.8	12939	12803.4	12546.5
TCF3	0.142812	0.00114973	20243.3	19033.9	18622	17037.3	17586.9	17682.4
CDC37	0.143264	0.000208773	26473.5	25763.3	24915.7	22980.7	23717.1	23015.5
SRRM2	0.143376	4.65e-06	54863.3	55591.9	55956.1	49506.2	50281.6	50682.1
ATF7	0.143537	0.0067034	4409.31	4353.14	4520.44	3964.84	3953.96	4066.81
NOC2L	0.143689	0.00124821	25566	24353.6	23108.8	21891.7	21725	22311
TRAP1	0.143738	0.000306269	22755.2	21427.9	21402.8	19482.9	19816.3	19936.6
RPL31	0.143919	3.71e-06	57039.7	57851.4	57590.2	52184.5	52509.1	51199.7
EIF2S2	0.144015	0.000241634	16431.9	16155.1	16791.2	15217.8	14546.9	14829.5
RASA3	0.144058	0.00146573	7554.45	7311.18	7295.45	6617.48	6591.52	6791.36
CASC3	0.144158	0.00138691	7468.52	7666.73	7625.54	6743.22	6780.39	7023.46
AP000275.65	0.144233	0.00733286	5722.92	5798.27	5328.38	5103.4	5014.11	5069.13
SLC39A14	0.144716	0.000551855	10452.4	10290.1	10099.3	9077.65	9314.5	9440.95
TAX1BP1	0.144812	3.08e-05	34995.5	34857.4	35334.4	32526.2	31039.5	31414
UCP2	0.144885	8.73e-05	17312.4	17217.6	16808.4	15459	15219.8	15665.4
LIG1	0.144952	0.000830688	12651.2	12886.3	11973.3	11318	11245.9	11272
LARS	0.145105	0.000314738	20571.7	21120.3	22135.8	19332.3	18998.2	19271.1
AK2	0.145268	6.27e-05	64182.2	67327.1	68405.3	60925.1	60116.2	59402.1
TONSL	0.145405	0.00520283	11591.8	11368.2	10508	9800.47	9886.81	10464.8
OXSR1	0.145457	0.0045207	7341.4	7356.02	7835.68	6937.4	6853.47	6513.05
RP11-603J24.17	0.145582	0.00490962	12228.6	13729.8	12731.3	11576.3	11955.9	11326.5
TOMM20	0.145585	0.00121218	19413.4	20123.5	21137.9	18672	18396.5	17639.3
LINC01001	0.145758	0.00632392	4720.06	4601.29	4483.02	4069.2	4137.14	4224.96
STX6	0.145783	0.00473567	4523.49	4540.82	4695.08	4151.32	4124.8	4120.21
SMC2	0.145801	0.000419577	12287.5	12871.7	12701.6	11637	11179.5	11327.5
CNBP	0.145955	3.61e-05	27323.4	28656.7	28095.6	25337.3	25430.3	25089.9
CPSF1	0.145968	0.00225767	23696.8	22550.8	21137.9	19952.5	20015.6	20744.8
EPB41	0.145987	0.000969324	8768.01	8862.67	9232.78	7939.95	8149	8132.59
PPP2R1A	0.146185	0.00270125	27581.1	25607.9	24535.7	22700.1	23366.9	23944.9
EIF5B	0.146395	6.55e-06	35400.4	35746.8	35307.6	31654.6	31849.1	32538.6
CCDC47	0.146502	0.000486354	8273.64	8271.48	8480.5	7523.36	7505.51	7528.73
NPIPB4	0.146503	0.00467769	6088.99	6085.01	5786.08	5437.01	5202.98	5527.16
RALY	0.146503	0.000512771	15344.3	14781.9	14308.8	13125.5	13363.4	13555
EXOC4	0.146547	0.00311263	6537.46	6267.47	6080.66	5673.1	5648.11	5680.18
CNOT8	0.146555	0.00870108	7749.84	7551	8356.72	7288.12	7222.68	6776.98
THRAP3	0.146612	5.72e-05	18755.5	19249.7	19289.8	17484.7	17234.8	16944
ERMP1	0.146683	0.00188297	5972.46	6064.15	6106.57	5352.32	5439.31	5553.86
MEF2D	0.146993	0.000305336	28146.1	27453.4	25964.4	24171.4	24602.7	24716.1
COASY	0.146993	0.00454644	18454.1	17753.5	16332.5	15198.1	15984.8	16097.8
CRTAP	0.147216	0.000195212	35161.5	33585.4	32768.6	29989.1	30283	31194.3
NUP188	0.147562	0.0044253	16181.2	14354.4	14497.8	13433.4	13383.3	13688.5
MAF1	0.147616	0.00163097	10760.8	9957.47	10239.4	9150.36	9171.18	9541.59
RNF26	0.147675	0.00301174	11882.5	11025.2	10723.9	9936.48	10003.5	10314.9
BTAF1	0.147714	0.0022488	6675.17	6476.01	6750.43	6148.71	5841.73	5916.38
PLXND1	0.148436	0.00658645	17839.7	16035.2	15967.9	14663.5	14441.6	15686
CDKN2C	0.148442	0.00193313	7441.45	7043.22	7170.71	6385.66	6417.84	6674.29
PPM1G	0.148638	0.00024718	36064.3	34664.5	33576.6	30575	31077.4	32224.3
SAMD1	0.148706	0.00964824	7346.11	7048.43	7089.15	6057.18	6358.99	6884.82
RP11-158I13.2	0.148713	0.00129572	6484.49	6239.32	6383.88	5694.49	5712.65	5778.77
SNHG5	0.148766	0.00149051	15192.5	16067.5	16697.1	14684	14512.7	13938.1
FAM120A	0.148958	0.000105118	18097.5	18511.5	19076.8	16530	16979.5	16616.4
CTNNBL1	0.149154	0.00437002	5333.31	5437.51	5441.6	4645.75	4955.27	4971.57
MIA3	0.149466	0.000479215	8002.91	8169.3	8153.29	7399.33	7298.6	7177.5
PHF10	0.149559	0.000853472	9737.92	10339.1	10379.4	9126.41	8989.91	9272.52
RP11-958N24.1	0.149969	0.00655501	13903.6	12814.4	12128.7	11281.2	11599.9	11984.8
ALDH5A1	0.15028	0.00370984	4308.08	4261.38	4328.53	3876.73	3808.75	3895.3
PNISR	0.150383	0.000211169	13177.3	13120.9	13636.2	12262.4	11889.4	11745.5
RPLP2	0.15043	0.000891045	58679.4	65942.4	63058.7	55754.1	57367.6	55505.8
RFC1	0.150548	0.000183969	12806.5	13181.4	13566.1	11918.5	11827.7	11812.2
EEF1A1P5	0.150598	5.81e-05	205512	191544	190728	175302	176725	176422
SF3B2	0.150789	0.00014429	27718.9	26749.6	25675.6	23701.8	24222.1	24098.9
CLEC2B	0.150821	0.00661361	4623.54	5005.85	4725.78	4217.19	4388.65	4274.25
NOTCH2	0.150826	0.000192835	16427.2	15965.3	16585.8	14319.6	14550.7	15149.9
PRKDC	0.151184	0.000234315	76303.7	79499.2	84032.5	70694.8	71878.4	72898.5
STX10	0.15148	0.00490962	7075.38	6505.2	6453.93	6071.72	5833.19	6056.05
CD47	0.151615	0.000984312	15340.8	16046.6	16775.8	14823.5	14391.3	14020.2
KIF15	0.151694	0.000278329	8272.46	8191.19	8282.83	7342.01	7505.51	7374.68
AC138969.4	0.151753	0.0066071	19110.9	18233.1	16497.5	15709.7	15844.3	16704.7
MPRIP	0.151792	0.00293165	8297.18	8197.45	7768.51	7104.21	7068.92	7589.32
RPS16	0.151974	0.000440555	54875.1	51638.1	49366.9	46116.2	47442.8	46357.5
RPL32	0.15211	7.48e-05	63240.5	67415.7	68257.6	60055.2	59858	58722.2
RP11-197N18.2	0.152182	0.000194972	14101.3	13922.7	13709.1	12867.1	12119.1	12473.6
PTDSS1	0.152501	3.83e-05	17125.2	16482.5	17147.1	15205.8	15138.2	15227.9
PLAGL2	0.152801	0.00802455	5110.85	4982.91	4772.8	4400.25	4261.47	4650.13
POLR2J3	0.152869	0.0027558	6312.64	6386.34	6473.12	5452.41	5892.03	5844.49
TUFM	0.152998	0.00106293	41225.8	37888.4	36750.7	34037.8	34384.1	35460.3
MBD6	0.153712	0.00319663	5475.74	5491.73	5125.91	4834.8	4766.4	4807.25
SEC63	0.153779	0.00131081	13938.9	15523.2	15221.3	13446.2	13255.2	13342.4
RSL1D1	0.154234	0.000139488	13416.3	13556.8	13639	12346.2	12347.8	11710.6
ANXA11	0.154324	2.85e-05	19881.9	19903.5	19212.1	17516.3	17425.5	17962.8
MYB	0.154681	7.96e-06	41816.7	40115.6	39778.1	36519.3	36535.7	36075.5
HNRNPU-AS1	0.154852	0.00557396	11104.5	12357.7	12764.9	11046.8	10868.2	10491.5
ATF7IP	0.154991	0.00495136	3614.79	3644.12	3596.39	3181.28	3264.92	3263.72
FAR2	0.155142	0.000867326	12251	12484.9	13290.7	11663.6	11338.9	11044.1
RAB3GAP1	0.155244	0.00551251	5914.79	5899.41	6424.18	5239.41	5471.58	5604.18
RAD54L	0.155298	0.00128743	5589.91	5500.07	5480.95	5011.87	4830.94	4985.95
AKAP8L	0.155428	0.00205997	9940.37	10354.7	9427.57	8701.27	8689.04	9201.66
RP11-613M10.8	0.155662	0.0052984	5243.86	5110.11	5590.34	4768.93	4618.34	4868.87
PPIL2	0.155695	0.00516687	5072	4939.11	4717.15	4236.86	4408.58	4518.67
ARHGAP11A	0.155736	3.62e-05	30898.1	32835.7	32586.3	28730.8	29199.2	28356.7
HDGFRP2	0.155767	0.00117008	11059.8	10967.8	10141.5	9408.69	9584.99	9784.98
DENND1A	0.155971	0.000572708	6256.14	6434.3	6327.27	5722.72	5655.71	5640.13
STK24	0.156113	0.000225541	8990.47	8773	8724.22	7886.91	7774.1	8046.32
CDK4	0.156248	3.84e-05	24234.7	23424.6	22849.8	20677.1	21278.9	21175.1
ARHGAP11B	0.156306	0.0041302	5314.48	5893.16	5642.15	4999.04	5057.77	5004.43
RPRD2	0.156441	0.0038355	4488.17	4452.19	4679.72	4040.12	3960.61	4173.61
PPP3R1	0.156502	0.000732233	7893.44	7979.53	8198.39	7173.5	7405.85	6951.57
CXorf21	0.156538	0.00149051	4898.97	4944.33	4911.93	4414.79	4456.99	4319.44
HPRT1	0.156724	0.0020456	5970.11	6410.32	6265.86	5565.32	5684.18	5418.3
HPCAL1	0.156786	0.00235761	7925.22	7725.12	7300.25	6768.89	6642.77	7095.35
POLR1B	0.156877	0.000718084	7299.02	7234.03	7671.6	6599.51	6562.1	6697.91
PODXL2	0.156913	0.00204837	5953.63	5835.81	5782.24	5147.88	5093.84	5462.46
NCAPH	0.156916	0.000663883	8483.16	8100.48	8607.16	7504.54	7668.75	7351.06
MT1G	0.157067	0.0099132	13024.3	11673.7	10877.5	10520.7	10626.2	10587
RPL5	0.157166	1.63e-07	119481	116395	116203	105424	104408	105456
COX5B	0.157718	0.000858943	19003.8	18169.5	17010.9	16292.2	16346.4	15766.1
ZNF12	0.157784	0.00352599	4820.11	4879.68	5093.29	4471.25	4239.64	4498.13
ST13	0.157824	8.74e-06	18174	18263.4	18100.9	16396.6	16452.7	15939.6
TAP2	0.158265	2.66e-05	14235.5	13972.8	14122.6	12433.4	12537.7	12882.3
ERCC5	0.158348	0.00206925	4840.12	5118.45	4962.79	4414.79	4523.43	4383.11
CLTA	0.158504	0.000393211	14885.3	14063.5	13563.2	12615.6	12572.8	12780.7
HNRNPA1	0.158583	1.25e-06	82832.9	84591.6	84786.7	77000	74960.2	73616.4
SORL1	0.158591	4.66e-06	50632.9	53180.2	53484.3	46734.7	46917	47017.8
AGBL5	0.158701	0.00126381	6566.88	6216.38	6137.28	5564.46	5625.34	5696.61
MRPL24	0.158928	0.000252156	7326.1	7217.34	7188.94	6556.74	6463.39	6386.74
MACF1	0.158984	0.000269382	11251.6	11298.3	11797.7	10002.3	10111.7	10570.6
KLHL12	0.159	0.00378624	5737.05	6022.45	5705.48	4951.99	5433.62	5192.37
SMARCD2	0.159007	0.00012884	17649	16990.3	16399.7	14886.8	15354.6	15348.1
KIAA0141	0.159068	0.00247183	5265.04	5365.57	5007.89	4574.75	4753.11	4620.34
BIVM-ERCC5	0.15914	0.00372477	3672.46	3831.8	3721.13	3352.37	3340.84	3317.12
MYCBP2	0.159404	9.97e-05	20258.6	20863.8	21842.2	18667.7	18450.6	19126.3
WDTC1	0.159414	0.00181281	6757.57	7150.61	6670.79	6006.71	6004.98	6347.71
PAICS	0.15951	3.15e-06	25079.9	25627.7	26083.4	22943.9	22942.7	22745.4
CMIP	0.159687	0.00102912	5662.89	5684.62	5804.31	4992.19	5065.36	5248.85
RP11-196G11.1	0.159708	0.00199386	6962.38	6542.74	6618.01	5829.64	5871.15	6243.99
ELP3	0.159734	0.00361352	5379.22	5056.94	5491.5	4788.6	4826.19	4580.29
ATXN2L	0.159795	4.81e-05	20418.7	19998.4	19065.3	17729.3	17819.4	17563.3
HNRNPUL1	0.160495	1.05e-06	60453.2	58546.8	58150.6	52274.3	52382	53568.9
ELMSAN1	0.160582	0.00330795	4273.95	4169.63	4331.41	3708.22	3747.06	3928.17
RPSA	0.160597	1.55e-08	133937	136050	135401	120462	120883	120865
YTHDC1	0.160801	0.000732233	5906.55	6201.78	5923.3	5365.15	5333.96	5377.22
SLC25A6	0.161023	0.000158927	45563.3	43703.4	41329.7	38350.8	38290.6	39834.2
CREBBP	0.161196	0.00578305	5199.13	5517.8	4938.8	4601.27	4535.76	4794.93
AL627309.1	0.16163	0.00430371	4477.58	4261.38	4189.39	3725.33	3818.24	3960
LRRCC1	0.161653	0.00721831	3070.98	2972.64	2982.28	2630.4	2740.06	2655.75
MCM5	0.161922	0.000631269	28913.6	27487.8	25784.1	23897.7	24098.7	25211.1
KLHL36	0.16197	0.00293609	4795.39	4420.91	4563.62	4118.82	4062.16	4078.1
WASF1	0.161997	0.00235043	5176.76	5637.7	5565.39	4905.8	4885.03	4791.85
ERLIN1	0.162005	1.08e-06	27552.9	27206.3	28005.4	24842.1	24603.6	24396.7
CDCA7L	0.162019	1.27e-05	20524.6	20698	21606.2	18630.1	18541.7	18868.5
ZNF512	0.162231	4.91e-05	9376.55	9345.43	9500.5	8410.43	8291.37	8458.14
CCNB1	0.162244	1.99e-05	15074.8	14690.1	14860.5	13494.1	12949.6	13341.4
NRGN	0.162262	0.00980868	3952.61	3913.13	3607.91	3542.27	3319.96	3326.36
NPC1	0.162569	0.00031018	10816.1	10272.4	10155.9	9374.48	8999.4	9449.16
AC011933.1	0.162586	0.000105118	9743.8	9828.18	9747.1	8806.48	8877.91	8435.54
PFAS	0.162687	0.00129845	9508.39	9180.69	8567.82	7905.73	8112.93	8234.26
CBLL1	0.16271	0.0079848	3611.26	3762.99	3965.82	3418.23	3420.57	3239.07
BBX	0.162738	0.000784504	7048.31	7285.12	7614.02	6549.05	6386.52	6607.53
COPS7B	0.162783	0.00182633	5212.07	5032.95	4887.94	4555.93	4380.11	4522.78
EEF1A1	0.162843	8.76e-08	1.08911e+06	1.05105e+06	1.04863e+06	949909	940290	953897
C7orf50	0.163274	0.00234238	5689.97	5289.45	5203.64	4751.82	4821.44	4811.36
PLA2G4A	0.163603	0.00930205	3853.73	4008.01	4280.55	3728.75	3604.69	3446.52
VPS72	0.163661	0.00155233	5246.21	4884.9	5045.31	4508.88	4457.94	4524.84
CCNA2	0.164015	4.42e-06	17680.8	17633.6	17806.4	15956.9	15435.3	15923.2
TBC1D2B	0.164075	0.000159849	8252.45	7849.2	8054.46	7176.92	7112.58	7204.2
UBE4B	0.164103	0.00125447	6619.85	6808.62	7058.45	5843.33	6093.24	6285.06
MYADM	0.164152	0.0042807	15790.4	14271	13825.2	12312.8	13042.6	13617.6
LSM14B	0.164319	0.00740007	3320.52	3647.25	3617.5	3139.37	3154.82	3103.51
RAD21	0.16451	2.36e-05	32971	34241.2	35658.8	30993.3	30277.3	30299.8
CLSTN1	0.164519	0.000112075	17178.2	16486.7	16116.6	14403.5	14612.4	15273.1
C16orf58	0.164673	0.00021289	14483.9	14110.4	13361.7	12147.7	12422.8	12741.6
EXOC3	0.16497	0.000156799	20778.8	20129.7	18977	17589.9	17484.4	18176.4
RPL21	0.165035	2.44e-07	46685	48300.5	47182	42590.2	42183.8	41812.1
CSNK1E	0.165062	0.000781379	5727.63	5429.17	5484.78	4882.7	4996.08	4905.84
NACA	0.165283	4.03e-06	91266.6	88791.5	84955.6	78827.2	77836	79163.1
KRT222	0.165693	3.35e-05	11601.2	11384.9	11060.7	10164.9	10054.8	10049.9
SNRPA	0.165704	0.00028079	9211.76	9966.86	9541.76	8415.56	8661.52	8447.87
ZNF330	0.165751	0.00447613	4052.66	4182.14	4001.32	3796.32	3570.53	3481.43
RALBP1	0.165988	1.97e-05	12744.2	12944.7	12882	11637.9	11133	11524.7
CTC-503J8.6	0.166311	0.0030062	4743.6	4487.64	4497.41	4153.89	3883.73	4134.59
SARS	0.166413	0.000158829	10197	10713.4	10828.5	9640.51	9356.26	9199.61
PPP6R1	0.166506	0.000383819	68439.7	63497.4	61278.7	54831.1	57644.7	59084.7
MORC3	0.166717	0.00278915	3670.11	3730.66	3794.06	3400.27	3294.34	3230.85
SRPK1	0.166873	1.94e-07	55929.7	56089.2	57855.1	50958.7	49843.1	50260
SLC5A2	0.16702	0.00155099	6804.65	6706.44	6268.74	5713.31	5760.11	6067.35
SNUPN	0.167042	0.00949367	3450	3232.27	3476.45	3086.33	2836.87	3068.59
ASUN	0.167242	1.36e-05	11543.5	11963.6	11848.5	10480.5	10423.1	10510
POU2F1	0.167256	0.0017745	4205.68	4097.68	4316.05	3798.89	3685.37	3704.29
BAG6	0.167413	4.64e-05	32643.7	31645	30064.6	27586.2	27503.1	28693.6
CABIN1	0.167528	0.000355541	8330.14	8217.26	7724.37	7093.94	7242.61	7194.96
RP11-474G23.2	0.167638	0.00578305	2874.41	2905.91	2916.07	2603.02	2610.98	2484.24
DDX18	0.167775	5.62e-05	15270.2	16037.3	16557	14091.2	14247	14160.9
MRPL10	0.167946	0.00374057	3811.36	3684.79	3549.37	3212.93	3226.95	3339.71
DYM	0.168037	0.000361623	5924.2	6131.93	6054.76	5461.82	5239.05	5362.84
RPL3	0.168255	5.89e-08	195294	194054	188275	168739	173112	171343
RP11-3P17.3	0.168336	0.000554386	18175.2	17748.3	16277.8	15388.9	15007.2	15877
TTC7A	0.168741	0.000301069	13788.2	12746.6	13008.6	11283.8	11662.6	12110
NCAPD2	0.168765	1.66e-06	24886.8	23713.4	24097.2	21563.3	21426	21543.8
NOL8	0.168811	0.00277144	4282.19	4544.99	4540.59	3997.35	4052.67	3784.39
RP11-490H24.5	0.168849	8.2e-05	19067.4	20580.2	19328.2	16999.6	17905.8	17405.1
DOCK8	0.169116	0.00017421	8325.43	8685.42	8112.03	7354.85	7427.68	7488.68
SMC3	0.169124	2.42e-05	17033.4	17299.9	18127.8	15819.2	15465.6	15253.6
CXCR4	0.16929	4.03e-06	17125.2	16600.3	16505.2	15057.8	14713	14791.5
SFXN3	0.169369	6.97e-05	8263.04	8131.76	7915.32	7202.58	7141.05	7206.26
HMG20A	0.169437	0.000372681	7486.18	7258.01	7502.72	6634.59	6770.9	6301.5
NELFE	0.169549	0.000468388	6812.89	6613.64	6517.26	5763.78	5791.43	6111.51
PRDX6	0.169586	2.76e-06	19601.8	19485.4	19804.1	17373.4	17842.2	17029.2
RPL13	0.169618	0.000167597	84021.7	79059.2	74238.4	69369.8	69483.9	71444.3
MAPKAPK2	0.169903	3.35e-05	22134.8	20822.1	20590	18433.3	18750.5	19143.8
LPGAT1	0.169999	0.000165023	8066.47	8102.57	8566.86	7392.48	7294.81	7229.88
BRD8	0.170024	0.00154415	4232.75	4060.15	4021.47	3656.04	3660.69	3574.89
RPAP1	0.170029	0.00378426	7387.3	6806.53	6411.71	5916.04	6079.96	6216.26
KDM1A	0.170047	4.07e-06	19338.1	18897.3	18630.6	17157.9	16503	16760.2
KANSL1	0.170237	0.00235761	4547.03	4461.57	4205.71	3789.48	3952.07	3942.54
MTIF2	0.170362	0.00138452	4628.25	4757.69	4524.28	4009.32	4237.75	4058.59
ATF6B	0.170377	8.63e-05	12892.5	13090.7	12311	11184.5	11063.7	11675.6
SMC1A	0.170561	2.06e-06	57359.9	54774.4	54809.5	48103.3	49421.7	50480.8
RUNDC1	0.170587	0.00328859	3205.17	3322.98	3356.5	2857.08	2915.65	2967.95
HLA-E	0.170686	4.66e-06	21172	20566.6	20019.1	18214.3	18045.3	18474.2
ALKBH7	0.170696	0.00503478	2953.27	2913.21	3005.31	2662.9	2523.67	2650.61
RPL7A	0.170733	7.91e-05	82349.1	77852.8	73549.5	67789	69052	70179.1
FLI1	0.171083	4.03e-06	13213.8	13553.6	13164.1	11737.1	11764.1	11884.1
SLC2A4RG	0.171135	0.00119226	5416.88	5324.9	5216.11	4723.59	4497.8	4888.38
CTD-2256P15.4	0.171321	0.000102079	7765.14	7737.63	8114.91	7030.64	6880.05	6998.81
DCAF12	0.17153	1.43e-05	11954.3	11585.1	11413.8	10316.3	10232.3	10401.2
ERI3	0.171554	0.000315553	6376.2	6257.05	6043.24	5519.13	5399.45	5600.08
VKORC1	0.171576	0.000615685	7084.8	6723.12	6740.83	5928.87	5921.46	6321.01
RP11-3P17.4	0.1716	8.77e-05	12206.2	12835.2	11812.1	10767.1	10858.7	10991.7
RANGAP1	0.171631	0.000695871	21580.4	19700.2	18892.6	17335.8	17739.7	18123
NUP210	0.171696	1.37e-05	96018.5	89660	88260.3	79324.2	80856	82382.6
MYO18A	0.171786	0.000135327	8896.31	8579.07	8278.03	7667.93	7578.59	7532.84
PDCD6	0.171989	2.67e-05	21811.1	20442.5	20165.9	18339.2	18263.6	18640.6
EIF3A	0.172204	4.48e-08	56352.3	55024.7	54621.4	48890.3	48554.2	49619.2
MKL1	0.172539	0.00230734	9390.68	8427.88	8243.49	7516.52	7562.45	7923.08
KHDRBS1	0.172678	2.46e-06	23701.5	23658.1	23343	21262.2	21154.6	20159.4
SART3	0.172691	2e-06	13430.4	13286.7	13345.4	11964.7	11738.5	11756.8
LEO1	0.172933	0.0017354	3925.53	3754.64	4009.96	3432.77	3464.23	3422.9
RP11-673C5.1	0.173061	9.47e-06	28134.4	29634.7	27633.1	24635.1	25506.2	25413.4
PHF3	0.173186	6.69e-05	9484.84	9973.11	10036.9	8794.51	8779.21	8505.38
ATF5	0.173313	0.0061012	3029.78	2986.2	2891.12	2584.2	2735.32	2527.38
RP11-514P8.7	0.173471	0.00533616	3829.01	3817.2	3879.46	3172.73	3594.25	3394.14
DOT1L	0.17348	0.000173444	14177.8	13581.8	13133.4	11998	11614.2	12516.7
SF3A1	0.173675	4.34e-07	22282	21881.4	21783.7	19125.3	19708.1	19513.5
MTA1	0.173699	2.08e-05	10034.5	9641.54	9719.28	8553.28	8685.24	8747.74
RP11-231C14.4	0.173973	0.00106426	4059.72	4289.53	4139.5	3634.65	3687.27	3700.18
NOSIP	0.174036	0.00253707	4769.5	4844.23	4433.12	4025.58	4282.35	4074
AC009133.20	0.174256	0.00506776	4778.91	4322.9	4209.54	3869.04	3843.87	4007.24
CHD4	0.174339	5.23e-08	40514.8	39849.7	39606.4	34949.6	35210.8	35962.5
SPAG5	0.174468	3.89e-06	13875.3	13729.8	13464.4	11915.9	12067.8	12318.5
MDC1-AS1	0.174718	0.00973004	2660.18	2501.36	2484.27	2232.63	2163.01	2328.14
AC093616.4	0.174812	0.00963761	2408.29	2384.58	2245.35	2100.9	2029.18	2057.02
THOC5	0.175242	0.0038355	5712.33	5306.13	5001.17	4612.39	4614.54	4872.98
RAVER1	0.175524	0.000161173	16450.8	15842.3	15073.6	13718.3	13549.4	14518.3
RP11-109D20.2	0.175581	0.00458342	2973.28	2998.71	3132.93	2769.83	2650.85	2591.05
NCL	0.175895	8.29e-07	139982	133650	129856	118448	118123	119798
ZC3H13	0.17629	3.46e-06	19328.7	18538.6	18300.5	16281.9	16553.3	16743.7
FAM210A	0.176382	0.00134682	3608.9	3656.63	3751.84	3287.35	3244.98	3169.23
MAP4K4	0.176569	6.64e-06	18432.9	17460.5	18540.4	16033	16223	15777.4
RPS5	0.17671	0.00045685	69184.8	62848.9	59681.1	55163	55852.8	57872.9
YWHAE	0.177041	4.58e-07	40325.3	40866.3	40688.7	35174.6	35260.1	37142.5
LHFPL5	0.177155	0.00124145	4425.79	4468.87	4635.58	4099.14	4003.32	3803.9
WDR59	0.177213	0.00933611	2646.06	2820.41	2671.39	2417.4	2245.58	2482.19
RDX	0.177221	0.00252628	4239.81	4311.43	4293.98	3973.4	3771.74	3547.16
RPS6	0.177499	2.46e-08	120221	116516	116403	104875	105055	101749
MTO1	0.177785	0.000574618	4810.69	4750.39	4641.34	4289.9	4156.12	4048.32
OSGEP	0.177891	0.00691608	3218.11	3063.36	3012.03	2718.5	2863.44	2571.54
CCNI	0.177937	2.95e-06	15372.6	15661.9	16172.2	13877.4	13703.2	14049
RP11-3P17.5	0.177974	0.000117951	9220	9304.76	8694.48	7988.71	7789.29	8192.15
OGT	0.178369	1.09e-07	19829	19462.4	19677.5	17470.1	17259.4	17272.6
TPR	0.178427	3.47e-08	27749.5	27984.1	28296.2	25007.2	24492.6	24614.5
RP11-632K20.7	0.178736	0.0016583	4412.84	4217.59	4053.14	3766.39	3604.69	3770.01
LMO7	0.178821	0.00614487	2481.27	2605.63	2564.88	2306.19	2250.32	2155.61
ADD1	0.178863	1.97e-06	12147.4	12024	12267.8	10556.7	10707.8	10848.9
BTF3L4	0.179033	0.00131943	4691.81	4616.93	4954.15	4317.27	4201.68	4013.4
ACIN1	0.179079	3.98e-07	18843.7	18972.4	18740	16248.6	16707.1	16890.6
RPL11	0.179132	2.39e-05	63056.9	67158.2	68309.4	59525.7	59569.5	55701.9
SIN3A	0.179245	1.87e-06	14013	13796.6	14093.9	12090.4	12578.5	12247.7
TIMM44	0.179479	0.000107368	7585.05	7396.68	7595.79	6764.61	6353.3	6744.12
MID1IP1	0.17955	1.55e-05	21075.5	21022.3	19537.4	17893.5	17935.2	18424.9
CEP57	0.179757	0.000116075	6807.01	7023.41	7290.66	6175.23	6277.37	6128.97
EIF3D	0.179933	1.23e-07	22389.1	21836.6	21631.1	19327.2	19250.7	19430.3
HSPA13	0.179945	0.000961561	6372.67	6702.27	7215.81	5998.16	5889.19	5941.03
ATXN7	0.17995	0.00797501	2925.02	2988.28	3297.01	2777.53	2664.13	2630.07
NDUFA5	0.180001	0.00136353	4196.26	4210.29	4106.87	3811.72	3680.62	3489.65
FBXO10	0.180012	0.00342145	4224.51	3740.05	3965.82	3476.4	3422.47	3563.59
PEAK1	0.180085	0.00632392	4496.41	4301	4948.4	3888.71	3935.93	4228.04
RFX7	0.180137	0.00172215	4946.06	5267.56	5339.89	4805.71	4416.18	4430.35
EIF3F	0.180159	7.9e-06	17992.7	17211.3	16766.2	15098	15096.4	15538.1
SDHA	0.180179	1.17e-06	34515.3	33082.8	32136.3	29021.6	29382.3	29397.1
AMPD2	0.180278	7.99e-05	9949.79	9832.35	9246.22	8297.51	8640.64	8584.45
KIAA0430	0.180404	0.00741511	3066.27	3362.6	3494.68	2860.5	2830.23	3008
TSPYL2	0.180432	0.00714589	2583.67	2539.94	2371.05	2235.2	2170.6	2154.59
RPL41P1	0.180605	9.23e-05	36614	37243	37641.2	30747	34897.6	32375.3
2018-09-06	0.18072	0.0011354	3690.12	3506.49	3668.36	3197.54	3199.43	3137.4
DNAH11	0.180761	0.001146	4501.12	4337.5	4415.85	3775.8	3781.23	4078.1
RP1-309K20.6	0.180796	0.00136919	4669.44	4497.02	4547.3	3895.55	4243.44	3893.25
CCDC91	0.18083	0.00815601	2609.57	2644.2	2760.62	2425.1	2193.38	2399.01
DEPDC1B	0.18091	0.000934089	3860.8	3769.24	3964.86	3354.08	3470.87	3353.06
RPS18	0.18098	1.4e-06	180605	187513	189890	169044	164772	157157
CLK1	0.181026	0.00646825	2287.05	2302.21	2417.11	2075.23	2065.25	1995.41
YPEL2	0.181249	0.00190706	3209.87	3041.46	3174.19	2742.46	2736.26	2786.17
AGO1	0.18129	0.000260612	7117.75	7326.82	7753.16	6340.32	6665.55	6494.57
RNF44	0.181327	3.44e-05	8975.17	9148.36	8650.34	7714.12	7800.68	8017.57
ZBTB40	0.181421	0.000846017	4205.68	4143.56	4313.17	3845.08	3638.86	3624.18
RNF220	0.181475	0.000106942	8659.72	8231.86	8231.97	7077.69	7447.61	7544.13
NDUFAF3	0.181732	0.00171964	7482.65	6859.71	6569.08	5859.58	6221.37	6247.07
LIMD1	0.18189	0.000649631	5721.75	5256.09	5244.9	4762.09	4775.89	4687.1
DVL2	0.182772	0.00880211	2766.12	2704.68	2770.22	2292.51	2315.81	2597.21
EIF4H	0.182905	3.97e-10	70333.6	68853.6	69511.7	61106.5	61015	61427.3
DDX46	0.183063	4.89e-07	14866.4	14841.3	14768.4	13003.1	12791.1	13288
LRRFIP1	0.183359	1.13e-06	18314.1	17511.6	18195.9	15778.1	15540.6	16132.7
ZCRB1	0.18357	0.00144419	3907.88	3924.6	3669.32	3349.8	3264.92	3453.7
MAD2L2	0.183572	0.000531112	7661.56	7200.66	7013.35	6257.35	6211.88	6696.88
AP3D1	0.184018	3.49e-06	21246.1	20705.3	20328.1	17561.6	18340.5	18763.8
SLC25A5-AS1	0.184076	1.28e-05	11155.1	11755	11746.8	9874.04	10274	10267.7
RPL36	0.184168	3.24e-08	49439.4	49705	47537	42603.9	43531.6	42694.3
CBX4	0.184352	7.49e-05	6246.72	5932.78	6010.62	5271.91	5321.62	5350.52
C1orf21	0.184605	0.000396829	4524.66	4604.42	4837.09	4124.8	4079.25	4028.81
TMEM209	0.184745	0.00876424	2748.46	2969.52	3105.1	2709.95	2472.41	2517.11
STK10	0.185697	0.000211619	11518.8	10446.5	10441.8	9171.74	9522.35	9667.91
PCM1	0.185848	5.69e-07	18376.4	17921.4	18776.5	16271.7	15774.1	16248.7
LRRC8D	0.185879	3.65e-05	8498.46	7908.63	8090.92	7185.47	7158.14	7108.7
CTD-2369P2.12	0.186034	6.99e-05	6604.55	6672.03	6341.66	5684.22	5631.03	5860.93
TRAF3IP3	0.186267	0.0002586	4239.81	4206.12	4210.5	3733.88	3608.49	3728.93
RPL4	0.186341	7.53e-09	224978	213734	214161	190622	190616	191382
ZEB2	0.186443	9.59e-08	20331.6	20300.7	21064	18175.8	17971.3	17947.4
RP11-793H13.8	0.186457	3.78e-07	55249.4	53718.2	51390.6	46481.5	46403.6	47670
RPL19	0.186636	8.7e-07	97108.4	92564.9	88910.9	80378.1	81709.3	82026.3
NPRL3	0.187163	0.00174214	5878.3	5686.71	5162.38	4729.58	4825.24	5042.43
ARHGEF18	0.18742	0.00205997	7654.5	6539.61	6894.36	5925.45	6231.81	6238.85
ATXN2	0.187449	5.3e-05	6159.62	6120.46	5871.48	5330.94	5260.88	5281.71
RP11-1186N24.5	0.187481	0.0081431	2514.23	2658.8	2905.52	2379.76	2328.15	2329.17
SLC7A1	0.187537	1.58e-06	14310.8	13941.5	14360.6	12090.4	12481.7	12744.7
ATP8B3	0.187629	0.00143668	4474.05	4330.2	4097.28	3695.39	3635.07	3927.14
BRF2	0.18772	7.33e-05	6258.49	6273.73	6629.53	5612.37	5646.22	5499.43
HMGN2	0.187961	1.76e-09	66198.5	65554.6	63965.5	56445.3	57774.8	57262.9
AC005062.2	0.188264	0.00634395	6293.8	5741.97	5147.02	5021.28	4834.73	5093.78
TFDP2	0.188318	0.0079848	2398.87	2292.83	2494.83	2134.26	1966.54	2152.53
SUPT5H	0.188505	5.97e-06	12080.3	11755	11376.4	10115.3	10174.4	10506.9
RRBP1	0.188523	7.15e-05	14405	13662.1	12874.3	11853.5	11737.6	12180.9
FAF1	0.188555	5.94e-06	7732.18	7910.72	7776.19	6734.67	6882.9	6868.38
C19orf70	0.18876	0.000563155	3780.75	3741.09	3585.84	3227.48	3195.63	3267.82
FAM117A	0.188849	0.0076395	2367.09	2414.82	2201.21	1941.79	2041.52	2089.89
PTPN2	0.189023	0.00182911	3251.07	3336.54	3536.9	3035.01	2904.26	2885.79
EEF1B2	0.189107	1.74e-05	34283.4	37378.6	36866.8	31256	32958.6	30644.8
PCBP2	0.189201	2.8e-08	70665.5	68185.2	66673.3	59580.4	59403.4	60870.6
CIT	0.189256	4.91e-07	14862.9	14423.2	15127.3	12861.1	13103.3	12885.4
LINC00094	0.189419	0.00788303	2070.47	2075.95	1930.61	1731.36	1805.19	1743.8
TMEM256-PLSCR3	0.189635	0.00329649	3909.06	3807.82	3436.15	3186.42	3184.24	3333.55
HNRNPU	0.189697	9.81e-11	66236.2	67022.7	67516.8	59002.1	58161	58577.4
ODC1	0.189759	5.94e-08	25042.2	24277.5	24159.5	20998.7	21572.2	21698.9
BTBD2	0.18992	0.000410537	13728.2	12526.6	11927.2	11092.1	10773.3	11425.1
APOL6	0.190056	0.000226835	7167.19	8025.41	7742.6	6778.3	6649.42	6582.89
EDC4	0.190154	0.000105457	16029.4	15192.7	14185	12908.2	13155.5	13555
PTPRA	0.190158	1.7e-06	9945.08	9775.01	9886.24	8479.71	8593.18	8802.17
KDELR1	0.190296	3.92e-06	10492.4	10440.2	10067.6	8932.23	8905.44	9243.77
CLIP2	0.190325	0.00162859	5415.71	4999.59	4696.99	4318.98	4367.77	4466.3
ABHD14B	0.19071	0.000140761	9220	8810.54	8215.66	7586.66	7622.25	7674.56
NR3C1	0.190984	0.000330183	4330.45	4538.73	4648.06	4007.61	3854.31	3920.98
C17orf61-PLSCR3	0.191007	0.00309618	3886.69	3778.63	3417.92	3159.04	3159.56	3315.06
PRPF8	0.191021	1.25e-08	56797.2	55258.2	55919.7	47583.2	49141.7	50098.7
XAB2	0.192119	0.000361623	10548.9	9534.15	9281.72	8288.1	8753.58	8518.73
CSTF2T	0.192249	0.0051989	4259.82	3644.12	3743.2	3490.94	3325.66	3284.25
CTNNA1	0.192319	7.24e-05	6266.73	5844.15	6074.91	5224.01	5239.05	5382.36
PTBP1	0.192439	1.38e-09	46194.2	45048.4	44688.1	39467.1	39179	40068.3
ATXN7L3B	0.192555	1.04e-05	6831.72	6677.24	6638.16	5780.03	5861.66	5923.57
C12orf65	0.192819	0.00401046	3699.54	3490.85	3178.99	2948.61	3045.67	2999.78
POLL	0.192834	0.00318718	2740.22	2684.87	2588.86	2361.8	2202.87	2390.79
NFYC	0.192971	0.00039788	5802.96	5269.64	5411.86	4786.89	4649.66	4901.73
RREB1	0.193094	7.01e-05	8679.73	8151.57	8160.97	6971.62	7277.72	7515.38
CTC-479C5.10	0.193727	0.00239755	4308.08	4298.92	3930.31	3473.83	3543	3864.49
SPEN	0.193887	3.53e-06	11915.5	11685.2	12528.8	10363.3	10507.5	10614.8
STOM	0.194128	2.89e-05	7832.24	7475.92	8083.24	6863.84	6818.36	6680.45
TRIT1	0.194224	0.0047417	2497.75	2800.6	2829.71	2333.57	2366.11	2348.68
RBBP6	0.194428	4.63e-06	9550.76	9027.41	9216.47	7950.21	8055.99	8198.31
RPL12	0.194436	2.53e-07	48232.9	45327.9	44524.1	39943.5	40352.1	40032.4
HOXA13	0.194804	0.000309054	5335.67	5242.53	5762.09	4729.58	4843.27	4628.56
TLN2	0.195011	0.000399094	6284.39	5885.86	6147.83	5035.82	5263.73	5615.48
ARL6IP4	0.19511	8.96e-07	11347	11351.5	11318.8	10173.4	9641.94	9803.47
KBTBD11	0.195228	1.79e-08	18524.8	18242.5	18873.4	16237.5	16224	16020.8
ACTN1	0.195264	5.44e-06	41325.8	39200.1	37194.1	33522.8	33883	35039.2
APOM	0.195329	0.00731848	2272.93	2007.13	2139.8	1825.45	1881.12	1844.44
SREK1	0.195415	0.000282721	5558.13	5784.72	5803.36	5107.67	5116.62	4666.56
RP4-539M6.19	0.195699	0.0055894	3506.5	3248.95	3097.43	2839.97	2664.13	3018.27
RPLP0	0.195907	2.58e-06	230856	212414	207001	186404	188046	191319
SYAP1	0.195994	0.000525629	4102.1	4395.89	4553.06	3816	3749.91	3763.85
COPS6	0.19605	7.1e-05	6410.33	5980.74	5970.32	5231.71	5328.27	5390.57
MIR1181	0.196236	0.00159621	3094.52	3360.52	3097.43	2741.6	2841.62	2694.77
MYCBP2-AS1	0.196493	0.00471737	2076.35	2072.82	2194.49	1821.18	1774.82	1893.74
EIF3H	0.196649	9.32e-07	14546.3	14440.9	15008.3	12511.3	12553.8	13209.9
DNAH1	0.196701	0.00906581	1550.2	1561.92	1619.72	1348.13	1370.51	1368.95
MANBA	0.196708	0.000269382	3450	3385.54	3423.67	2940.06	2983.98	2978.22
STAR	0.19679	0.000106553	5835.92	5579.31	5495.34	4826.24	4776.84	5077.35
RPL21P75	0.196943	0.000116089	11775.4	11377.6	10390	9878.31	9473.95	9756.23
RNF20	0.196964	1.24e-05	6178.45	6216.38	6387.72	5407.92	5378.57	5538.46
DDX54	0.196991	7.53e-06	18382.3	17513.7	16560.9	15140	15071.8	15369.7
RECQL5	0.197026	0.00251146	3007.42	2931.98	2767.34	2405.42	2617.63	2510.95
DUS3L	0.197038	0.000367684	6104.29	5968.23	5671.9	4924.62	5032.15	5433.71
RP11-572P18.1	0.197253	0.00047569	13117.3	12232.6	11121.2	10687.5	10273.1	10649.7
NCOR2	0.197414	1.38e-05	21396.8	19673	20064.2	17116	17485.3	18499.9
NRM	0.197469	0.000716089	3779.58	3770.28	3566.65	3112.85	3169.06	3351.01
STRBP	0.19765	6.83e-05	5108.49	5239.4	5136.47	4477.23	4337.4	4625.48
UBXN1	0.197736	8.45e-05	7569.75	7857.54	7198.54	6298.41	6618.1	6716.39
SPTAN1	0.19783	2.53e-07	14320.3	13902.9	14665.8	12444.6	12271	12570.1
KANSL3	0.197958	0.000163468	8897.49	8075.46	7975.78	7046.04	7162.88	7421.92
FOXO3	0.198517	2.99e-05	5651.12	5895.24	5838.86	5091.42	4892.63	5101.99
PRKAG1	0.198647	7.9e-05	6649.28	6150.69	6530.69	5561.9	5438.36	5761.31
CWC27	0.198726	0.00488503	2753.17	2963.26	3166.51	2615.85	2628.07	2426.73
ADA	0.198766	0.00049491	5086.13	4608.59	4595.28	4070.06	4085.89	4213.66
PTCH1	0.198891	7.27e-05	5213.25	5132.01	5222.83	4328.39	4519.63	4653.21
PABPC1	0.199141	2.16e-12	174896	170920	171828	150045	149106	150988
RP11-983P16.4	0.199146	8.23e-07	9032.85	9425.71	9269.25	7969.03	8068.33	8040.16
SMARCB1	0.199184	1.41e-05	7241.35	7408.15	6905.88	6212.01	6198.59	6285.06
FOXN3	0.199224	5.88e-05	5325.07	5651.26	5717.96	4806.57	4887.88	4781.58
CCDC94	0.199485	0.00653785	2090.48	2030.07	1888.39	1688.59	1781.47	1707.85
FBL	0.199646	1.94e-07	25433	27240.7	27067.9	23442.6	22792.7	22999
CHD3	0.199835	3.37e-08	23989.9	23096.1	23390	20059.4	20165.6	20971.8
CTD-3092A11.2	0.200081	0.00650458	2082.24	2341.83	2335.54	2000.81	1946.61	1879.36
C19orf68	0.200631	0.00693201	2090.48	2158.32	1990.11	1793.8	1690.35	1888.6
PREX1	0.200746	3.54e-06	11850.8	11462	10910.1	9828.7	10010.2	9819.9
NDUFS4	0.20076	0.00846966	2130.5	2322.02	2437.26	1964.88	2088.03	1879.36
LRP3	0.20102	0.00250812	10055.7	8971.11	8345.2	7654.24	7552.96	8400.63
CIZ1	0.201187	2.71e-05	8931.62	8496.7	8406.61	7368.53	7205.59	7794.71
LARS2	0.201415	3.01e-05	5852.4	6188.23	5808.15	5172.69	5210.58	5067.08
MKI67	0.201463	4.98e-11	58194.4	58135	59842.3	50624.2	50787.5	51501.6
NCOA6	0.201787	0.00172701	4146.82	3938.15	4439.84	3461.86	3524.02	3823.41
DTD1	0.201893	3.44e-05	5222.67	5422.91	5131.67	4613.24	4552.85	4483.76
RP11-661A12.7	0.201981	5.5e-05	9388.33	8947.13	8409.49	7527.64	7711.46	7892.28
CLPX	0.202064	1.52e-06	8943.39	9080.59	8659.93	7734.65	7811.12	7563.64
DUSP3	0.202462	8.08e-07	11121	11069	10541.6	9299.2	9564.11	9482.03
ZMYM3	0.202849	8.54e-08	11930.8	11701.9	11637.4	10030.6	10169.6	10352.9
FSTL3	0.202931	0.0073714	2141.09	1917.47	1944.05	1739.91	1643.85	1771.53
LETMD1	0.203152	4.3e-05	4820.11	4962.05	4906.18	4156.45	4173.21	4370.79
NONO	0.203415	1.13e-12	69914.5	70756.4	69693	60618.9	60850.8	60908.6
MTHFD1L	0.203469	2.06e-06	9742.62	9183.81	9480.35	8012.66	8221.13	8344.14
ALDH6A1	0.204354	0.00309509	2157.57	2308.47	2395.99	1934.09	1962.75	2008.76
ZNRD1	0.204471	0.000978429	4231.57	3823.46	3871.78	3258.27	3473.72	3539.97
PRPF19	0.204729	1.01e-06	18730.7	17956.8	17779.5	15004.8	16014.2	16072.1
TTC39C	0.204894	7.95e-05	4263.35	4280.15	4371.71	3809.16	3591.41	3744.34
CMSS1	0.205074	0.000314438	4696.52	4707.64	5115.36	4117.11	4353.54	4047.29
RP11-1055B8.7	0.205154	3.24e-06	8137.1	7750.15	7674.48	6732.1	6878.15	6742.07
LRRC37BP1	0.205217	0.0033206	2137.56	1997.75	1999.7	1792.09	1767.23	1707.85
PPP2R3B	0.20534	0.000300376	3189.86	3096.72	3096.47	2655.2	2676.47	2754.34
RP11-315D16.2	0.20537	0.00626972	1777.38	1681.82	1748.3	1489.27	1426.5	1551.75
CTD-2207O23.3	0.205389	0.000570784	4875.43	4330.2	4391.86	3831.4	3874.24	4001.08
POLR2J2	0.205571	0.000304642	5820.62	5280.07	5568.27	4531.98	4966.66	4863.74
NUF2	0.205636	8.19e-05	4751.84	4837.98	5160.46	4270.22	4255.78	4198.26
NF2	0.205705	0.00113336	4288.07	4009.06	3708.66	3509.76	3390.2	3421.87
ARID1A	0.205712	4.42e-09	21157.9	20949.3	21189.7	17954.3	18034.9	18757.6
HSPBP1	0.206091	0.000335012	6522.16	6499.99	5815.83	5426.74	5200.14	5591.86
MTFP1	0.206522	0.00232594	4051.48	3796.35	3582.96	3279.66	3058.01	3476.3
RPL36A-HNRNPH2	0.206623	2.69e-08	31039.4	31192.4	29678.9	26332.2	27235.5	25839.6
ANP32B	0.206668	1.68e-08	32291.8	30899.4	30217.2	26695.7	27335.1	26672.5
CYB5R3	0.206865	9.63e-05	13382.1	12516.2	11623	10534.4	10624.3	11160.1
SMG6	0.206924	0.000371638	3305.22	3284.4	3254.79	2695.41	2885.27	2892.98
YEATS2	0.20693	3.69e-06	7574.46	8112.99	7696.55	6744.08	6690.23	6743.09
EMD	0.207022	0.000323824	3374.66	3576.35	3434.23	3070.08	2883.38	2983.35
C19orf55	0.207064	0.00109246	2341.2	2343.92	2452.61	2048.72	2028.23	2059.08
ZNRD1-AS1	0.207129	0.000400595	4078.55	3828.67	4000.36	3229.19	3503.14	3514.3
FKBP4	0.207398	2.81e-10	27642.4	26885.2	26728.2	23615.4	23254.9	23333.8
USE1	0.207429	0.00846966	1862.13	1806.94	1633.15	1548.3	1482.5	1501.43
CCDC142	0.207714	0.00298393	1912.74	1841.35	1962.28	1649.24	1634.36	1618.51
AHRR	0.208067	8.32e-06	17653.7	16492.9	15950.6	14108.3	14099.9	14960.9
UBR5	0.208073	2.79e-09	18465.9	18527.2	18943.4	16403.4	15885.1	16007.4
SMC4	0.208147	2.53e-08	75682.2	79829.7	81762.2	69902.7	67671.1	67214.3
PRRC2A	0.20815	4.15e-10	63322.9	61679	60611.9	52177.7	54294.4	53814.3
SEL1L3	0.208202	0.00563566	3392.32	2882.97	3172.27	2726.2	2850.16	2505.81
EIF4B	0.208438	7.6e-13	62127	61597.7	60930.4	53117.8	52939.1	53455.9
RP5-1160K1.6	0.208453	0.00342213	1866.84	1859.08	1793.4	1576.53	1621.07	1529.16
MAP2K5	0.208562	0.00178995	3120.42	2867.33	2811.48	2426.81	2483.8	2635.21
RP5-940J5.9	0.208645	1.4e-07	82292.6	78721.4	74829.5	67272.3	66746.6	69379.1
HNRNPUL2	0.20903	1.1e-07	20230.3	21863.7	21390.3	18231.4	18480.9	18032.6
RP11-618P17.4	0.209187	5.7e-07	14166.1	13748.6	13382.8	11531	11778.4	12281.6
BCKDK	0.209425	0.000517533	8052.35	7076.58	7099.71	6392.5	6033.45	6652.72
RNF181	0.209592	0.000664352	2962.69	3143.64	3174.19	2668.89	2747.65	2548.94
AP2B1	0.209782	2.5e-10	21487.4	21224.5	21827.8	18684.8	18419.2	18567.6
SFMBT2	0.20992	0.000275314	3074.51	3081.08	3204.9	2714.23	2716.33	2607.48
NIPAL3	0.20998	0.00146451	3218.11	2927.81	3011.07	2656.91	2467.67	2720.45
R3HDM2	0.210196	9.32e-07	7603.88	7511.38	7486.4	6496.01	6323.88	6641.42
RPL10	0.210261	2.54e-07	55462.4	59610.3	61669.3	50525.9	51106.4	50606.1
ARHGEF2	0.21029	2.26e-09	25460.1	24793.6	24302.5	21127	21323.5	21817
KIAA1462	0.210339	3.42e-05	4957.83	4824.42	5123.99	4335.24	4150.43	4330.74
NRF1	0.210368	0.00218035	2294.11	2289.7	2113.89	1959.75	1869.73	1900.92
ALKBH5	0.210647	1.9e-06	7889.91	7865.88	7563.17	6498.58	6774.7	6794.44
SMG9	0.210756	0.000293324	5694.67	5041.3	5112.48	4406.23	4568.98	4620.34
MAPT	0.210814	0.00361352	2058.7	2158.32	1932.53	1778.4	1701.74	1775.63
TLN1	0.210826	1.85e-06	53855.7	49408.9	48475.5	42211.2	43520.2	44830.4
DDT	0.210957	0.000791905	6455.06	6148.61	5419.54	5221.44	5124.21	5092.75
HNRNPA3	0.21098	8e-08	94710.7	98884.5	103865	86914.3	86042.9	83181.6
AC009133.14	0.211235	8.76e-09	22486.8	23122.2	22537.9	18905.5	19909.3	19883.2
RRP7B	0.211407	0.00111743	3607.73	3410.56	3127.17	2869.06	2903.31	2910.44
HLCS	0.211425	0.00172769	2933.26	3073.78	3185.7	2774.96	2647.05	2443.16
CEP350	0.211453	0.000795486	6904.7	7230.9	8297.22	6482.32	6306.79	6435
MED29	0.211667	0.000111836	4601.17	4302.05	4254.64	3699.66	3714.79	3874.76
ACAD11	0.212013	0.00205997	1969.24	2097.85	2040	1789.52	1729.27	1702.72
PLXNC1	0.212154	0.00940676	1650.25	1856.99	1892.23	1503.82	1476.8	1622.61
PTDSS2	0.212154	0.00397506	2780.24	2726.57	2483.31	2284.81	2116.5	2418.52
EHMT2	0.212319	8.3e-06	13832.9	13080.3	12316.8	11176	11032.4	11483.6
LRRC8A	0.21235	0.00519228	2091.66	2097.85	1911.42	1629.56	1760.59	1814.66
KAT8	0.212376	6.65e-05	5740.58	5672.11	5239.14	4679.11	4701.86	4903.79
AL590762.1	0.212493	0.000207884	5700.56	6501.03	6280.25	5467.8	5204.88	5171.83
AHNAK	0.212619	3.26e-06	34574.1	35960.6	38655.4	30407.4	30900.9	32511.9
TNIP1	0.212671	1.35e-05	6865.86	6440.56	6382.92	5488.33	5652.86	5761.31
CYFIP2	0.212691	0.000200416	3840.79	3707.72	3653	3167.6	3084.59	3347.93
RP5-940J5.6	0.212726	5.7e-05	3774.87	3889.15	3739.36	3285.64	3297.18	3197.99
SGPL1	0.212745	0.00620476	1479.58	1625.52	1608.2	1331.88	1347.73	1340.2
PARP1	0.212747	7.3e-11	36845.9	35524.7	35274	30939.4	30866.7	30851.2
ME3	0.213027	0.00890484	1366.58	1382.58	1492.1	1209.55	1171.19	1231.34
WDFY2	0.213391	0.00390338	2912.08	2501.36	2548.56	2290.8	2170.6	2325.06
UBE3C	0.21347	4.68e-06	8584.38	7925.31	8587.01	7190.61	7094.55	7258.63
ALPK1	0.213544	0.00927677	1692.63	1629.69	1844.25	1502.96	1370.51	1523
RPL21P119	0.213569	3.28e-06	8813.91	8927.32	8305.86	7649.11	7283.42	7422.95
ZNF236	0.213813	0.00430742	1723.23	1823.63	1848.09	1585.08	1456.87	1557.92
RPS2	0.213836	2.41e-13	120424	123043	120147	103143	104268	105507
PRKRIP1	0.213988	0.00136187	2807.32	2979.94	2623.41	2417.4	2338.59	2426.73
RP11-123K3.4	0.214452	5.68e-05	5047.28	4690.96	4755.53	4052.09	4080.19	4283.5
APOLD1	0.21454	1.43e-05	5984.23	6104.82	6450.09	5307.84	5162.17	5429.6
CKAP5	0.214674	7.3e-11	26643	25826.9	26528.7	22864.3	22372.3	22670.4
MSH5-SAPCD1	0.214684	1.47e-05	5395.7	5551.16	5141.27	4576.46	4602.2	4610.07
DDX41	0.214931	8.58e-06	10614.8	10245.2	9718.32	8410.43	8715.62	9086.64
NOP14	0.214932	2.23e-08	10700.8	10437.1	10553.1	8962.17	9227.18	9025.02
MXD1	0.214959	0.00162316	2617.81	2724.49	2998.59	2421.68	2347.13	2351.76
TMCO6	0.215095	0.00494165	2420.06	2267.8	2169.54	1874.21	1854.55	2107.35
RBM33	0.215143	1.66e-07	7509.72	7631.28	7643.77	6575.56	6434.92	6545.92
PDCD6IP	0.215156	2.29e-09	21148.4	20587.5	21654.2	18410.2	17860.2	18179.4
ASS1	0.21538	7.94e-08	19249.8	18169.5	17775.7	15631	15969.6	15764
RPL36A	0.21561	4.19e-09	30014.2	30518.9	28965	25441.7	26336.7	25059.1
PIGT	0.215772	1.97e-05	12344	11650.8	10769	9955.3	9843.15	9963.68
CEP68	0.215986	0.00366712	1806.81	1977.94	1802.03	1583.37	1628.66	1542.51
H6PD	0.21629	9.54e-06	7987.61	7538.48	7418.28	6281.3	6666.5	6698.93
CEP250	0.216513	0.00131049	6183.16	5495.9	5245.86	4773.21	4539.56	5111.24
KMT2E	0.216575	4.48e-06	5572.26	5707.56	5824.47	4946.86	4949.57	4752.82
SART1	0.216678	4.01e-08	10824.4	10730.1	10434.1	9077.65	9021.23	9332.09
ASB2	0.216716	0.00352599	1973.95	1923.72	1774.21	1585.08	1657.13	1579.48
hsa-mir-7162	0.216775	6.64e-05	4228.04	4045.55	3953.34	3387.44	3500.29	3565.64
ZFAS1	0.216903	2.69e-07	7888.74	8084.84	8038.15	7033.21	6824.05	6719.47
BRD4	0.216979	2.32e-06	6392.68	6804.45	6595.94	5736.4	5653.81	5561.05
RPS6KA4	0.216981	5.76e-06	6126.66	6193.44	5791.84	5183.81	5089.09	5229.34
CXXC1	0.217004	6.41e-05	11235.2	10997	9909.27	8797.93	9108.54	9569.32
EAPP	0.21724	0.00769148	1396.01	1321.06	1306.91	1163.36	1101.91	1146.1
ZRSR2	0.217807	0.00412733	1492.53	1498.31	1476.75	1282.26	1282.24	1229.28
FCHO1	0.217811	0.00014783	5818.27	5771.16	5139.35	4720.17	4699.96	4858.6
AKAP10	0.217905	0.00217977	2045.75	2317.85	2204.09	1851.11	1841.26	1897.84
PRTN3	0.218026	2.07e-05	21280.3	19733.5	18236.2	16725	16736.5	17180.2
MTMR4	0.218489	1.51e-08	9923.89	10056.5	9960.12	8484.85	8710.87	8450.95
ST3GAL3	0.218525	0.00154955	2809.67	2584.77	2472.76	2165.91	2303.47	2220.31
APLP2	0.218698	3.28e-11	91806.9	87411	87702.8	76058.2	75223.1	77514.8
TUBGCP4	0.2189	4.3e-05	6572.77	6864.92	7277.22	5646.58	5915.76	6135.13
RSPH9	0.219714	0.00315897	3568.88	3131.13	2959.25	2607.3	2771.38	2814.93
ALDOA	0.21975	1.37e-07	176788	167361	158440	139559	143497	146827
FAM129A	0.220003	4.35e-09	14037.8	13663.1	14355.8	12124.6	11967.2	11900.5
MRPS22	0.220266	0.000310608	3446.47	3710.85	3690.43	3064.95	3240.24	2933.03
NOA1	0.220402	0.00229962	2889.71	2652.55	2555.28	2251.45	2174.4	2445.22
COLGALT1	0.220548	1.64e-07	40825.6	38152.2	36975.3	32724.7	32378.7	34007.1
SMARCD1	0.220571	3.15e-06	7429.68	7130.8	7375.1	6096.53	6098.94	6539.75
HNRNPUL2-BSCL2	0.22058	2.68e-09	18445.9	19580.2	19273.5	16412	16461.2	16151.2
SCYL3	0.220631	0.00911275	1396.01	1469.12	1537.2	1324.18	1230.04	1165.61
ETS2	0.220814	1.3e-05	5263.87	5428.13	5337.01	4702.21	4342.15	4631.64
TARS	0.221101	8.1e-09	17822	18842	18872.4	16021.9	15949.7	15516.5
SLC4A7	0.221205	3.51e-07	9174.1	9302.68	9546.56	7993.84	8243.91	7700.23
YARS	0.221382	2.3e-12	33492.4	32503.1	32945.2	28254.3	28454.1	27954.2
PLEKHG3	0.221621	0.00236917	2602.51	2613.97	2305.8	2046.15	2095.62	2234.69
HEBP1	0.221681	0.000579308	2304.71	2273.01	2354.73	2015.35	1977.93	1896.82
RNF187	0.221886	2.84e-05	7911.1	7446.73	7361.66	6048.63	6631.38	6680.45
KIF20A	0.222052	2.12e-07	7650.97	7383.13	7471.05	6271.89	6519.39	6422.68
NSRP1	0.222207	0.00105777	3132.19	3031.03	3047.53	2568.81	2423.06	2827.25
CRNKL1	0.222418	0.000881329	2910.9	3217.67	2896.88	2490.11	2685.96	2485.27
RPL37	0.222482	1.53e-12	74999.5	78514.9	76811	64854	66200.9	65898.7
TK1	0.222692	3.18e-06	13007.8	12894.7	11713.2	10752.5	10887.2	10421.7
KM-PA-2	0.222935	2.45e-05	14589.8	13301.3	12918.4	11208.5	11320.9	12216.9
SYNE3	0.223101	0.00152902	3537.1	3055.02	3318.12	2685.14	2727.72	2986.43
FBXL16	0.223107	0.00712156	1418.37	1315.85	1292.51	1161.65	1097.16	1136.86
RNASEH2A	0.223175	0.000161618	7853.42	7060.94	6730.28	6109.36	5936.64	6347.71
MAZ	0.223272	1.28e-08	44137.8	43827.5	42432.2	35320	37480.1	38507.3
CA5B	0.223281	0.000509844	3101.58	3079	3330.6	2738.18	2535.05	2803.63
CRYBG3	0.223882	0.000547307	3362.89	3584.69	3781.58	3153.91	3089.33	2860.12
FLJ20373	0.223884	0.00553689	1639.66	1608.84	1711.84	1414	1484.4	1287.82
SEMA4B	0.223993	0.000689772	2444.78	2356.43	2235.75	1957.19	2024.44	1983.08
RAB33A	0.22463	0.000420403	2574.26	2450.27	2507.3	2152.22	2041.52	2193.61
PHF20	0.224904	2.02e-05	4062.07	3924.6	4036.82	3434.49	3489.85	3296.58
RP11-34P13.15	0.225228	0.00303194	1825.64	1634.9	1710.88	1473.88	1476.8	1414.14
SNAPC3	0.225305	4.3e-05	4032.65	4282.23	4433.12	3675.71	3561.04	3597.48
TMEM129	0.225544	0.000514514	7469.7	7057.81	6207.33	5792.86	5641.47	6128.97
SH3BP5-AS1	0.225619	0.00921909	1214.74	1351.3	1402.86	1090.65	1111.4	1139.94
RPL30	0.225658	1.65e-14	80531.7	78329.3	78362.6	67742.8	67101.6	67599.4
RAD50	0.225826	0.000194972	3392.32	3472.08	3545.54	3107.72	2778.97	2941.25
RP11-323N12.5	0.225867	0.00211827	1811.51	2007.13	1992.98	1691.15	1600.19	1620.56
CALCOCO1	0.225875	0.00093074	2270.57	2365.81	2160.91	1986.27	1873.53	1889.63
AL161784.1	0.225906	0.00977866	1311.26	1187.6	1241.66	1106.05	999.406	1036.21
PCNT	0.225942	1.31e-07	6965.91	7041.13	6938.5	5838.2	5914.81	6082.75
MCM7	0.225965	1.69e-09	49188.7	46543.6	45802.2	39295.1	40186.9	41128.2
PHC2	0.226057	0.000142546	5220.31	5263.38	4681.64	4169.29	4215.92	4476.57
METTL23	0.226342	0.00115398	1926.87	2012.35	2061.11	1714.25	1629.61	1732.5
BOP1	0.226508	7.52e-06	18610.7	17034.1	16423.6	14359.8	14439.7	15439.5
DNAJC7	0.226551	8.45e-08	7759.26	7858.58	7740.69	6815.93	6502.31	6559.27
ORC1	0.226553	2.09e-05	5767.65	5457.32	5237.22	4730.44	4496.85	4746.66
CYTH3	0.226667	5.25e-07	7240.17	6804.45	6822.4	5916.89	5915.76	5911.25
TJP2	0.226999	1.59e-06	5628.76	5465.66	5395.55	4753.53	4702.81	4554.62
MIR4444-1	0.227121	1.02e-06	5480.45	5560.54	5466.55	4786.89	4683.82	4558.73
MSH5	0.227413	1.03e-06	6240.83	6296.67	5910.82	5206.05	5248.54	5221.12
CALCOCO2	0.227619	6.54e-09	12914.8	12793.5	12212.2	10812.4	10834	10614.8
RP11-423H2.1	0.227639	3.96e-06	6166.68	5747.18	5682.45	5005.88	4942.93	4989.03
RPL10A	0.227792	5.81e-10	70717.3	67559.6	64858.8	57449.6	57566	57881.1
CCNA1	0.227814	4.42e-07	5737.05	5556.37	5663.26	4756.95	4797.72	4856.55
NOL7	0.228043	6.97e-05	7015.35	6273.73	6074.91	5519.98	5367.18	5514.84
DDTL	0.228254	0.000180304	5518.11	5482.34	4786.23	4468.68	4533.87	4354.36
ZC3H12D	0.228416	0.00172639	1864.48	1740.21	1709.92	1484.14	1515.72	1479.87
HLA-H	0.228505	7.98e-05	4705.93	4706.6	4535.79	3704.8	4203.58	3906.6
CCDC104	0.228514	0.001777	3189.86	3013.31	3493.72	2839.12	2827.38	2509.92
SRSF4	0.228758	1.03e-07	18044.5	16649.3	16653.9	14155.4	14660.8	14807.9
WIPF2	0.228992	1.19e-05	4037.36	4263.47	4217.22	3452.45	3604.69	3560.51
SMARCA4	0.22908	4.04e-09	35085	32865.9	32404.9	27884.8	28492.1	28929.8
MRPS18A	0.229188	6.69e-05	7377.89	6565.68	6398.28	5596.97	5764.85	5855.79
TOP2A	0.229234	1.09e-11	81992.5	85002.4	87271	73135.3	71076.4	72104.7
TIMP2	0.229606	4.09e-09	10473.6	10452.7	10534.9	8962.17	9096.21	8673.8
KB-1208A12.3	0.229892	4.68e-08	42153.3	38579.7	38833.9	34206.3	32717.5	34594.6
RUNX1	0.22999	7.16e-07	7210.74	7105.78	7504.64	6251.36	5947.08	6315.87
XRRA1	0.23	0.00272623	1736.18	1825.71	1981.47	1611.6	1529.01	1525.05
RP11-468E2.2	0.230024	1.54e-05	9707.31	8509.21	8804.83	7443.81	7597.57	7842.98
ZNF428	0.230312	0.000953586	2102.25	2319.93	2252.06	1800.65	1933.32	1896.82
TCERG1	0.230335	1.16e-08	11589.4	12236.7	12353.2	10217.1	10154.5	10356
ARHGAP15	0.231256	2.61e-06	5153.22	5010.02	5328.38	4390.84	4453.19	4278.36
MINA	0.2313	2.82e-05	4430.5	4747.26	4965.67	4014.46	3953.96	4000.05
FCGR2B	0.231351	0.00117241	3484.13	3137.39	2917.03	2688.56	2754.3	2581.81
RPS8	0.231588	1.09e-08	116274	108153	104341	91727.7	93145	94023.3
NUMA1	0.231701	4.53e-08	27177.4	25186.7	24526.1	21889.2	21382.3	21919.7
CLIC4	0.232086	2.93e-05	13484.5	15148.9	15727	13019.4	12496.8	11984.8
C21orf58	0.232284	0.000188473	3612.43	3394.92	3195.3	2791.21	2883.38	2929.95
HMGA1	0.232564	3.88e-09	65810.1	63180.4	59894.1	52394.9	53094.7	54660.6
RUVBL2	0.232663	1.82e-12	31112.4	31033.9	30153.8	25713.7	26048.1	26579
FKBP5	0.232928	3.75e-11	45033.6	46138	48144.4	39538.1	39853.8	38795.9
WDR45B	0.232964	1.39e-07	7005.93	6945.21	6877.09	6055.47	5871.15	5706.88
EPRS	0.233173	6.42e-11	38644.4	40582.7	41341.2	34607.5	33785.2	33865.4
ZNF282	0.233483	3.92e-05	3405.27	3391.8	3294.13	2745.88	2821.68	2952.54
MMS19	0.233619	1.1e-07	15744.5	14501.4	14244.5	12573.7	12509.2	12571.2
MCM2	0.233902	2.1e-06	40193.5	36416.2	34798.1	30705.9	31039.5	32432.8
RORB	0.234724	0.00139671	1897.44	1984.2	2150.35	1636.41	1710.28	1720.18
BCAS3	0.235518	0.00802944	1177.07	1157.36	1229.18	979.448	1063	928.382
XBP1	0.235564	2.03e-10	12050.9	11947.9	12024.1	10373.6	10129.8	9984.22
DPYSL2	0.235712	2.38e-09	14834.6	13966.5	14744.4	12177.7	12140.9	12521.9
UPK3BL	0.235763	0.000194985	4003.22	3579.48	3770.07	2993.95	3244.03	3313.01
MKRN1	0.235861	3.4e-09	8991.65	9100.4	8957.39	7618.31	7786.44	7473.27
CTD-3092A11.1	0.235874	0.00156373	2548.36	2338.7	2174.34	1940.93	1913.39	2061.13
HUWE1	0.236374	2.38e-11	55720.2	56486.5	59218.6	47465.2	48112.9	49494.9
CAD	0.236612	1.31e-09	33653.7	32717.9	30862.9	27132	27180.4	27896.7
SORCS2	0.236708	0.00272282	1596.11	1470.16	1455.64	1218.11	1293.63	1268.31
PKD1	0.236817	2.99e-05	7919.34	7304.93	7120.82	6002.44	6118.87	6694.83
FAXDC2	0.237	0.00830821	1112.33	1265.8	1144.74	935.822	1005.1	993.081
MARS	0.237209	6.68e-10	32574.3	31132	30456.1	26025.1	26156.3	27407.8
COLQ	0.237289	0.00217977	2185.82	1976.9	1846.17	1661.21	1706.49	1653.42
AC005562.1	0.237541	0.00385793	1287.72	1338.78	1348.17	1153.1	1118.99	1044.43
ENO1	0.237724	3.95e-12	332877	314621	309069	268128	269905	270791
FAM204A	0.237873	0.00053685	2389.46	2598.33	2409.43	1987.13	2189.58	2027.24
BAZ2A	0.238506	1.33e-10	19176.9	19049.5	19783	15823.4	16601.7	16581.5
CCDC12	0.239042	2.43e-05	3926.71	3923.56	3753.76	3142.79	3189.94	3424.95
AC092299.7	0.239233	0.00241401	1444.27	1393	1455.64	1220.68	1134.18	1228.26
DPYD	0.239498	0.000617116	2016.32	2221.92	2194.49	1730.5	1828.92	1830.06
MACROD1	0.239632	0.000285642	3641.86	3161.37	3332.52	2931.5	2711.59	2846.76
PIK3CG	0.239684	1.44e-07	8393.7	7948.25	8443.08	7194.88	6775.65	6909.46
CELSR2	0.239685	0.000448255	2922.67	2595.2	2625.33	2193.28	2261.71	2363.06
MRPS6	0.239733	3.44e-05	3698.36	3750.47	4087.68	3279.66	3244.03	3170.26
TICRR	0.239741	3.98e-06	5279.17	5212.29	5268.89	4267.66	4681.93	4310.2
THOC3	0.240419	2.76e-06	8877.48	8063.99	7920.12	7056.31	7065.12	6779.04
C20orf27	0.240463	1.22e-06	9264.73	9013.86	8260.76	7358.27	7391.62	7573.91
ADCK3	0.240701	1.48e-07	6869.39	6752.31	6512.46	5569.6	5818.95	5559
PDPR	0.240824	4.73e-06	3666.58	3608.67	3784.46	3080.34	3133.94	3082.97
PER2	0.240837	0.00571371	1077.02	1184.47	1112.12	940.099	952.9	909.897
UBE2O	0.24109	3.66e-08	8899.84	8356.98	8466.1	7061.44	7227.42	7369.55
TNIK	0.241142	4.61e-05	2942.68	3059.19	3158.84	2569.66	2487.6	2631.1
RP4-816N1.7	0.241795	0.000283695	5501.63	4761.86	4600.08	4176.98	3994.78	4256.8
RABEPK	0.241979	0.00388491	1220.62	1143.81	1221.51	1017.09	990.864	971.515
KIF4A	0.242141	1.22e-09	11826	11220.1	11348.6	9513.05	9604.93	9843.52
ATP5B	0.242285	5.21e-11	134891	127724	123432	108145	107196	109874
AL441883.1	0.242363	1.12e-05	4963.71	4568.97	4447.51	3936.61	3860.95	3926.11
AFF2	0.242374	2.65e-05	3838.43	4003.84	4273.83	3441.33	3287.69	3434.19
AZI1	0.242604	0.000397683	4162.13	3661.85	3504.27	3215.5	3028.59	3215.45
KHSRP	0.243173	5.3e-14	50050.3	48581	47852.7	40498.7	41591.6	41329.4
MECR	0.243377	0.000145782	3010.95	2808.95	2691.54	2324.16	2350.93	2440.08
TRIM28	0.24347	9.52e-08	71244.6	66393.9	62720.9	54792.7	55340.3	58217
EIF3L	0.243539	1.55e-14	30721.6	30232.1	31119.1	25667.5	25712.2	26189.8
SLC2A1	0.243792	3.4e-06	15693.9	14083.3	14112.1	11907.4	11883.7	13017.9
EEF2	0.243863	4.19e-09	359575	334296	321607	278837	282517	292418
RBM22	0.243939	3.62e-05	3459.41	3192.65	3279.74	2668.03	2833.07	2812.87
SCRN2	0.244131	0.000273522	2295.29	2310.55	2158.03	1915.27	1929.53	1799.25
CARS-AS1	0.244894	0.00755724	1005.22	1083.33	1048.79	809.221	909.241	876.007
NEK2	0.245599	6.6e-07	5201.48	5503.2	5626.8	4640.62	4518.68	4534.08
ECSIT	0.24567	0.000649631	4568.22	4307.26	3725.93	3392.57	3422.47	3673.48
RBM42	0.245692	5.88e-10	9872.1	9790.65	9454.44	8171.76	8050.29	8232.2
RBM10	0.245787	5.69e-06	15824.6	14712	13396.3	12069.9	12107.7	12593.8
COMMD3	0.246203	1.83e-05	4829.53	5489.64	5418.58	4451.57	4424.72	4286.58
AC009133.15	0.246334	5.05e-07	13502.2	12687.2	12118.2	10244.4	10718.2	11132.4
MED9	0.247116	0.00288323	1341.86	1375.28	1345.29	1205.28	1089.57	1067.02
TPX2	0.247723	2.75e-13	19314.6	19697	19944.2	16585.6	16651.1	16267.2
SSRP1	0.248081	9.05e-14	47042.9	47347.5	45232.2	38284.9	39470.4	39460.3
DAAM1	0.248167	0.00708501	1117.04	1255.37	1274.28	1059.86	926.325	1019.78
CTD-2545M3.6	0.248813	0.000323824	2723.74	2669.23	2482.35	2067.53	2148.77	2332.25
RP3-508I15.19	0.249312	0.000232333	2717.86	2466.95	2428.62	2070.96	2066.2	2191.56
FBXW4	0.249325	0.000107291	2544.83	2368.94	2575.43	2023.91	2081.38	2130.97
RP11-514P8.6	0.24974	4.55e-05	5526.35	4775.42	4910.01	4078.61	4358.28	4231.12
MYH9	0.249951	2.42e-10	105517	100024	96751.4	81696.3	84317.4	87139.6
DARS	0.250023	5.18e-11	14694.6	14801.7	15206	12866.3	12382	12194.3
FLNB	0.250166	3.72e-11	19468.8	18419.8	18304.4	15436.8	15832	15793.8
PEBP1	0.250357	3.94e-13	34793.1	36130.5	34002.6	28997.7	29604.4	29325.2
CDK18	0.250521	0.00761119	1157.06	1320.02	1087.17	955.497	1007.95	964.326
FAM107B	0.250677	1.32e-06	11463.5	12355.6	13141	10696.9	10165.8	9990.38
CPNE1	0.251259	2.29e-09	12959.6	12291	11962.7	10173.4	10518	10422.7
RCCD1	0.251608	5.19e-09	7603.88	7328.91	7389.49	6133.31	6134.05	6390.84
AC093391.2	0.251674	2.07e-05	2524.82	2548.28	2532.25	2142.81	2090.87	2096.05
DNAJC2	0.252045	4.81e-06	3670.11	3694.17	3566.65	3076.07	3123.5	2903.25
AP000350.4	0.252888	1.23e-07	31922.2	29171.7	27884.5	24456.3	24202.1	25557.2
NPM1P27	0.253237	0.00448377	1569.04	1467.03	1312.66	1180.47	1124.69	1266.26
EIF3CL	0.253299	2.27e-09	52092.5	48692.6	46518	40013.7	41241.4	41730
MIF	0.253381	1.16e-07	31895.1	29133.2	27856.7	24409.2	24186	25516.1
DNMT1	0.253725	2.05e-12	52721	49921.9	48807.5	42092.3	41818.4	42657.3
ECI1	0.254015	0.00161506	3951.43	3453.31	4049.3	2774.96	3226.95	3446.52
2018-09-09	0.254087	1.83e-10	16871	16003.9	15549.5	13407.8	13446.9	13569.4
KIAA1715	0.254477	4.36e-05	4077.38	4543.94	4708.51	3844.23	3646.45	3573.86
RP11-258F1.1	0.254631	0.00620476	1411.31	1243.9	1226.3	979.448	1047.81	1152.26
FYN	0.254721	2.17e-06	5380.4	5312.39	5084.65	4123.09	4560.44	4440.62
EIF3C	0.254928	5.48e-10	53939.3	50679.9	48503.3	41588.5	42884.3	43257.1
UTRN	0.255218	1.22e-07	5788.84	5919.22	6246.67	5068.32	4881.24	5004.43
KLHL5	0.255473	6.5e-05	2535.41	2405.43	2506.34	1976.01	2147.82	2048.81
SCAMP1	0.255826	7.92e-06	5124.97	4816.08	5323.58	4378.86	4311.78	3980.54
PCIF1	0.256015	1.93e-06	5122.62	4796.27	4659.57	3955.43	3988.13	4168.48
CENPC	0.256102	0.00182633	1855.07	2229.22	2001.62	1693.72	1755.84	1556.89
TMEM57	0.256375	4.02e-05	2249.38	2229.22	2260.7	1896.45	1821.33	1866.01
CSTA	0.2564	9.91e-06	4257.47	4810.87	4326.61	3727.89	3744.21	3642.67
JUP	0.2569	0.00518936	1047.59	1022.86	937.48	792.968	822.873	844.17
RABEP1	0.257039	8.08e-09	6546.87	6732.5	6815.68	5614.08	5419.38	5695.58
LTA4H	0.257506	2.83e-09	10670.2	10980.3	11566.4	9215.37	9423.65	9010.65
C8orf33	0.257821	3.52e-09	7392.01	7560.38	7880.78	6330.06	6256.49	6416.52
CGNL1	0.258127	0.00887344	1027.58	938.401	1165.85	868.245	832.364	850.332
TNKS	0.258276	1.34e-06	5203.83	5343.67	5683.41	4557.64	4623.08	4287.61
SNHG16	0.2583	3.91e-10	7658.03	7565.59	7613.07	6225.7	6484.27	6294.31
SNRK	0.258328	1.18e-09	6557.47	6742.93	6719.72	5620.92	5486.77	5548.73
LINC00341	0.258615	0.000174488	1860.95	1810.07	1757.89	1510.66	1490.09	1477.81
KSR1	0.258677	0.00182302	1343.04	1247.03	1269.48	1041.04	1012.69	1113.24
CLUAP1	0.259153	0.00815601	1042.89	1152.15	997.931	883.642	928.223	784.606
SV2B	0.259776	0.0098103	798.055	795.555	748.449	621.886	673.863	604.886
TMEM231	0.260148	0.0033372	1226.51	1109.4	1071.82	929.834	908.292	944.814
RP11-514P8.8	0.260755	2.38e-05	4903.68	4248.87	4357.31	3591.03	3795.46	3771.04
KDM5B	0.261242	3.85e-10	10350	9953.3	10154.9	8151.23	8435.63	8706.66
TCOF1	0.261298	5.17e-12	17930.3	17612.7	17162.5	14203.3	14547.9	15047.2
SH3PXD2B	0.261464	0.00588526	845.138	843.518	863.595	659.524	709.929	708.61
PSIP1	0.261616	7.81e-12	16238.9	16370.9	17151.9	13727.7	14102.7	13511.9
ATP13A2	0.261667	2.38e-05	6657.52	6370.7	5622.96	5049.51	4989.44	5353.6
CYP46A1	0.262109	0.00202546	1448.98	1251.2	1331.85	1092.36	1063.94	1138.91
CCNYL1	0.262557	0.00468822	921.647	981.15	1057.42	808.366	786.807	816.442
ZNF197	0.26274	0.000239781	2146.98	2140.6	2402.71	1889.61	1853.6	1757.15
AK4	0.262972	5.49e-07	4691.81	4689.92	4622.15	3879.3	4038.43	3661.15
AP000350.10	0.263326	2.02e-07	22294.9	20222.5	19355.1	16838	16574.2	17767.6
MRPL53	0.263468	0.000548932	1441.91	1381.53	1411.5	1150.53	1189.23	1131.72
RP11-996F15.2	0.263508	0.00190781	1134.7	1232.43	1229.18	996.557	934.867	1007.46
PDE9A	0.263519	0.000293128	1932.75	1752.72	1906.62	1502.96	1592.6	1495.27
LMO4	0.263803	5.85e-06	3321.7	3202.03	3500.44	2688.56	2823.58	2762.55
SH3RF3	0.263994	0.000585691	3265.2	2820.41	2662.75	2369.5	2288.29	2506.84
CTD-2587H19.1	0.264142	0.00636857	818.065	802.854	763.801	640.705	646.339	645.965
ASXL2	0.264288	1.22e-08	9862.68	10248.4	10942.7	8584.93	8731.75	8389.33
CWF19L2	0.264805	0.000746317	1481.93	1517.08	1547.75	1267.72	1154.11	1300.15
CUX2	0.264953	0.00368905	1634.95	1447.22	1319.38	1195.01	1125.64	1254.96
SF3A2	0.265388	2.83e-08	7586.23	7734.51	7023.9	6115.35	6224.22	6127.94
SMARCA2	0.265892	2.03e-11	10505.4	10641.5	10775.7	8763.71	9081.02	8586.51
KIF2C	0.265982	2.99e-15	18699	18314.5	18618.1	15597.6	15379.3	15131.4
CTC-360G5.8	0.266241	0.000272512	2846.16	2474.25	2500.59	2041.87	2094.67	2269.61
PHF19	0.266266	1.58e-08	6868.21	6732.5	6572.91	5306.99	5708.86	5654.5
U2SURP	0.26632	1e-07	11779	12385.8	13359.8	10742.3	10181	10061.2
SMAP2	0.266638	1.85e-11	9209.41	9223.43	9522.57	7609.76	7671.6	7857.36
PATL1	0.266711	5.75e-12	8466.68	8329.87	8351.92	6943.39	6940.79	6927.95
BLVRB	0.266797	0.000264879	5312.13	4912.01	4274.79	3712.49	3970.1	4187.99
RNF169	0.266848	3.4e-05	4242.17	4792.1	5028.04	3693.68	3933.08	3935.35
NREP	0.266891	5.85e-07	4941.35	4821.29	5355.25	4222.32	4144.73	4099.67
MED12	0.26793	2.35e-12	9616.68	9548.75	9458.28	7868.09	7786.44	8017.57
RP3-508I15.14	0.269193	0.00634395	894.575	839.347	800.264	696.307	639.696	706.556
POLD1	0.2693	1.9e-08	21986.5	20463.4	19418.4	16416.2	16891.2	17687.5
AC104655.2	0.269319	0.00744263	761.565	780.958	753.246	576.549	619.764	654.181
TMEM173	0.269649	2.64e-07	8430.19	8136.98	7371.26	6514.83	6678.84	6502.78
MEF2C	0.269663	0.000212044	2042.22	2007.13	2155.15	1816.9	1650.49	1601.05
RP3-508I15.18	0.269685	5.72e-05	2175.23	2017.56	2031.37	1733.92	1667.57	1693.48
WHAMM	0.269715	0.000124238	1775.02	1687.04	1757.89	1445.65	1381.89	1441.87
MRPL48	0.270117	2.3e-05	2172.87	2107.23	2191.61	1727.94	1792.86	1785.9
HAUS4	0.270508	2.62e-07	4669.44	4732.67	5076.98	3934.05	4086.84	3892.22
MED25	0.27096	2.06e-06	7299.02	6672.03	6307.12	5382.26	5492.46	5772.61
NAT10	0.27146	2.77e-11	12331	11688.3	11778.5	9665.32	9700.78	10147.5
NMNAT3	0.271832	0.00318611	1263	1405.52	1150.5	1057.29	974.729	1052.65
STARD4-AS1	0.272385	2.25e-05	2455.37	2556.62	2532.25	2090.63	1939.02	2145.34
RP11-849H4.4	0.272444	8.26e-08	11190.4	10219.2	9712.56	8501.1	8505.86	8560.83
CTD-2228K2.7	0.272568	5.51e-10	10620.7	10276.5	9689.53	8312.05	8374.89	8486.89
MRPS9	0.272712	4.16e-06	3148.67	3318.81	3365.14	2707.38	2559.73	2794.39
LONP1	0.272925	2.77e-11	47819.7	45441.5	43298.7	36888	36844.2	38729.1
AC026150.8	0.273425	2.59e-06	2763.76	2947.62	2822.99	2361.8	2306.32	2325.06
PHACTR1	0.273643	0.00246097	1028.76	1085.42	1164.89	850.281	934.867	865.737
PTMAP5	0.273895	0.00220452	1247.7	1284.57	1241.66	942.666	1129.43	977.677
RP13-131K19.6	0.274159	8.71e-05	3340.53	3009.14	2798.05	2405.42	2498.99	2551
SMAD3	0.274716	1.66e-12	9156.44	9337.09	9319.14	7537.9	7568.15	7785.47
ETV5	0.275783	6.16e-10	6611.61	6812.79	7017.19	5593.55	5703.16	5492.24
BMI1	0.27625	9.63e-10	16862.7	17533.5	18808.1	15047.6	14348.5	14275.9
ABHD4	0.276897	0.00244255	1018.17	976.979	907.734	794.679	769.723	770.229
SNAPC1	0.276995	0.00369925	1259.47	1237.65	1472.91	1147.96	1076.28	963.299
FZD2	0.277467	0.00179186	1138.23	997.833	1076.61	871.666	869.379	846.224
SERPINE2	0.278311	0.0014494	1501.94	1427.41	1416.29	1241.2	1226.24	1031.08
RP11-298I3.5	0.278356	1.61e-05	2290.58	2433.59	2431.5	1865.66	1949.46	2018
ST6GALNAC2	0.278489	3.92e-06	3887.87	3724.41	3506.19	2952.03	3184.24	2928.92
TRMT11	0.27854	0.000285316	1434.85	1406.56	1467.15	1181.33	1201.56	1107.08
HLA-B	0.278551	1.73e-12	55084.6	52989.4	49863.9	42541.4	42956.4	44092
ATP9A	0.278583	0.00268678	1141.76	1218.88	1142.82	918.714	856.091	1041.35
CCAR2	0.27899	3.25e-12	20426.9	20478	18980.8	16012.5	16596	16505.5
ATP13A3	0.279116	6.39e-08	9689.66	10183.7	11014.7	8725.22	8092.05	8441.7
LYL1	0.279465	2.36e-07	15846.9	14644.3	13539.2	11936.4	11508.8	12512.6
PPM1M	0.279708	0.00128542	1177.07	1101.06	1094.85	857.124	950.052	908.87
PLOD1	0.280377	2.7e-12	15676.2	15341.8	14591.9	12143.4	12653.4	12571.2
VWA9	0.280857	3.49e-08	3911.41	3888.11	4090.56	3257.41	3217.46	3238.04
LGALS8	0.281013	2.7e-10	6090.17	6308.14	6423.22	5116.23	5208.68	5076.32
PMS2P4	0.281375	0.00820667	722.722	878.969	835.768	665.512	676.711	592.562
RNF40	0.281716	6.82e-11	16075.3	15188.5	14716.6	12101.5	12702.8	12803.3
LDHA	0.282521	5.36e-17	54673.8	56538.6	58477.8	46703	46370.3	45950.8
STK35	0.282693	7.23e-08	5841.81	5305.09	5305.35	4502.04	4369.67	4536.13
NAV2	0.282747	8.75e-06	2682.55	2665.06	2892.08	2189.86	2164.9	2341.49
CIR1	0.283036	1.01e-05	2290.58	2423.16	2410.39	1873.36	1897.26	2016.97
MYC	0.28319	4.93e-20	32938	32478	32268.7	26693.2	27022.9	26313.1
RP13-131K19.2	0.284808	0.00216839	955.782	948.827	880.866	755.33	766.875	701.421
DCTN1-AS1	0.285038	0.0076395	580.296	600.576	605.476	462.779	467.908	482.677
PSCA	0.285209	0.001654	1127.63	1164.66	1106.36	932.401	817.178	969.461
SREBF1	0.285488	4.17e-07	14932.3	13408.7	12506.8	10786.8	10897.6	11502.1
WDR48	0.285844	9.07e-08	4118.57	4163.37	4345.8	3519.17	3482.26	3265.77
SUN2	0.28586	1.25e-11	20470.5	19252.9	18643.1	15434.2	15896.5	16277.5
CEP72	0.285892	0.000376544	1836.23	1669.31	1781.88	1283.12	1477.75	1493.22
RNF113A	0.286207	0.000591281	1338.33	1199.07	1374.07	1037.62	1044.96	1057.78
TFEC	0.286671	7.61e-05	2124.61	2085.33	2303.88	1872.5	1718.83	1662.67
AQR	0.286694	1.1e-07	5961.87	6421.79	6706.29	4989.63	5389.01	5138.96
XPC	0.286878	2.38e-06	3534.75	3541.94	3250.95	2697.12	2939.37	2731.74
PXN	0.286954	4.24e-08	4026.76	4061.19	3789.26	3227.48	3199.43	3223.66
TMBIM6	0.287076	1.62e-21	43797.7	43712.8	44742.8	36314.9	35539.2	36223.3
ANKRD11	0.289134	8.19e-18	16280.1	15986.2	16017.8	13028.8	13072	13271.6
MFGE8	0.289163	0.00513543	1019.34	1046.84	846.323	710.849	815.28	774.336
MAPKAPK5	0.289345	3.72e-08	4705.93	4613.8	4350.6	3796.32	3581.92	3707.37
MMP15	0.289772	0.00399521	755.68	761.147	753.246	551.742	634.95	611.048
DUSP22	0.290035	0.000285338	1404.25	1373.19	1377.91	1042.75	1105.71	1185.12
SARS2	0.290089	1.22e-05	3587.71	3206.2	3167.47	2610.72	2577.76	2846.76
SF3B1	0.29028	1.2e-22	55854.4	54676.4	55429.3	45645.7	44417.1	45260.7
MICAL1	0.290769	0.00259752	1058.19	915.462	961.469	757.041	732.708	838.009
RP11-582J16.5	0.290809	8.65e-08	6997.69	7084.92	6237.07	5345.48	5613	5496.35
F2R	0.291728	0.00112542	1087.61	1067.69	1230.14	877.654	886.462	934.544
AC092299.8	0.291797	9.56e-06	2868.52	2538.89	2555.28	2177.03	2115.55	2119.67
ATRN	0.292161	2.29e-12	7954.65	7946.17	8076.53	6401.91	6370.38	6706.12
AARS	0.292933	6.72e-21	26766.6	26157.4	26308	21491.4	21669	21302.5
FYCO1	0.292941	5.1e-11	5877.12	5713.82	5980.87	4686.81	4773.99	4793.9
RASA4	0.293202	8.06e-05	2583.67	2221.92	2231.91	1887.9	1958	1793.09
FKRP	0.293497	2.31e-06	3710.13	4100.81	3815.17	2940.91	3323.76	3110.7
CALML4	0.293525	1.74e-06	2457.73	2563.92	2609.01	2122.28	2031.08	1999.51
TIAM1	0.294344	5.85e-08	3884.34	3949.62	4260.4	3244.58	3249.73	3281.17
UNC13B	0.294551	1.6e-07	5661.72	5087.17	5387.87	4190.67	4239.64	4596.72
RPL4P4	0.295639	0.0014481	2783.77	2319.93	2006.42	1821.18	1945.66	1859.85
RP11-1055B8.4	0.2958	0.00145351	955.782	1130.25	1092.93	810.932	874.124	834.928
MLST8	0.296753	3.97e-10	9978.04	9829.22	9078.3	7490.86	7943.99	7908.71
COMMD3-BMI1	0.296902	4.56e-15	13398.6	14108.3	14153.4	11387.3	11127.3	11242.3
RP11-284N8.3	0.29702	0.000319763	1750.31	2016.52	1989.15	1667.2	1509.07	1405.92
PPDPF	0.297515	2.23e-05	3498.26	3151.98	2892.08	2480.7	2528.41	2630.07
SLC7A11	0.297621	0.00036375	1485.46	1547.32	1706.08	1337.01	1272.75	1159.45
AP000320.7	0.297768	7.44e-06	2211.72	2241.73	2306.76	1848.55	1878.28	1694.5
TOP1MT	0.298154	8.91e-10	4463.46	4342.71	4265.2	3473.83	3533.51	3541
PHACTR4	0.298286	1.99e-07	3100.41	2990.37	3059.04	2549.13	2447.74	2362.03
AC137932.1	0.29844	0.00296493	1194.73	1232.43	1018.08	1005.11	831.414	866.764
CHD2	0.298496	1.73e-12	8614.99	9060.78	9098.45	7381.36	7216.98	7046.05
PGM1	0.298786	9.93e-11	7282.54	6759.61	7067.08	5848.46	5576.93	5611.37
BHLHE41	0.298905	0.00823784	647.39	588.064	563.256	461.068	428.046	506.297
RFX1	0.299845	0.00038713	2092.83	1890.36	1693.6	1442.23	1453.08	1607.21
PROSER2	0.300133	0.00352542	891.043	944.657	773.397	704.861	634.001	702.448
CPOX	0.30044	8.69e-12	10219.3	9837.57	10240.3	8412.99	8284.72	7742.34
SLC9A3	0.30073	3.62e-08	4538.79	4404.23	4085.76	3429.35	3490.8	3552.29
C16orf74	0.301128	0.000212722	1758.55	1816.33	1568.86	1295.95	1325.9	1463.43
BCL6	0.302851	0.000543609	1098.21	1033.28	1072.78	874.233	786.807	869.845
ZBTB12	0.303613	0.000180645	1245.34	1227.22	1267.56	1045.32	969.984	947.895
UFSP2	0.303643	0.00837999	546.161	620.387	526.793	447.381	456.519	400.519
FCGR2A	0.304116	1.03e-05	3438.23	3051.89	2948.7	2425.1	2440.14	2658.83
KAT7	0.304654	2.35e-13	7125.99	6920.18	7049.81	5580.72	5650.01	5752.07
LIMK1	0.305059	3.11e-12	8658.54	8344.47	8036.23	6565.3	6752.87	6817.04
ZNF503	0.305543	1.43e-06	2777.89	2827.71	2587.9	2199.27	2080.43	2261.39
KIF26B	0.305631	7.05e-06	2365.91	2437.76	2435.34	1834.86	1849.8	2087.83
MBNL1-AS1	0.30605	0.00716105	523.797	525.504	592.042	402.044	448.926	414.896
TERT	0.306132	0.00292296	720.368	771.574	748.449	547.465	559.022	640.83
HIC1	0.306385	0.00620476	579.119	521.334	585.325	421.719	460.315	419.004
NCKIPSD	0.306986	1.7e-05	3372.31	2889.23	2784.61	2402	2402.18	2379.49
BCKDHA	0.307003	1.83e-10	10320.6	9440.31	9321.06	7671.35	7602.32	8048.37
DPCD	0.307185	0.000135107	1227.69	1315.85	1247.41	999.123	960.493	1039.3
RASA4B	0.30756	4.36e-05	2202.3	1890.36	1915.26	1595.35	1622.02	1541.48
CTC-435M10.3	0.308163	2.41e-10	10268.8	9355.85	9238.54	7606.34	7543.47	7973.41
WDR19	0.308455	0.000260612	1178.25	1144.85	1074.7	869.956	879.819	927.355
TPI1	0.308526	3.45e-16	58992.5	56229	53450.7	45005.9	45367.1	45150.8
RNMT	0.311252	3.87e-12	7633.31	7215.26	7743.56	6139.3	5887.29	6056.05
NKAP	0.311909	3.58e-05	1456.04	1352.34	1436.45	1116.31	1110.45	1126.59
PCDHGB2	0.312036	0.0091175	448.464	460.859	457.705	380.659	333.135	324.523
MIR600HG	0.312074	0.00221449	645.035	667.307	645.777	519.236	508.719	489.865
DEPTOR	0.31221	0.000208491	1112.33	1202.2	1195.6	869.956	941.51	949.949
RERE	0.312923	1.32e-15	8091.19	8047.31	8009.36	6378.82	6418.79	6539.75
CLEC12A	0.313705	1.17e-06	2832.03	3269.8	3217.37	2467.87	2493.29	2434.95
LPPR3	0.314602	2.27e-08	5821.8	5453.15	5162.38	4284.77	4202.63	4584.4
RNF41	0.314695	3.32e-11	7442.63	7383.13	6838.71	5612.37	5878.75	5790.06
PARP16	0.314796	0.00047408	1187.67	1241.82	1044.95	921.28	864.633	926.328
AGPAT3	0.315227	8.39e-13	12087.4	11429.7	11066.5	9047.71	9047.8	9510.78
HDAC5	0.31553	1.03e-06	7303.73	6431.17	5954	5121.36	5047.33	5422.41
ZKSCAN8	0.316081	2.45e-13	6451.53	6274.77	6271.62	5044.37	4963.81	5152.32
RP11-53O19.3	0.316182	0.00212156	662.691	707.971	691.835	558.585	540.989	491.919
RFX2	0.316285	1.59e-09	4754.19	4412.57	4364.03	3573.92	3524.02	3663.21
PDAP1	0.316451	4.66e-12	17022.8	15845.4	15323	12360.7	12752.2	13303.4
RAD51AP1	0.316775	2.27e-08	3564.17	3994.46	3805.57	3042.71	2964.05	3019.3
KATNB1	0.317504	1.36e-08	5938.33	5604.34	5138.39	4366.03	4370.62	4500.19
STAG3L4	0.317893	0.000113154	1629.07	1464.95	1360.64	1171.92	1143.67	1169.72
SH3BP5	0.319103	1.03e-05	1873.9	2071.78	2121.56	1547.44	1557.48	1674.99
KCNA3	0.319751	4.9e-07	2318.83	2205.24	2389.28	1867.37	1788.11	1805.42
THBS4	0.320204	0.00010821	1244.16	1138.59	1199.44	907.594	914.936	977.677
KLF9	0.320411	0.000204906	1118.22	1090.63	1139.94	927.268	872.226	809.253
SPTBN1	0.320455	3e-20	23270.7	22552.9	22734.6	17981.6	17910.5	18774.1
TAOK3	0.320459	1.37e-18	12692.4	12329.5	12476.1	9788.5	9957.04	10142.4
HSDL1	0.321051	5.31e-05	1793.86	1850.73	1971.87	1579.95	1320.2	1496.3
CDPF1	0.321344	0.00354767	621.494	541.144	592.042	461.923	418.555	457.002
RIMS3	0.321435	1.26e-05	1658.49	1602.58	1677.29	1230.94	1276.54	1372.03
ANXA2R	0.321887	1.84e-10	4078.55	4021.57	4178.84	3339.53	3167.16	3227.77
RP11-872D17.4	0.322481	1.91e-08	6144.32	6173.63	5497.26	4449.86	4923.95	4706.61
SCFD1	0.323413	1.6e-05	1856.24	1959.17	2200.25	1604.76	1558.43	1551.75
AATF	0.329331	6.73e-15	7078.91	7018.19	6760.03	5469.51	5458.29	5562.08
SLC38A2	0.329827	2.99e-13	19487.6	21272.5	21929.5	16996.2	16452.7	16061.8
FAM64A	0.329846	2.78e-08	4118.57	3930.86	3676.99	3004.21	2973.54	3231.88
RP11-841O20.2	0.330308	4.21e-06	2037.51	1837.18	1800.11	1444.79	1496.74	1485
PRKCE	0.3307	1.8e-05	1607.88	1848.65	1719.51	1392.61	1267.05	1367.93
CARS	0.3308	4.06e-16	7971.13	7867.97	7950.83	6125.62	6246.05	6431.92
RP11-638I2.8	0.330902	0.000219943	880.45	872.713	917.329	670.644	697.591	692.179
FEM1C	0.331405	9.09e-09	2804.96	2915.3	2818.2	2311.33	2221.85	2168.96
MAST1	0.332243	0.00275409	645.035	723.611	759.963	506.405	492.585	610.021
AJUBA	0.332367	0.000931053	785.107	865.414	758.044	569.705	654.881	614.129
RSBN1	0.332602	8.84e-06	2098.72	2383.54	2574.47	1850.26	1830.82	1811.58
PER1	0.332668	7.53e-06	1989.25	1798.6	1738.7	1379.78	1433.15	1485
MYLIP	0.332923	9.71e-11	4941.35	5299.88	4890.82	4087.17	3966.3	3840.87
RP11-296I10.3	0.33369	0.000104335	1412.49	1183.43	1344.33	1006.82	1051.61	979.731
PCK2	0.334365	4.18e-11	10530.1	9557.09	9127.23	7623.44	7609.91	7711.53
ZNF773	0.334532	1.89e-05	1406.6	1393	1421.09	1163.36	1025.98	1080.37
XXbac-BPG248L24.12	0.334697	1.27e-11	17546.6	16549.2	15201.2	12822.6	12553.8	13355.8
LINC00641	0.336359	0.00107867	687.41	617.259	675.523	488.441	496.381	517.594
TNFRSF10D	0.336449	0.00056593	874.564	785.128	851.12	593.657	636.848	684.99
AC103965.1	0.336479	6.63e-07	2673.13	2839.18	2504.42	1993.11	2039.62	2210.04
RP11-152F13.8	0.33752	0.00809515	363.715	345.123	318.57	250.636	246.767	252.635
RIMBP3	0.33934	0.00689161	407.267	404.555	355.993	266.889	277.138	311.172
RP1-203P18.1	0.340025	0.00561271	630.911	510.907	467.301	423.43	367.303	390.249
BTBD7	0.340037	2.76e-09	2623.69	2623.35	2634.92	2093.2	2046.27	2009.78
LATS2	0.340214	1.12e-07	2909.72	2604.58	2812.44	2192.42	2052.91	2229.55
PHLPP1	0.340341	4.19e-09	3128.66	3059.19	3021.62	2387.46	2508.48	2283.98
COQ7	0.340805	0.000223598	867.502	856.03	853.999	697.162	639.696	628.506
PHLDB3	0.341813	0.00390085	428.454	417.067	404.93	316.503	303.713	303.984
AKAP7	0.342618	0.00920766	313.101	349.294	368.467	257.479	268.596	215.664
DCTN1	0.342929	3.52e-18	16845.1	16212.4	15683.8	12467.7	12626.9	13103.1
CD84	0.343662	5.78e-07	2197.59	2096.8	2282.77	1749.32	1584.05	1757.15
TENM4	0.344105	0.00754378	82.395	47.9627	94.0358	17.1083	45.557	25.6743
PLEKHA8	0.344117	1.87e-05	1406.6	1440.97	1487.3	1184.75	1128.48	1014.65
CDKN1B	0.344502	5.26e-11	3812.54	3873.51	4002.28	2937.49	3143.43	3031.62
BTN3A3	0.344667	0.000572361	860.44	890.438	732.136	625.307	617.866	630.56
EIF4E2	0.344829	7.92e-11	4470.52	4359.39	4812.14	3610.7	3473.72	3544.08
WDR31	0.345354	0.000794774	799.232	860.2	701.431	584.247	568.513	623.372
SHMT2	0.345852	9.82e-16	48485.9	45579.2	42623.2	34864.1	35844.8	36066.2
CDC25B	0.346001	2.17e-13	9385.97	9187.98	8590.85	6768.89	7129.66	7290.47
PIM1	0.346818	1.87e-14	6940.02	6530.23	6456.81	5121.36	5248.54	5170.8
ZNF618	0.347028	6.9e-08	2706.09	2405.43	2528.41	1955.48	1924.78	2029.3
NLRP12	0.347919	0.00786202	295.445	311.758	325.287	207.01	223.988	238.257
PDE4B	0.348199	2.76e-05	1324.21	1223.05	1209.99	1017.09	908.292	942.76
USP28	0.35003	7.13e-11	3094.52	3019.56	3042.73	2375.48	2335.74	2391.82
JDP2	0.350137	1.13e-14	5330.96	5222.72	5287.12	4012.74	4112.46	4204.42
NFIL3	0.350451	0.000126416	826.304	909.206	878.947	643.271	676.711	662.397
RHEBL1	0.350846	2.64e-05	1055.83	1072.9	1101.56	790.402	855.142	818.496
CBS	0.352116	1.58e-08	3365.25	3443.93	3084.95	2413.12	2561.63	2659.86
SMARCC1	0.353513	1.67e-25	27217.4	26337.8	26154.4	20487.2	20404.8	21207
SLC1A5	0.35416	4.51e-17	58234.5	54481.5	51814.7	41443.9	42507.5	43850.7
RP11-713N11.4	0.354351	0.00614972	315.455	298.203	327.206	227.54	230.632	213.61
ZNF160	0.354406	1.01e-06	1883.31	1946.66	2132.12	1485	1476.8	1609.26
AKR1A1	0.354923	8.72e-20	18244.6	17941.2	16827.6	13559.2	13846.5	13789.1
RP13-996F3.3	0.35711	5.46e-10	3473.54	3500.23	3213.53	2534.59	2610.98	2702.99
RP11-561C5.4	0.357594	1.25e-06	1807.98	1793.39	1688.81	1272	1324	1443.92
CSPG4P12	0.358532	2.16e-05	1099.39	1078.12	1090.05	810.077	784.908	880.114
PPME1	0.358582	1.27e-08	2556.6	2512.83	2572.55	1826.31	2021.59	2021.08
STEAP3	0.358993	2.58e-19	7436.74	7316.4	7244.6	5691.92	5704.11	5642.18
AC005702.4	0.359537	0.00545084	454.35	343.038	385.739	251.492	291.375	296.795
RP11-638F5.1	0.360474	1.17e-06	1669.09	1790.26	1838.5	1433.67	1281.29	1319.66
LINC00909	0.360705	7.44e-06	1112.33	1110.44	1142.82	852.847	831.414	867.791
LRMP	0.36095	1.78e-08	2449.49	2643.16	2800.92	2022.2	2021.59	2004.65
PPARGC1A	0.36148	3.4e-06	1868.01	1810.07	2139.8	1549.15	1403.72	1464.46
CSPG4P8	0.361515	5.4e-11	3088.64	3197.86	3030.26	2345.54	2443.94	2373.33
CCDC112	0.361893	8.38e-05	835.721	811.195	861.675	620.175	607.426	655.208
RFXAP	0.362554	1.1e-05	1467.81	1432.62	1277.16	1014.52	1025.98	1116.32
NARF	0.363246	5.1e-16	6658.7	6854.49	6481.76	5118.79	5289.35	5006.49
PRKAR2A-AS1	0.36372	8.25e-05	1045.24	1078.12	916.37	741.643	732.708	801.038
CCDC9	0.364006	8.31e-09	2663.71	2441.93	2395.04	1930.67	1888.72	1910.17
RP5-1028K7.2	0.364933	1.64e-05	1014.64	1004.09	1021.92	786.98	772.57	729.15
CCDC61	0.365701	8.79e-06	1651.43	1460.78	1393.27	1080.39	1132.28	1183.07
RP11-152F13.3	0.365943	7.77e-11	3547.69	3566.96	3284.54	2581.64	2665.08	2717.37
ANP32A	0.367008	6.6e-35	35981.9	36956.3	36437	28143.1	28328.8	28021.9
RP1-261G23.7	0.367075	8.29e-06	1132.34	1207.41	1191.76	928.124	895.953	834.928
NLRP3	0.367688	3.17e-14	4236.28	4118.54	4159.65	3153.05	3265.86	3185.67
MED13L	0.368189	4.88e-22	12393.4	12210.7	12743.8	9854.36	9505.27	9397.82
CENPH	0.368333	3.16e-13	3929.07	4107.07	4094.4	3106.01	3174.75	3018.27
CHCHD6	0.368423	4.33e-07	1484.29	1435.75	1401.9	1099.21	1092.42	1080.37
CSPG4P10	0.368688	5.18e-11	3047.44	3118.62	2937.18	2260.86	2375.61	2321.98
RP11-352D3.2	0.369277	0.00977866	191.863	235.643	213.02	121.469	144.264	158.154
CTC-564N23.2	0.370368	0.000666136	513.203	563.04	539.267	387.502	412.86	379.979
RICTOR	0.370467	2.47e-08	2808.49	2766.2	3191.46	2195.85	2302.52	2160.75
TRIM36	0.371722	0.00110793	503.787	538.016	519.116	420.008	362.557	346.089
SLC3A2	0.372299	1.3e-20	17254.7	16537.7	16063.8	12337.6	12802.5	13115.5
CSPG4P9	0.373005	1.52e-11	3009.77	3070.66	2947.74	2235.2	2349.03	2298.36
ZNRF1	0.373256	8.55e-12	3791.35	3953.79	4033.95	2999.08	2854.9	3130.21
RP11-809N8.4	0.373961	0.00703888	270.727	270.051	288.824	210.432	201.21	145.83
LMNB1	0.373998	1.27e-07	2102.25	1872.63	2006.42	1431.96	1512.87	1573.32
RP11-152F13.7	0.374164	6.13e-09	2573.08	2453.4	2309.64	1814.33	1824.18	1921.46
CFB	0.375044	0.00877986	180.092	218.96	239.887	153.974	139.518	123.237
EIF4EBP1	0.375076	6.75e-14	12461.7	11953.1	10960.9	9020.34	8613.11	9350.57
RP11-287D1.3	0.375949	1.72e-18	8424.3	8050.43	8160.01	6156.41	6158.73	6521.27
TRMT10A	0.37606	2.03e-05	1126.46	1185.51	1110.2	895.618	888.361	759.959
TTC30B	0.378313	0.00138495	447.287	511.95	581.487	349.864	389.132	362.521
TET1	0.379518	0.000901933	484.954	603.704	544.065	404.611	404.318	363.548
CENPF	0.380549	1.18e-26	16508.4	16728.6	16813.2	12759.3	13095.7	12378.1
SIAH2-AS1	0.380776	0.000738686	785.107	683.99	607.395	550.031	450.824	488.838
PNRC1	0.382493	4.44e-10	2235.26	2373.11	2260.7	1757.87	1706.49	1719.15
FARP1	0.383247	0.00271743	327.226	358.678	330.085	221.552	262.902	220.799
ZNF117	0.383294	0.00876424	220.112	177.253	140.094	103.505	98.7067	124.264
RP11-359E3.4	0.383334	0.00815601	144.78	112.608	90.1976	59.0235	74.0301	52.3755
TNS3	0.383379	2.34e-29	17425.4	16806.8	17080	13192.2	12862.2	13079.5
NBPF23	0.383886	0.0087295	125.947	149.101	144.892	93.2401	77.8265	82.1577
AC006978.6	0.384613	8.06e-05	823.95	915.462	809.86	674.921	578.004	611.048
DUSP16	0.385057	0.000243422	621.494	601.619	666.887	426.851	453.671	490.892
RP4-536B24.2	0.386706	3.34e-08	3090.99	2851.69	2536.09	2094.91	2125.99	2119.67
RP11-685G9.2	0.386995	0.00597924	71.8014	89.6694	78.6831	40.2044	42.7096	32.8631
WDR49	0.387259	0.00381337	331.934	374.318	275.391	238.66	197.413	226.961
AP001010.1	0.387669	0.00790003	176.561	176.211	134.337	101.794	82.572	109.886
MTHFD2	0.387892	2.77e-34	22243.1	21654.1	22014	16651.5	16628.3	16866
WARS	0.388687	5.62e-29	11841.3	11964.6	11830.3	8999.81	9077.22	8996.27
SRP14	0.388929	1.9e-23	18660.1	17242.6	17396.6	13646.4	13396.6	13379.4
PRKAR2A	0.390333	3.01e-24	11481.2	11202.4	11862.9	8663.63	8870.32	8652.23
AC073834.3	0.391332	0.00134904	82.395	71.944	36.4629	17.9637	14.2365	26.7013
TNXB	0.391802	0.00657087	227.175	217.917	181.355	105.216	124.333	161.235
TIFAB	0.392451	0.000535803	63.5619	60.4747	46.0584	9.40955	5.69462	24.6473
SIAH2	0.39348	7.29e-12	6975.33	6184.06	6013.5	4829.66	4582.27	4964.38
MPI	0.394705	1.07e-13	4330.45	4418.82	4050.26	3176.15	3306.68	3127.13
RP5-884M6.1	0.395152	0.00476644	223.644	235.643	201.505	124.035	158.5	144.803
SLPI	0.395788	0.00130838	481.422	664.179	498.006	414.876	372.998	351.224
OCRL	0.395885	4.01e-13	3208.7	3095.68	3219.29	2337.85	2459.13	2344.58
MXRA8	0.396881	0.000109906	927.533	782	799.305	656.102	540.04	605.913
SFXN2	0.397276	1.74e-07	1521.95	1455.56	1493.06	1172.77	1098.11	1030.05
CTH	0.397672	0.00016399	599.13	647.496	587.244	472.188	420.453	419.004
VGLL4	0.398703	1.15e-16	6124.3	5887.94	5810.07	4445.58	4653.45	4273.23
CARHSP1	0.398927	1.33e-15	4253.94	4125.83	4294.94	3059.81	3234.54	3212.37
CACUL1	0.399571	1.42e-15	4714.17	5008.97	5161.42	3666.3	3792.62	3701.2
CDYL	0.399582	1.76e-11	2786.13	2738.04	2616.69	2077.8	1940.92	2050.86
CACNA1E	0.401478	7.74e-08	1465.45	1389.88	1393.27	1023.07	1018.39	1091.67
RP11-705C15.3	0.401505	3.29e-05	743.909	871.67	885.664	608.199	599.833	599.751
DLGAP3	0.405697	0.00516319	121.238	147.016	144.892	59.0235	77.8265	94.4814
ZNF419	0.406544	7.53e-09	1690.28	1672.44	1633.15	1224.95	1284.14	1170.75
C2	0.407856	0.00135582	329.58	437.92	412.606	291.696	246.767	259.824
AC091814.2	0.407916	1.18e-10	2496.57	2742.21	2832.59	1999.1	2029.18	1944.06
DNAJC12	0.407943	0.000772145	391.965	416.024	442.352	298.539	310.357	250.581
RP11-10A14.3	0.408361	0.00374042	215.404	180.381	240.847	119.758	138.569	141.722
HLA-DPB1	0.409211	0.00205467	404.913	331.568	322.409	189.902	257.207	252.635
RP4-758J24.5	0.409345	0.00378426	181.269	208.533	252.362	121.469	131.925	147.884
AKT3	0.409847	4.18e-11	2993.29	3262.51	3438.07	2478.99	2346.18	2341.49
RBFOX2	0.41061	4.19e-12	2719.04	2658.8	2788.45	2100.9	1931.43	2008.76
ANKZF1	0.410999	7.31e-13	3447.64	3429.33	3155	2514.06	2515.12	2394.9
SLC7A5	0.412052	2.23e-21	46809.8	43698.2	40915.2	32146.4	32464.1	33275.9
RLF	0.415384	8.82e-13	3434.7	3461.66	3851.63	2664.61	2658.44	2609.53
MAP1A	0.415899	0.00396718	138.894	120.949	128.58	60.7344	71.1827	84.2117
STEAP3-AS1	0.416241	3.32e-08	1845.65	1603.62	1606.29	1224.1	1224.34	1232.37
DYX1C1-CCPG1	0.420132	2.24e-21	11168.1	11911.4	12434.8	8927.1	8792.49	8575.21
PPP1R3B	0.422708	7.66e-10	1864.48	1850.73	1981.47	1334.45	1360.06	1460.35
RP11-478C19.2	0.422913	8.44e-05	6506.85	7846.07	8072.69	5153.01	5663.3	4821.63
B4GALT1	0.423173	1.34e-20	5013.15	4914.09	4921.53	3733.88	3623.68	3601.59
MMP24-AS1	0.425038	5.72e-07	964.022	1034.33	976.821	688.608	719.42	727.096
COPS7A	0.426587	3.92e-14	5100.25	4880.73	4578.97	3380.59	3759.4	3521.48
PHF6	0.427673	1.54e-11	3229.89	3513.79	3766.23	2668.03	2543.6	2448.3
XXbac-BPG181M17.5	0.42836	0.00260163	154.196	188.723	181.355	93.2401	96.8085	120.156
TRIB3	0.428721	1.2e-15	9521.33	8984.66	8198.39	6263.34	6505.15	6787.25
SLC6A12	0.42987	0.000203109	74.1555	32.3227	65.2494	10.265	17.0839	12.3237
WHAMMP2	0.431973	7.52e-06	762.743	796.598	812.738	600.5	559.022	508.351
PHF21A	0.433546	2.92e-15	3216.94	3411.61	3272.06	2385.75	2341.44	2495.54
CCPG1	0.435392	3.59e-22	13754.1	14787.1	15393.1	11039.1	10742	10380.6
RP11-554A11.9	0.438267	0.00146324	110.645	74.0294	92.1167	43.6261	31.3204	46.2137
PAG1	0.439393	1.41e-22	7767.5	8095.27	8503.53	5796.28	6046.74	5948.22
AC003005.4	0.440494	2.9e-05	793.346	641.24	749.408	463.634	497.33	544.295
CCDC121	0.44266	0.00182252	163.613	227.301	264.836	124.035	103.452	147.884
ATF4	0.444627	4.22e-33	39994.5	38380.6	36507	28075.5	28206.4	27522.8
RP11-449P15.1	0.44543	0.00112542	114.176	115.736	72.9258	31.6503	42.7096	54.4295
BAIAP2	0.446382	0.000732233	311.924	280.477	257.159	187.336	192.668	155.073
RP13-608F4.5	0.44645	2.66e-05	656.806	749.678	706.228	450.803	551.429	443.652
RP11-77K12.1	0.447328	6.74e-13	2278.81	2414.82	2291.4	1609.89	1732.11	1679.1
WDR78	0.448048	0.00152184	101.228	115.736	116.105	48.7586	47.4552	67.7801
TNS1	0.44835	1.83e-09	1574.92	1495.18	1486.34	1012.81	1132.28	1095.78
AC159540.1	0.44883	0.0012377	227.175	177.253	234.13	117.192	124.333	139.668
TUBE1	0.449053	1.21e-10	2374.15	2459.65	2823.95	1859.67	1823.23	1784.88
PBXIP1	0.45353	1.49e-14	3725.43	3617.01	3268.23	2490.11	2560.68	2552.02
C9orf91	0.453797	1.85e-10	1493.7	1620.3	1557.35	1104.34	1127.53	1086.54
MLLT4	0.454519	4.45e-08	1173.54	1153.19	1315.54	876.799	864.633	815.415
PHGDH	0.456071	1.61e-44	24128.8	23571.6	23130.9	17189.5	17219.6	16927.6
LZTFL1	0.457238	2.45e-09	2028.09	2002.96	2365.29	1585.94	1521.41	1401.82
SRPK2	0.457865	2.2e-18	3978.5	3821.38	3742.24	2840.83	2769.48	2664.99
MYO10	0.458357	4.27e-19	3572.41	3611.8	3480.29	2534.59	2611.93	2504.78
ZBED3	0.460528	6.73e-16	3194.57	3383.46	3165.55	2258.29	2432.55	2266.53
PNCK	0.46082	0.000296677	78.8638	64.6454	55.6539	23.9516	23.7276	16.4315
VWF	0.460962	0.00067831	70.6243	95.9254	118.984	30.7949	42.7096	44.1598
CD48	0.461263	1.04e-09	1506.65	1448.26	1477.71	975.171	1031.68	1113.24
NEDD9	0.462805	1.21e-10	1530.19	1596.32	1500.74	1075.25	1133.23	1052.65
CAB39L	0.463012	2.06e-16	2857.93	2721.36	2878.65	1981.14	2044.37	2005.68
HLA-DRA	0.464684	3.69e-15	3087.46	3356.35	3253.83	2360.09	2369.91	2162.8
CHRAC1	0.465284	2.84e-18	3218.11	3102.98	3180.91	2275.4	2201.92	2298.36
SYK	0.465879	1.24e-48	22023	21841.8	21579.3	15820	15472.3	15828.7
FAM162A	0.470848	1.34e-20	3505.32	3632.65	3660.68	2542.29	2563.53	2578.73
RP1-153G14.4	0.470881	0.000562107	118.884	126.163	111.308	59.8789	26.5749	62.6453
YPEL1	0.471627	2.07e-09	1514.89	1339.83	1403.82	1047.03	954.798	957.137
PEX11B	0.472759	8e-12	1840.94	1769.41	1921.98	1264.3	1254.71	1362.79
TNKS1BP1	0.47546	2.38e-26	6088.99	6167.38	5835.98	4236.86	4237.75	4393.38
PHF15	0.475762	2.2e-23	7408.49	6781.51	6713.01	4864.74	4948.62	5023.94
PRX	0.475974	2.14e-05	980.501	704.843	702.39	515.814	515.363	536.079
EFNA3	0.476071	5.01e-07	834.544	947.785	792.588	598.789	569.462	580.239
COL23A1	0.476679	0.000686194	124.77	111.565	114.186	65.8668	55.048	48.2677
PITPNM3	0.477282	0.000669003	197.748	138.675	193.829	100.083	86.3684	100.643
HGF	0.478215	2.45e-16	2510.69	2580.6	2670.43	1810.91	1864.99	1791.04
VEGFA	0.479595	6.29e-46	20306.8	20858.6	19914.5	14468.5	14370.4	14687.7
CDK6	0.479985	1.94e-24	18622.5	20202.7	21520.8	14415.4	14510.8	13808.7
KCTD3	0.480211	4.88e-21	3540.63	3487.72	3604.07	2545.71	2448.69	2516.08
HHIPL1	0.484479	0.000542424	117.707	123.035	135.296	56.4573	74.9792	49.2946
ANKRD40	0.484517	6.13e-18	3916.12	3924.6	4295.9	2734.76	2965.95	2822.12
TTC30A	0.486656	0.000516596	261.31	190.808	151.609	94.0955	115.791	106.805
SDK1	0.48677	1.71e-14	2471.85	2236.52	2314.43	1586.79	1627.71	1680.13
CELSR3	0.486906	8.5e-08	1345.39	1357.55	1183.12	763.029	930.121	938.652
BHLHE40-AS1	0.487257	3.75e-05	468.475	398.299	430.838	292.551	243.92	291.66
FAM168A	0.4882	1.61e-22	4013.81	4102.9	4127.98	2846.82	2784.67	2976.16
DNAH10	0.489944	1.34e-06	716.837	636.027	757.085	459.357	445.129	497.054
HIRIP3	0.49197	4.01e-32	10757.3	10323.4	9981.23	7080.26	7392.57	7391.11
TSC22D3	0.495773	1.94e-24	4495.24	4534.56	4309.34	3072.65	3067.5	3189.77
FANCE	0.497019	1.69e-26	13021.9	12572.5	11441.7	8661.92	8756.43	8483.81
CFDP1	0.500079	4.45e-23	3889.05	4050.76	3824.76	2718.5	2788.47	2685.53
LL22NC03-2H8.5	0.501425	1.17e-06	1072.31	925.889	821.374	646.693	542.887	654.181
CDT1	0.501853	1.2e-24	12336.9	11789.4	10962.9	7899.74	7930.71	8597.8
JHDM1D	0.505435	4.84e-08	893.398	857.072	1029.6	603.066	624.51	622.345
CRLF2	0.505928	5.46e-05	324.872	425.408	414.525	218.13	268.596	222.853
TPSB2	0.506363	1.94e-10	2848.51	2629.61	2253.02	1591.92	1810.89	1822.87
LHX6	0.507223	0.000107115	122.415	95.9254	61.4112	34.2165	30.3713	30.8091
ARHGEF10L	0.508144	1.13e-08	1180.6	1015.56	995.053	730.523	680.507	714.772
RP11-125B21.2	0.512444	2.71e-12	1843.29	1849.69	1646.59	1143.69	1213.9	1260.09
PSAT1	0.5135	7.26e-55	16187.1	16312.5	16594.4	11416.3	11420.6	11331.6
RNF19A	0.51471	1.55e-23	4656.5	4541.86	4714.27	3355.79	3196.58	3024.43
BLACE	0.516309	5.09e-26	4591.76	4681.58	4389.94	3210.37	3079.84	3119.94
RNF175	0.517166	3.01e-08	756.857	849.774	853.039	559.44	513.465	545.322
CACNA2D3	0.520602	7.06e-09	1254.76	1089.59	1303.07	725.391	854.193	826.712
SDCBP2	0.523077	4.48e-06	495.547	467.115	453.867	276.299	334.084	273.174
SNTB2	0.523189	9.69e-09	1231.22	1211.58	1448.92	939.244	846.6	768.175
NR5A2	0.525015	1.03e-06	535.568	574.51	532.55	341.31	319.848	382.033
HLA-DRB1	0.52577	7.92e-21	3435.87	3515.87	3381.45	2206.97	2375.61	2456.52
C1orf213	0.526495	3.98e-07	560.286	576.595	575.73	357.563	343.575	394.357
VLDLR	0.527257	1.65e-38	11547.1	11402.6	10764.2	7558.43	7707.67	7886.11
MYH10	0.533899	9.28e-11	1112.33	1042.67	1009.45	692.885	690.947	700.394
DDIT3	0.535629	1.53e-15	1803.27	1761.07	1841.38	1165.07	1195.87	1261.12
CCDC90B	0.538248	5.12e-20	2724.92	2596.24	2624.37	1856.25	1767.23	1722.23
NPEPPS	0.540879	3.96e-36	8102.96	8196.41	8585.09	5658.56	5445.95	5801.36
RP11-580I16.2	0.540931	2.71e-10	1227.69	1184.47	1365.44	876.799	747.893	840.063
SKA2	0.542114	7.9e-30	6097.23	6538.57	6788.81	4371.16	4394.35	4384.14
ULBP1	0.544291	5.23e-05	218.935	202.277	186.153	100.083	107.249	117.075
KDM4B	0.54434	1.2e-22	8100.61	6923.31	7021.02	4866.45	4880.29	5061.94
SLC2A5	0.544761	1.56e-36	7162.48	6869.09	6692.86	4672.27	4645.86	4714.83
BNIP3P1	0.548637	5.66e-05	110.645	127.205	126.661	65.0114	43.6588	39.0249
RP11-344N10.2	0.549888	5.39e-06	342.528	383.702	389.577	245.504	198.363	215.664
ZNF436	0.549971	1.1e-12	1557.27	1518.12	1497.86	985.436	1091.47	917.085
WDR54	0.550732	4.27e-12	2096.36	2203.16	1842.33	1218.96	1336.34	1455.22
MGAT4B	0.550757	2.84e-35	7649.79	7202.75	7035.42	4909.22	4969.5	4865.79
EPN1	0.552329	9.68e-29	17271.2	16334.4	14882.6	10447.2	10777.1	11302.8
NHSL1	0.553428	1.03e-23	4057.37	3628.48	3723.05	2526.04	2541.7	2546.89
RP11-294J22.6	0.554078	1.35e-08	674.462	680.862	768.599	448.237	435.638	460.083
TRIM71	0.555405	4.23e-10	875.741	1007.22	972.024	590.235	639.696	602.832
TPSAB1	0.561018	1.84e-21	8298.36	7318.48	7000.87	4696.22	5034.99	5237.55
SNRNP48	0.56267	6.07e-27	3473.54	3590.95	3719.21	2433.65	2351.88	2382.57
CD74	0.571762	4.61e-13	1272.41	1292.91	1228.22	817.775	861.786	755.851
SDC4	0.576881	2.47e-17	1904.5	1924.76	1766.53	1166.78	1252.82	1207.72
NDRG1	0.580179	3.38e-81	48019.8	48825	48797.9	31756.4	33084.8	31960.4
MNS1	0.580354	1.13e-14	1259.47	1272.05	1269.48	838.305	809.585	788.714
EGLN1	0.589209	4.47e-31	4749.48	4648.21	4626.95	3148.78	3130.14	2868.33
ECE1	0.590123	5.78e-19	2749.64	2727.62	2444.93	1733.92	1586.9	1771.53
TIFA	0.59806	6.73e-16	1902.15	2196.9	1965.16	1283.98	1191.12	1367.93
MDFI	0.600103	1.32e-07	487.308	455.646	426.04	234.383	275.24	282.417
P4HA1	0.602865	3.62e-33	5027.27	5220.64	5495.34	3521.74	3301.93	3354.09
CPT1C	0.604181	8.72e-06	160.082	135.547	129.539	59.0235	62.6408	60.5913
HLA-DRB5	0.606067	2.62e-16	1943.35	2298.04	2019.85	1318.19	1384.74	1238.53
ZNF292	0.608187	9.59e-23	4749.48	5668.98	5682.45	3517.46	3431.01	3315.06
ELFN2	0.611011	5.5e-08	594.421	569.296	501.844	294.262	371.099	291.66
RP11-108K14.4	0.611015	1.4e-10	765.097	749.678	728.298	455.935	414.758	485.757
PDK1	0.611245	9.38e-37	5707.62	5839.98	6020.21	3967.41	3649.3	3685.8
HK2	0.613507	1.94e-84	24989.2	24667.4	25380.1	16193.8	16455.6	16040.3
P2RX7	0.615317	7.46e-23	2188.18	2144.77	2249.18	1351.55	1367.66	1453.16
CYS1	0.619029	4.39e-06	131.832	133.461	106.51	49.614	49.3534	43.1328
AC093818.1	0.619223	5.21e-11	1277.12	1121.91	962.428	658.668	662.474	699.368
RP11-340F14.5	0.621018	2.84e-06	196.571	263.795	205.344	102.65	105.35	113.994
PPCS	0.622268	6.9e-27	2716.68	2963.26	2765.42	1797.22	1783.37	1766.39
BBC3	0.622502	2.8e-12	1457.21	1281.44	1129.39	788.691	749.792	805.146
BHLHE40	0.623565	1.87e-44	7264.89	6899.33	7329.04	4513.16	4745.52	4484.78
ANKRD37	0.625507	3.57e-06	184.8	192.893	156.407	93.2401	75.9283	64.6992
MED15	0.638615	5.85e-40	10280.5	9607.14	9099.41	5914.33	6036.3	6333.33
RSL24D1	0.640262	7.64e-45	12610	13379.5	13879.9	8814.18	8331.23	8025.78
ZNF687	0.662488	1.92e-29	3274.61	3500.23	3083.03	2051.28	1980.78	2019.03
ASNS	0.669183	2.5e-30	3003.89	3284.4	3082.07	1998.25	1872.58	1854.71
ARPC3	0.676412	4.5e-39	14066	15978.9	16393.9	9603.73	9823.22	8994.22
BIN1	0.679441	1.77e-12	1117.04	986.363	922.127	505.549	634.95	579.212
SEMA4D	0.682332	3.32e-57	5634.64	5724.24	5765.93	3501.21	3520.22	3490.68
HERPUD1	0.698594	2.7e-28	2196.42	2118.7	2062.07	1283.98	1216.75	1289.88
CMTM3	0.726471	8.01e-40	3079.22	3064.4	3121.41	1893.03	1765.33	1787.96
PLXNA1	0.73302	3.23e-38	7147.18	6571.93	6169.9	3704.8	3783.13	4129.45
RP11-216L13.19	0.741607	6.43e-17	2563.66	1959.17	1957.48	1135.99	1115.2	1310.42
COX7C	0.776144	8.45e-16	8183	9386.09	10496.5	5070.04	4960.96	4633.69
BNIP3L	0.785622	6.32e-49	5665.25	6114.2	6363.73	3456.73	3555.34	3222.64
FUT11	0.789119	4.72e-27	1775.02	1769.41	1919.1	1081.24	973.78	930.436
RABL6	0.800997	1.54e-88	14216.7	13731.9	13167.9	7596.07	7653.57	7979.57
KIAA1467	0.80464	6.16e-29	1381.88	1414.9	1387.51	749.342	758.334	757.905
PPARD	0.824278	6.39e-93	10572.5	10081.5	10103.1	5670.54	5550.36	5867.09
RP11-155G14.6	0.892769	5.01e-17	626.202	531.76	559.417	278.865	231.581	260.851
RP11-192H23.5	0.905651	5.14e-31	1456.04	1372.15	1396.14	653.536	673.863	760.986
RP11-216L13.18	0.909787	1.05e-52	2659.01	2671.31	2572.55	1281.41	1380	1375.11
SERPINE1	0.914575	1.04e-13	301.33	263.795	283.067	96.6617	110.096	110.913
CLDN4	0.92727	9.02e-17	446.11	505.694	484.572	213.853	173.686	216.691
CHAC1	0.952733	4.11e-20	688.587	571.382	595.88	275.443	249.614	275.228
SESN2	0.956934	2.08e-50	3976.15	3971.52	3684.67	1716.81	1897.26	2079.62
ALDOC	0.964667	2.23e-85	9197.64	8652.05	8249.25	4215.48	4201.68	4567.97
AC079466.1	0.983759	2.14e-132	8493.75	8468.54	8270.36	4129.08	4270.96	4110.97
KDM3A	0.996681	2.46e-105	5222.67	5442.72	5477.11	2628.69	2623.32	2632.13
CD300A	1.0139	1.23e-26	815.711	932.145	794.507	336.177	368.252	383.06
FAM115D	1.03606	2.8e-17	266.018	299.246	318.57	87.2522	105.35	91.4005
F13A1	1.03985	6.71e-21	454.35	459.816	498.006	195.89	178.431	157.127
FAM115C	1.04445	1.25e-19	386.08	400.384	421.242	141.143	128.129	164.315
HILPDA	1.07282	6.87e-61	2636.64	2518.04	2366.25	1166.78	1061.1	1133.78
DHRS3	1.13566	1.35e-20	307.216	401.427	340.64	104.36	112.943	80.1038
SLC2A3	1.14823	1.84e-154	7829.88	7647.96	8065.97	3467.85	3532.56	3338.68
FBXO16	1.17952	5.14e-111	4748.31	4527.26	4560.74	1880.2	1909.6	2070.37
SLC6A8	1.19996	5.5e-46	1790.33	1601.54	1494.98	620.175	559.971	690.125
ZNF395	1.21448	9.67e-213	10073.4	9811.5	9923.66	4119.67	4147.58	4289.66
TULP3	1.25036	1.68e-46	1509.01	1361.72	1609.16	615.898	490.686	515.54
RP11-61L23.2	1.25215	1.14e-29	440.225	460.859	515.278	137.722	148.06	145.83
BNIP3	1.31659	9.71e-89	2598.97	2572.26	2666.59	1044.46	975.678	887.303
RP11-43F13.3	1.4173	5.99e-36	506.141	414.982	477.856	109.493	110.096	125.291
PFKFB4	1.61791	1.95e-157	4158.59	4006.97	3914	1103.48	1250.92	1283.71
DDIT4	1.66878	0	34589.4	33281.9	31876.2	10170	10098.5	10272.8
RP11-442H21.2	1.68287	0	18667.2	18441.7	17369.8	5508.86	5440.26	5505.59
MIR210HG	2.4673	4.07e-96	414.329	441.048	497.047	20.5299	19.9312	22.5934
ADM	2.58288	7.95e-102	381.371	428.536	419.323	11.9758	4.74552	10.2697

## Sheet: down
Gene ID	log2FoldChange	adj pVal	shRBM25#1	shRBM25#2	shRBM25#3	shScr#1	shScr#2	shScr#3
PPBP	-1.50106	8.23e-41	129.478	160.571	225.494	791.257	737.453	725.042
CCL2	-1.34741	5.72e-127	1364.23	1440.97	1312.66	3800.6	3648.35	3624.18
TRDC	-1.32504	8.18e-30	96.5199	102.181	91.1572	383.225	407.165	350.197
CCL7	-1.31961	6.23e-27	65.916	56.304	55.6539	283.142	261.003	300.903
C5AR2	-1.19624	1.55e-21	47.0829	77.1574	54.6943	297.684	284.731	240.311
AQP9	-1.18784	4.2e-21	37.6663	16.6827	24.9483	185.625	220.192	172.531
CR1	-1.1147	6.32e-104	2742.58	2533.68	2685.78	5872.41	5720.25	6310.74
MAFB	-1.08851	7.85e-33	314.278	351.379	349.276	834.028	836.16	823.631
CCL3	-1.0793	6.01e-23	160.082	166.827	177.517	466.2	446.079	465.218
FGR	-1.06062	4.53e-86	1564.33	1586.94	1551.59	3508.05	3341.79	3353.06
OAS1	-1.04201	1.9e-23	295.445	232.515	285.946	736.511	620.714	699.368
NCF1	-1.01372	4.81e-108	5875.94	5601.21	5247.78	11270.9	11365.5	12034.1
VWA5A	-1.00426	3.66e-42	773.336	698.587	694.714	1588.5	1510.97	1583.59
NCF1C	-0.995333	2.72e-119	3943.19	4137.3	3942.79	8016.08	8066.43	8439.65
C10orf99	-0.984289	1.39e-15	85.9262	94.8827	94.0358	255.769	282.833	276.255
NCF1B	-0.97473	1.22e-95	4110.33	4500.15	4008.04	8349.69	8484.03	8641.96
AC011738.4	-0.955268	1.36e-18	225.998	207.491	275.391	585.103	534.345	581.266
BZRAP1	-0.953254	3.62e-41	815.711	799.726	749.408	1650.95	1586.9	1645.21
CYBB	-0.946849	6.09e-96	3201.64	3366.77	3440.94	6664.53	6410.24	6707.15
C5AR1	-0.928178	1.28e-18	213.05	239.813	234.13	544.043	522.007	506.297
MLPH	-0.91147	2.65e-18	391.965	286.733	295.541	749.342	712.777	712.718
AC069363.1	-0.910825	1.22e-13	103.582	100.096	126.661	292.551	297.069	289.606
CYB561A3	-0.904557	3.16e-106	12170.9	11182.6	11111.6	21472.6	21530.4	22739.2
CHI3L1	-0.899629	1.6e-62	2573.08	2305.34	2595.58	4766.36	4943.88	4701.48
AE000661.37	-0.891724	1.41e-14	155.373	157.443	143.932	357.563	370.15	358.413
LAT	-0.890247	1.01e-31	820.419	724.654	793.547	1532.9	1478.7	1641.1
SPP1	-0.890081	6.36e-32	914.585	780.958	798.345	1706.55	1662.83	1581.54
S100A9	-0.883401	2.49e-13	150.665	175.168	138.175	391.779	431.842	326.577
SIGLEC1	-0.882951	1.05e-11	92.9887	50.048	44.1393	212.143	223.039	241.338
FCAR	-0.876575	4.5e-52	1771.49	1639.07	1858.65	3336.97	3311.42	3397.22
FCER1G	-0.872791	8.1e-45	1343.04	1333.57	1223.43	2412.27	2514.17	2530.46
KIR3DL2	-0.859708	1.18e-19	451.996	427.494	484.572	989.713	817.178	986.92
CTB-61M7.2	-0.850146	5.14e-18	338.997	324.27	366.548	763.884	684.303	670.612
SSH3	-0.833427	1.01e-24	776.867	814.323	680.321	1498.68	1359.12	1511.7
OAS3	-0.816515	4.17e-53	2870.88	2586.86	2677.14	4776.63	4818.6	5149.23
RASGRP3	-0.814074	4.64e-10	60.0307	66.7307	105.55	241.227	209.752	234.149
HELZ2	-0.810602	4.35e-13	266.018	227.301	201.505	463.634	501.127	504.243
FAIM3	-0.806652	1.88e-10	204.811	114.693	167.921	349.864	395.776	455.975
EMR1	-0.803372	3.41e-12	187.154	197.064	166.002	414.876	371.099	398.465
OLFML2B	-0.77997	3.6e-13	391.965	274.221	326.247	650.97	664.372	670.612
TP53INP2	-0.776069	7.95e-50	1877.43	1856.99	1934.45	3318.15	3338	3314.04
HECW1	-0.763657	2.07e-14	363.715	360.763	423.161	677.487	729.86	795.903
KLHL30	-0.763094	7.23e-09	100.051	55.2614	69.0876	187.336	215.446	225.934
TNF	-0.75703	3.13e-11	314.278	299.246	216.858	566.284	528.651	588.455
MVP	-0.755784	1.19e-25	1014.64	962.382	894.3	1722.8	1626.76	1754.07
RNASE6	-0.753985	1.71e-14	373.132	373.275	379.982	720.258	641.594	767.148
KIR2DL4	-0.749582	9.45e-09	91.8116	135.547	87.319	251.492	233.479	298.849
CD52	-0.739919	2.18e-08	44.7287	41.7067	50.8561	153.974	148.06	121.183
SUCNR1	-0.733067	8.94e-25	1047.59	1228.26	1181.21	2111.16	1953.25	1974.87
CXCR3	-0.731673	3.34e-08	45.9058	54.2187	42.2202	145.42	142.365	133.506
FCN1	-0.730059	4e-19	593.244	560.955	579.568	1027.35	1011.74	1036.21
SAT1	-0.727058	1.83e-85	5762.94	5792.02	5693.01	9738.88	9555.57	9600.13
FUCA1	-0.724597	1.42e-36	2554.25	2226.09	2443.97	4171.85	3936.88	4186.96
SLC25A20	-0.720052	3.19e-16	600.307	557.827	498.006	993.99	991.813	964.326
USP44	-0.710428	4.59e-08	122.415	125.12	130.499	361.84	269.545	230.042
LSP1	-0.708293	2.62e-42	3325.23	3303.17	2972.68	5239.41	5324.47	5491.22
STK17A	-0.69644	3.98e-84	11771.9	11819.7	12319.7	20144.1	19155.8	19529.9
OLFML3	-0.694841	7.06e-08	23.5414	29.1947	40.3011	110.348	96.8085	151.992
MPO	-0.692447	1.68e-08	205.988	236.685	153.528	406.321	383.438	409.762
RP11-1319K7.1	-0.690946	6.53e-18	665.046	668.35	744.61	1180.47	1168.35	1217.99
NQO1	-0.690694	1.1e-34	2295.29	2064.48	2290.44	3717.63	3737.57	3571.81
TREM1	-0.688159	5.89e-09	204.811	203.32	200.546	340.455	409.064	432.355
KIR3DL1	-0.683395	2.22e-09	225.998	236.685	246.604	482.453	391.98	464.191
HK3	-0.683055	1.47e-21	1470.16	1271.01	1225.34	2177.88	2312.96	2166.91
KIF17	-0.682364	3.19e-12	431.985	395.171	362.71	721.969	676.711	705.529
CILP2	-0.681861	2.52e-07	35.3122	47.9627	38.382	109.493	119.587	150.965
ABCA2	-0.680296	8.8e-18	1202.97	935.273	1058.38	1786.1	1803.3	1831.09
PARP9	-0.6782	1.18e-26	1245.34	1171.96	1237.82	2035.88	2029.18	1988.22
OASL	-0.672563	2.02e-09	218.935	227.301	248.523	418.297	424.249	442.625
SEMA6B	-0.664955	7.46e-23	1071.14	1170.92	1090.05	1786.1	1833.67	1875.25
LYZ	-0.65827	3.45e-67	116258	124625	127347	201378	198013	188439
CTD-2006K23.1	-0.656273	6.01e-07	83.5721	125.12	118.984	228.395	230.632	249.554
FAP	-0.654164	1.06e-08	235.414	287.776	232.211	494.429	453.671	434.409
RP11-1280N14.3	-0.651015	4.19e-12	555.578	657.923	753.246	1110.33	1090.52	1162.53
S100B	-0.647142	3.22e-10	364.892	475.456	469.22	808.366	757.384	718.88
SRGN	-0.644202	4.57e-58	124334	131260	138499	214866	209350	199432
RP11-290F20.3	-0.643322	8.95e-07	103.582	111.565	102.672	233.528	231.581	196.152
RP11-1143G9.4	-0.643159	7.93e-69	33684.3	33922.1	35202	55500.9	55363.1	51372.2
MS4A7	-0.64117	2.49e-42	3288.74	3555.5	3430.39	5507.15	5475.38	5322.79
FGL2	-0.64025	8.68e-27	1892.73	1939.36	1840.42	3194.97	3050.42	2845.74
RP11-78B10.2	-0.639524	1.02e-09	459.058	363.891	494.168	774.149	713.726	804.119
OSTM1	-0.635262	3.37e-27	1938.64	1977.94	2170.5	3347.23	3218.41	3154.86
ENTPD7	-0.633396	8.37e-11	517.912	481.712	415.485	794.679	838.058	762.013
C12orf5	-0.629368	3.78e-07	193.04	260.667	314.732	506.405	520.109	427.22
HPD	-0.628879	7.69e-07	124.77	136.589	135.296	263.467	265.749	241.338
TYROBP	-0.625772	1.01e-24	1896.26	1863.25	1725.27	2751.87	2953.61	3003.89
LINC00426	-0.623455	2.56e-13	701.535	825.792	698.552	1216.4	1273.7	1156.37
CCL3L1	-0.620732	4.49e-06	57.6765	49.0054	59.4921	135.155	130.027	141.722
AC017002.1	-0.619751	3.26e-08	324.872	261.709	278.269	473.899	549.531	489.865
NAIP	-0.61792	5e-18	1263	1445.14	1541.04	2333.57	2238.93	2224.42
ANGPT4	-0.617503	2.98e-07	203.633	191.851	176.557	319.069	354.016	367.656
CX3CR1	-0.612165	2.65e-07	208.342	181.424	191.91	343.021	344.524	355.332
AK5	-0.611352	7.28e-08	255.425	228.344	269.633	411.454	455.57	450.84
CCL3L3	-0.608259	7.45e-06	65.916	59.432	51.8157	135.155	137.62	145.83
RP4-576H24.4	-0.606281	4.82e-09	364.892	394.128	326.247	593.657	633.052	596.67
TGFBR1	-0.606094	2.53e-53	11238.7	11251.4	12061.5	18286.2	17516.7	17390.7
PTPN3	-0.605333	2.18e-06	21.1873	18.768	26.8674	79.5535	79.7247	89.3465
PTAFR	-0.601672	3.41e-23	1917.45	1872.63	1707.04	2768.97	2890.02	2909.41
KIR2DP1	-0.601059	1.09e-06	17.6561	12.512	20.1505	61.5898	80.6738	87.2926
SLCO4C1	-0.599906	6.28e-10	483.777	612.046	636.181	924.702	990.864	938.652
ADORA3	-0.598327	1.01e-05	116.53	90.7121	77.7235	219.841	166.093	230.042
CAPN3	-0.597984	9.57e-14	934.595	872.713	904.855	1390.05	1342.98	1586.67
ZHX2	-0.596964	4.01e-23	1713.82	1594.24	1568.86	2523.47	2572.07	2475
CTD-2033A16.1	-0.59685	1.68e-06	207.165	177.253	176.557	360.129	370.15	290.633
RELB	-0.595772	5.32e-08	341.351	440.006	326.247	628.729	605.528	643.911
CCDC64	-0.594362	2.79e-09	468.475	426.451	386.698	665.512	709.929	734.285
TRGV9	-0.593312	6.42e-06	121.238	137.632	123.782	243.793	286.629	212.583
DAK	-0.592735	4.44e-36	4689.45	4269.72	4270.95	6641.43	6775.65	6847.85
MMP14	-0.591962	5.89e-06	125.947	130.333	166.962	267.744	242.021	303.984
B3GNT8	-0.591634	3.94e-06	156.551	133.461	153.528	244.648	283.782	299.876
TM7SF2	-0.590728	1.12e-08	709.774	556.784	497.047	917.003	1015.54	983.839
PHACTR3	-0.587585	1.13e-12	721.545	802.854	684.159	1171.06	1173.09	1154.32
RNASE1	-0.586665	1.12e-15	906.345	958.211	883.745	1417.42	1408.47	1470.62
CTD-2184D3.5	-0.58303	1.96e-05	62.3848	56.304	71.0067	160.818	118.638	162.261
PRUNE2	-0.582526	7.53e-06	124.77	137.632	167.921	294.262	247.716	268.04
TDRD7	-0.579512	1.08e-20	1411.31	1436.8	1345.29	2116.29	2143.08	2181.29
CORO2A	-0.577113	1.25e-29	2534.24	2475.29	2609.01	3750.13	3940.68	3887.09
C3AR1	-0.576883	2.09e-06	214.227	273.179	226.454	417.442	364.456	468.299
RP11-264B17.5	-0.576067	2.25e-05	83.5721	71.944	98.8336	179.637	169.889	177.666
MGAM	-0.56938	2.01e-14	972.261	1098.97	1102.52	1697.14	1562.22	1647.26
SAMD9L	-0.567858	3.69e-19	1407.78	1390.92	1526.64	2173.61	2188.63	2237.77
CD300C	-0.567085	4.2e-15	978.147	948.827	903.896	1470.46	1434.1	1445.98
HERC6	-0.566485	1.59e-08	381.371	377.446	394.375	647.548	621.663	585.374
C1RL	-0.566108	1.95e-11	759.211	662.094	693.754	1134.28	1118.99	1045.46
CDKN1A	-0.559367	5.31e-40	10720.8	10208.8	9607.97	14962.9	15088.8	15476.5
RP11-164J13.1	-0.555845	1.98e-12	892.22	864.371	837.687	1289.96	1265.15	1432.63
MMP19	-0.551127	5.65e-06	200.102	217.917	182.314	347.298	339.779	331.712
SIRPB1	-0.550528	5.87e-15	1161.77	1167.79	1083.33	1717.67	1804.25	1647.26
MYEOV	-0.548646	6.26e-05	69.4472	40.664	55.6539	139.432	120.536	129.398
PLAC8	-0.547521	7.77e-32	3920.83	3729.62	3841.08	5870.7	5489.61	5670.94
SLC15A3	-0.546126	4.8e-08	470.829	430.622	499.925	713.415	692.845	809.253
HIST2H2AA4	-0.543305	5.76e-06	281.32	292.99	212.06	444.815	435.638	431.328
PKNOX2	-0.541836	7.94e-06	34.1351	6.256	28.7865	114.625	103.452	86.2656
TP73-AS1	-0.539251	9.28e-05	63.5619	68.816	48.937	133.445	127.18	136.587
REC8	-0.539007	4.6e-05	143.603	117.821	150.649	256.624	264.8	221.826
NLRC4	-0.533944	6.61e-06	264.841	277.349	255.24	485.019	373.947	452.894
ARSD	-0.531754	9.19e-20	1627.89	1604.66	1593.81	2342.98	2371.81	2417.49
PHLDA1	-0.530332	9.26e-13	916.939	881.054	965.307	1383.2	1365.76	1392.57
HIST2H2AA3	-0.524919	1.27e-05	288.383	309.672	219.737	459.357	440.384	440.571
CD101	-0.523906	2.59e-06	492.016	363.891	404.93	707.427	595.088	700.394
RNASE2	-0.521943	8.22e-51	14253.2	13689.2	14123.6	20461.5	19752.7	20638
OAS2	-0.52113	2.13e-09	636.796	646.454	593.002	982.015	906.394	944.814
S100A8	-0.519988	0.000172606	44.7287	89.6694	80.6022	136.866	174.635	166.369
TMCC1-AS1	-0.519931	5.29e-06	255.425	292.99	264.836	441.393	448.926	409.762
CTD-3099C6.9	-0.519638	0.000183209	90.6345	59.432	95.9549	185.625	167.991	148.911
YOD1	-0.518645	7.38e-20	2197.59	2283.44	2377.76	3493.51	3320.91	3213.39
AL359195.1	-0.515432	1.97e-13	1019.34	1056.22	1022.88	1499.54	1555.58	1514.78
TFRC	-0.514982	5.72e-29	5349.79	5763.86	5720.83	8387.33	8211.64	7774.17
POU2F2	-0.513717	1.16e-05	296.622	261.709	278.269	498.706	443.231	397.438
RP11-321E2.3	-0.512359	0.000115357	31.7809	29.1947	35.5033	90.6738	106.3	69.8341
LACC1	-0.51042	2.57e-07	460.235	530.718	519.116	790.402	818.127	699.368
FCGR3A	-0.509624	1.86e-05	9.41657	14.5973	15.3528	48.7586	76.8774	58.5374
HSPA1B	-0.509461	9.38e-37	14882.9	13747.6	13650.6	20033.8	19920.7	20811.6
CD300E	-0.508334	0.000250976	135.363	75.072	143.932	226.685	233.479	222.853
HSPA1A	-0.508158	1.95e-36	13782.3	12815.4	12540.4	18553.9	18503.7	19139.7
FPR2	-0.508102	7.88e-05	23.5414	18.768	36.4629	66.7223	91.1139	93.4544
HIP1	-0.507188	1.74e-50	10770.2	10723.8	10842.9	15253.7	15289.1	15738.3
C19orf59	-0.505787	8.85e-21	3195.75	2980.99	2914.15	4371.16	4197.88	4563.86
BCL2A1	-0.502978	3.34e-07	532.036	631.856	520.076	918.714	821.923	811.307
RP11-443B7.1	-0.502224	0.000285607	84.7492	89.6694	89.2381	175.36	166.093	150.965
AGAP7	-0.501899	9.87e-10	687.41	699.63	676.482	998.268	1016.49	1036.21
KIAA1683	-0.500484	6.07e-05	269.549	201.235	222.615	350.72	363.507	414.896
CTA-331P3.1	-0.498427	1.07e-06	366.069	388.915	399.173	581.681	574.207	600.778
LPAR2	-0.498131	2.67e-15	2291.76	2128.08	1942.13	3031.59	3067.5	3095.29
MS4A14	-0.497487	1.46e-07	648.567	842.475	751.327	1159.09	1169.3	1035.19
HYAL3	-0.497207	5.04e-11	1589.05	1558.79	1391.35	2035.03	2181.04	2420.57
CEACAM6	-0.497181	0.000266597	51.7912	39.6214	67.1685	149.697	87.3175	148.911
TPM3P9	-0.495379	4.13e-07	509.672	472.328	490.33	680.054	792.501	742.5
TMEM138	-0.493271	1.72e-30	4112.69	4230.1	4172.12	5962.23	5828.44	6018.05
CYP1B1-AS1	-0.493004	0.000117587	22.3644	25.024	31.6651	89.8184	107.249	54.4295
FCER2	-0.49182	6.03e-36	9261.2	8993.01	8595.64	12820.9	12810	12452
RP11-750H9.5	-0.489619	3.29e-07	539.099	479.627	567.094	758.752	808.636	800.011
NACC2	-0.489339	2.13e-27	3934.95	3723.36	3802.69	5421.61	5359.59	5494.3
PIK3IP1	-0.488909	1.08e-06	462.589	441.048	495.128	646.693	745.995	710.664
SPATC1	-0.488141	0.000499331	81.218	85.4987	69.0876	129.167	160.398	165.342
AC008948.1	-0.487544	0.000120971	168.321	216.875	214.939	329.334	338.83	307.064
CTD-2636A23.2	-0.486557	6.44e-17	3413.51	3498.15	4005.16	5312.12	5214.37	5080.43
LST1	-0.48454	8.16e-19	2841.45	3158.24	3081.11	4265.95	4485.46	4179.77
RP11-290L1.3	-0.484467	3.99e-05	258.956	247.112	270.593	383.225	387.234	442.625
RP1-71H24.1	-0.482695	0.000397683	40.0204	33.3654	39.3415	98.3725	75.9283	99.6162
CLEC5A	-0.481277	4.93e-21	4381.06	4534.56	4998.29	6608.92	6467.19	6648.61
HSPA6	-0.481117	4.55e-05	296.622	350.336	262.917	487.586	484.043	441.598
TRDJ1	-0.480856	0.00035997	34.1351	31.28	30.7056	86.3968	73.081	85.2386
PLCL1	-0.479901	0.000645581	64.739	84.456	106.51	170.227	167.042	153.019
TRGJP1	-0.479827	4.49e-05	240.123	286.733	288.824	437.116	398.623	431.328
BST1	-0.478273	5.21e-11	1095.85	1138.59	1195.6	1550.01	1701.74	1682.18
AC006369.2	-0.47809	1.32e-07	605.015	572.424	656.332	924.702	902.597	861.629
SLFN5	-0.477928	0.000343253	148.311	187.68	237.968	329.334	293.273	338.901
SLC7A7	-0.475902	0.000716089	137.717	112.608	72.9258	200.167	204.057	196.152
CYP4V2	-0.475303	4.95e-05	249.539	286.733	252.362	418.297	391.98	405.654
ADCY4	-0.474475	0.000283516	218.935	168.912	164.083	278.009	304.662	315.28
CLDN12	-0.473494	1.76e-07	645.035	715.27	726.379	1054.72	1069.64	924.274
CDC42EP3	-0.473008	2.37e-29	7156.6	7385.21	7377.98	10669.6	10238.9	9813.74
SLC22A18	-0.472488	2.52e-07	829.836	729.867	669.766	1101.77	1017.44	1133.78
TBC1D10C	-0.469993	0.000366587	200.102	331.568	219.737	402.9	397.674	427.22
KCNAB3	-0.469741	0.000732233	95.3428	135.547	103.631	185.625	202.159	200.259
DHRS9	-0.469287	0.000204906	204.811	209.576	186.153	337.888	286.629	325.55
SPATA12	-0.468875	0.000246571	187.154	243.984	216.858	372.96	302.764	358.413
PARP14	-0.465634	3.4e-15	2028.09	2116.61	2200.25	2839.97	3076.04	3023.4
PRAM1	-0.465257	3.63e-11	1607.88	1419.07	1372.16	2109.45	2056.71	2070.37
MNDA	-0.464923	1.39e-27	8784.49	9075.38	9397.83	13268.3	12484.5	12246.6
SDS	-0.464544	0.000467912	231.883	166.827	159.285	307.949	295.171	302.957
SOCS1	-0.464174	0.000853682	44.7287	55.2614	44.1393	119.758	83.5211	113.994
OTOF	-0.463257	0.000826537	42.3746	51.0907	41.2606	83.8305	96.8085	123.237
SMOX	-0.463027	5.03e-11	1331.27	1374.24	1288.67	1799.79	1840.31	2022.11
RGL4	-0.462765	1.35e-06	694.472	670.435	552.7	952.931	921.579	916.058
CCND3	-0.462485	7.9e-30	22229	20823.1	19861.7	28774.4	28975.2	29709.3
NFE2	-0.461638	0.00033345	171.852	221.045	186.153	301.106	295.171	323.496
RAB39A	-0.461561	0.000473886	202.456	183.509	166.002	336.177	298.968	253.662
SYTL3	-0.460404	1.57e-06	589.713	519.248	532.55	830.606	809.585	744.554
PINLYP	-0.460394	5.55e-05	9.41657	6.256	23.0292	86.3968	48.4043	63.6722
PPP1R27	-0.459141	0.000606449	157.728	139.717	142.973	260.046	232.53	223.88
PLK3	-0.456737	5.8e-07	580.296	567.211	530.631	804.944	799.145	813.361
COL7A1	-0.456083	4.81e-08	735.67	782	738.853	1040.18	1047.81	1134.8
EPHB2	-0.456068	7.77e-05	340.174	309.672	290.743	435.405	464.112	515.54
EHD1	-0.455812	1.18e-25	5532.24	5206.04	5167.17	7306.94	7246.4	7476.35
LFNG	-0.455702	2.94e-10	1323.03	1281.44	1173.53	1690.3	1814.69	1824.93
CCNE2	-0.45447	1.18e-12	2168.17	2277.19	2406.55	3375.46	3263.97	2959.73
FABP6	-0.454274	0.00101859	134.186	108.437	145.852	222.408	235.378	195.125
PADI2	-0.454231	1.02e-06	636.796	670.435	601.638	874.233	999.406	877.034
EGR1	-0.454195	0.00138691	82.395	66.7307	94.9954	148.842	140.467	160.208
KIR2DL3	-0.453519	5.96e-05	10.5936	4.17067	17.2719	56.4573	45.557	69.8341
FASTKD5	-0.453416	4.14e-12	1826.82	1859.08	2100.45	2719.36	2778.03	2615.7
HMGCS1	-0.452113	3.45e-32	20304.5	21284	22307.6	29796.6	29485.8	28817.8
SULT1B1	-0.451684	0.000495712	194.217	207.491	280.188	353.286	345.474	377.925
BEST1	-0.450889	1.44e-36	10875	10700.9	10518.6	14684	14424.5	15052.3
ANPEP	-0.450176	5.86e-41	26924.3	25857.1	25308.1	35643.4	35383.5	36282.9
OSBPL11	-0.449753	1.25e-05	475.537	492.139	474.017	755.33	618.815	727.096
RP11-124O11.1	-0.44948	0.00156414	80.0409	160.571	111.308	221.552	213.548	202.313
C8G	-0.446542	7.29e-05	334.288	319.056	289.784	458.502	460.315	476.515
CDHR4	-0.446536	0.00017806	300.153	279.435	245.645	436.261	394.827	408.735
SLC36A1	-0.445589	5.99e-11	1141.76	1163.62	1155.3	1597.91	1624.86	1608.24
KCTD21	-0.444467	4.6e-05	359.007	355.55	382.86	531.212	499.228	581.266
PLSCR1	-0.443342	1.44e-10	1384.24	1546.28	1578.46	2087.21	2031.08	2176.15
RGS18	-0.443133	2.03e-06	1026.41	1053.09	1200.4	1807.49	1481.55	1396.68
EBF1	-0.442763	0.000749853	194.217	179.339	260.038	331.9	335.033	329.658
C3	-0.442597	0.000411402	211.873	215.832	202.465	300.25	321.746	341.981
AC138783.11	-0.442128	0.000532636	183.623	245.027	249.483	347.298	354.965	346.089
DBN1	-0.442123	1.05e-07	1024.05	1049.97	922.127	1303.65	1404.67	1518.89
CD86	-0.441796	0.00021071	11.7707	25.024	9.59549	49.614	66.4372	67.7801
FBXL8	-0.441751	9.96e-05	316.632	290.904	313.773	457.646	475.501	427.22
ELMO3	-0.441306	0.000119807	315.455	316.971	313.773	440.538	441.333	520.674
ABCA7	-0.438678	2.27e-14	3030.96	3067.53	2822.03	3987.94	3940.68	4367.71
AC005077.14	-0.437585	0.00172522	143.603	123.035	108.429	184.769	224.937	211.556
SH3TC1	-0.437203	8.81e-08	847.492	901.907	800.264	1147.96	1229.09	1200.53
PFKFB2	-0.435197	0.000623541	208.342	181.424	212.06	307.093	302.764	309.118
SLC4A8	-0.434525	0.000643035	231.883	216.875	284.986	337.033	405.267	379.979
AC004166.6	-0.432204	2.82e-05	393.142	445.219	415.485	590.235	607.426	603.859
THEMIS2	-0.431586	4.68e-23	4439.91	4406.31	4290.15	5833.06	5992.64	6060.16
ST3GAL6	-0.431137	1.18e-06	933.418	1208.45	1106.36	1615.88	1517.62	1438.79
AC004878.5	-0.430563	0.00062862	213.05	290.904	304.177	405.466	414.758	404.627
RP11-844P9.2	-0.430264	0.000172648	349.59	303.416	389.577	494.429	506.821	526.836
RDH5	-0.430057	0.00065425	217.758	223.131	240.847	351.575	304.662	375.872
AOC1	-0.428085	0.00237392	125.947	120.949	122.822	164.239	219.243	230.042
RP5-1092A11.5	-0.425496	0.00301155	77.6867	88.6267	80.6022	139.432	138.569	151.992
KCNE3	-0.425238	2.38e-09	1504.3	1561.92	1362.56	2067.53	2097.52	1930.71
C20orf24	-0.424986	5.25e-19	7287.25	6576.1	6457.77	9193.98	9107.6	9276.63
MTMR11	-0.424605	0.00284058	101.228	100.096	98.8336	187.336	165.144	150.965
CD300LB	-0.42437	0.00308759	95.3428	128.248	94.0358	165.95	223.039	161.235
RP11-588H23.3	-0.423679	0.00139961	188.331	224.173	215.899	347.298	355.914	264.959
AC004988.1	-0.422906	0.00177937	34.1351	27.1093	35.5033	66.7223	95.8594	70.861
CFP	-0.422074	0.000174488	327.226	305.502	351.195	479.887	462.213	481.65
SOCS3	-0.421332	0.00328859	117.707	100.096	84.4404	181.348	147.111	186.909
CTD-2357A8.3	-0.420965	0.00238382	142.426	138.675	122.822	237.805	205.955	199.232
FOSB	-0.420913	0.002012	154.196	151.187	138.175	253.202	220.192	220.799
MCTP2	-0.420208	7.9e-05	528.505	417.067	464.422	645.837	708.031	657.262
PLXDC1	-0.420123	0.00355007	61.2077	104.267	76.764	138.577	138.569	166.369
KCND1	-0.419988	2.17e-05	508.495	517.163	537.348	675.777	786.807	745.581
TTLL3	-0.419673	1.95e-16	5008.44	4846.32	4473.42	6655.12	6228.96	6515.11
ARSD-AS1	-0.41837	0.00124546	183.623	228.344	248.523	343.876	316.051	339.928
OSM	-0.418115	0.0037136	68.2702	111.565	101.712	171.083	149.958	172.531
CD53	-0.416963	5.32e-18	3138.07	3232.27	3225.05	4330.96	4407.64	4217.77
AC068580.5	-0.416351	0.001948	201.279	159.528	173.678	302.816	266.698	251.608
RP11-353N4.5	-0.416262	0.00386957	64.739	79.2427	73.8853	123.18	169.889	110.913
TCF7	-0.416255	3.74e-05	613.254	645.411	527.752	828.04	781.112	909.897
SIGLEC7	-0.414949	1.65e-08	1098.21	1019.73	1032.48	1443.08	1411.32	1456.25
C19orf35	-0.414345	0.00311972	72.9785	31.28	73.8853	144.565	117.689	115.021
STXBP5	-0.411884	3.67e-08	1127.63	1313.76	1279.08	1666.35	1734.01	1691.42
SPDYE2B	-0.411523	0.00426729	111.822	94.8827	98.8336	164.239	144.264	208.475
TRIM22	-0.411302	2.21e-12	2182.29	2095.76	2065.91	2982.83	2822.63	2763.58
CREB3L3	-0.410562	0.00040432	35.3122	4.17067	19.191	66.7223	96.8085	75.9959
NDST3	-0.40949	0.00450895	78.8638	89.6694	94.0358	147.131	140.467	157.127
FDPS	-0.409204	3.18e-43	33472.4	33270.5	32506.7	44552.5	43916.9	43872.2
STXBP5-AS1	-0.407482	0.00366436	117.707	134.504	117.065	190.757	193.617	200.259
SEC16B	-0.406504	0.00202806	196.571	205.405	207.263	262.612	313.204	340.955
HPSE	-0.40628	2.18e-05	537.922	502.566	534.469	730.523	746.944	709.637
FTH1	-0.406149	3.85e-21	18304.6	17585.6	16457.2	23002.1	22721.5	24238.6
CSF1R	-0.406029	0.000846531	255.425	243.984	265.795	355.852	362.557	394.357
RP11-157D23.2	-0.404599	0.00436114	41.1975	49.0054	56.6134	82.1197	120.536	95.5083
S100A13	-0.404325	5.44e-06	747.441	672.52	711.026	1030.77	971.882	927.355
TYMP	-0.403904	9.6e-06	703.889	682.947	608.354	929.834	928.223	890.384
AP1S3	-0.403282	1.03e-07	1160.59	1200.11	1291.55	1735.63	1682.76	1546.62
C1RL-AS1	-0.403125	0.00207649	184.8	186.637	177.517	280.576	272.393	264.959
SKIL	-0.402449	0.000258714	439.048	611.003	526.793	767.306	759.283	704.502
FGFR1	-0.402253	0.0021562	231.883	328.44	227.413	405.466	369.201	399.492
ANXA8L1	-0.402083	0.00163097	20.0102	25.024	52.7752	103.505	119.587	56.4834
RNASE3	-0.401795	1.52e-16	2995.65	2998.71	2983.24	3977.67	3934.03	4080.16
RHBDL1	-0.401439	0.000352838	350.767	409.768	343.519	518.381	503.025	544.295
VSIG4	-0.401385	0.00428766	117.707	131.376	118.984	198.456	191.719	187.936
HSPA1L	-0.401272	0.000641091	297.799	359.72	316.651	429.418	487.839	479.596
CYTH4	-0.401127	4.56e-08	1288.89	1168.83	1162.01	1628.71	1687.51	1581.54
MYOF	-0.400323	0.000202729	593.244	448.347	553.66	704.861	784.908	750.716
CAMP	-0.400204	0.00587172	97.697	95.9254	74.8449	143.709	138.569	172.531
TAF13	-0.400165	8.74e-06	758.034	868.542	805.062	1148.82	1177.84	1012.59
AIM1	-0.399624	7.47e-28	9396.56	9658.23	9786.44	12992.9	12697.1	12593.8
TGIF2-C20orf24	-0.399461	2.52e-17	4484.64	4194.65	4147.17	5723.57	5604.45	5756.17
CPT1B	-0.398916	3.25e-12	2504.81	2701.55	2549.52	3302.75	3478.46	3604.67
RP11-284F21.9	-0.397788	8.81e-05	428.454	472.328	474.017	635.572	627.357	649.046
FGGY	-0.397743	0.00253089	224.821	200.192	274.431	349.009	376.794	314.253
SLCO2B1	-0.396761	0.00430742	30.6039	50.048	34.5438	80.4089	93.9612	75.9959
NRG4	-0.395262	0.000770936	361.361	369.104	459.624	505.549	601.731	590.509
CCNE1	-0.393812	0.000294623	407.267	384.744	368.467	515.814	534.345	573.05
TNFSF4	-0.393753	0.00296879	290.737	273.179	421.242	502.983	534.345	425.166
SPDYE2	-0.393287	0.00670897	134.186	108.437	94.9954	181.348	155.653	216.691
SSPO	-0.392169	0.00653395	122.415	94.8827	133.377	180.492	173.686	210.529
B4GALNT3	-0.39143	1.1e-11	2056.34	2031.12	1935.41	2698.83	2669.83	2645.48
SLC22A18AS	-0.390785	0.00714589	114.176	96.9681	94.0358	157.396	147.111	195.125
TRHDE	-0.390653	0.000867052	8.2395	20.8533	11.5146	42.7707	47.4552	64.6992
RGS3	-0.390595	0.00190976	255.425	230.429	219.737	325.057	348.321	345.062
CR1L	-0.390408	0.0044541	49.437	27.1093	30.7056	88.963	78.7756	71.888
ANXA8L2	-0.390208	0.00547577	48.2599	44.8347	71.9662	128.312	144.264	72.915
ACOX2	-0.387843	0.00652975	133.009	106.352	129.539	189.902	203.108	182.801
RYR2	-0.387609	1.22e-07	1187.67	1347.13	1351.05	1752.74	1698.89	1761.26
SQSTM1	-0.386847	1.67e-26	15167.7	14988.3	14264.7	19121.9	19612.3	19681.9
ANXA8	-0.386155	0.0042807	50.6141	33.3654	50.8561	127.457	132.874	54.4295
FTLP3	-0.386019	0.00100536	382.548	300.288	340.64	466.2	496.381	478.569
SLC22A4	-0.385812	6.49e-05	639.15	730.91	622.748	897.329	852.295	974.596
PSMG3-AS1	-0.384855	6.67e-05	602.661	621.43	532.55	780.993	810.534	805.146
P2RY6	-0.383955	9.81e-07	1178.25	1018.69	1109.24	1418.28	1510.02	1505.54
RASGRF1	-0.383629	0.0075735	138.894	114.693	188.072	225.829	223.988	244.419
SMIM4	-0.383053	1.4e-05	1371.29	1497.27	1723.35	2087.21	2275	1848.55
CD82	-0.382888	6.06e-22	8122.97	8204.75	7704.22	10389.9	10633.8	10525.4
PLIN5	-0.382723	0.00910401	65.916	81.328	80.6022	119.758	129.078	138.641
ABCA1	-0.38148	0.00653785	50.6141	42.7494	28.7865	74.421	86.3684	94.4814
SPDYE8P	-0.377957	0.00298992	230.706	319.056	311.854	425.14	407.165	402.573
TMEM251	-0.377209	0.00092909	361.361	381.616	441.393	544.043	588.444	514.513
RHOH	-0.376634	7.5e-05	716.837	685.032	622.748	952.075	944.358	840.063
SYTL1	-0.376215	7.41e-09	2024.56	1878.89	1795.32	2441.35	2477.16	2609.53
C9orf3	-0.375832	0.000230694	477.891	504.651	521.035	634.717	726.064	692.179
YRDC	-0.375547	1.83e-08	2776.71	2533.68	2626.29	3192.4	3512.63	3791.58
SLC30A1	-0.37515	1.69e-10	2288.23	2366.85	2355.69	3236.88	3067.5	2920.71
SNORD14D	-0.374786	0.00663728	151.842	170.997	155.447	247.214	244.869	216.691
MIR632	-0.37451	0.00270952	275.435	256.496	284.986	423.43	387.234	345.062
ARF4	-0.374431	1.2e-22	8041.75	8319.44	8192.63	10914.2	10670.8	10443.3
RUSC1-AS1	-0.37427	2.69e-28	16434.3	17005.9	16142.5	21649.7	21538	21394.9
DNHD1	-0.374127	5.95e-06	1228.86	1053.09	1274.28	1561.99	1525.21	1663.69
AC079922.3	-0.373146	0.00794774	211.873	166.827	156.407	283.142	225.887	291.66
MMD	-0.372419	4.27e-07	1253.58	1151.1	1266.61	1661.21	1648.59	1552.78
CD300LF	-0.372264	2.79e-18	5973.64	6184.06	5747.7	7713.26	7817.76	7822.44
ARL4C	-0.372243	0.000144213	567.349	611.003	633.303	757.896	880.768	815.415
RP11-661A12.5	-0.371774	0.00910532	116.53	147.016	132.418	201.878	208.803	191.017
DNASE2	-0.37163	0.0033649	227.175	241.899	232.211	351.575	327.441	315.28
FLVCR2	-0.371573	1.97e-05	774.513	862.286	755.165	1038.47	1061.1	1100.91
HIST1H2BK	-0.370843	0.00155592	384.902	502.566	406.849	613.331	643.492	540.187
SLC31A2	-0.37075	2.91e-06	883.981	931.102	924.046	1240.35	1168.35	1231.34
ZFP36L1	-0.370422	0.00564301	197.748	204.363	234.13	308.804	341.677	271.12
AC006995.8	-0.369941	0.00563192	202.456	308.63	288.824	408.032	379.641	370.737
RP11-297C4.1	-0.369722	0.000226528	489.662	516.12	528.712	656.102	730.81	692.179
EIF2AK2	-0.369702	8.54e-21	7296.67	7573.94	7745.48	9919.37	9733.05	9768.55
RP11-5A19.5	-0.369611	0.00247553	273.081	269.008	267.714	361.84	404.318	367.656
UBA7	-0.369293	1.86e-06	1964.53	1735	1556.39	2282.24	2290.19	2385.65
TGM5	-0.369019	1.6e-22	7098.92	7164.17	7177.43	9156.35	9440.73	9262.26
PSTPIP1	-0.368471	1.1e-12	4091.5	3803.65	3659.72	4993.05	4988.49	5094.81
MOB4	-0.367541	9.92e-11	3259.31	3700.43	3657.8	4718.46	4691.42	4478.62
SACM1L	-0.36745	1.38e-12	6709.31	7402.94	7694.63	9880.03	9369.55	9204.74
FCGR1B	-0.367109	0.00113711	356.653	422.28	403.97	503.839	555.225	567.915
RP11-932O9.7	-0.366282	0.000718084	510.849	566.168	652.494	807.51	845.651	706.556
PLEKHA4	-0.36567	0.00741511	211.873	160.571	194.789	269.455	289.476	264.959
SLC14A2	-0.364128	0.00809628	32.958	22.9387	41.2606	67.5777	69.2845	77.0229
AC034220.3	-0.363705	0.006641	184.8	206.448	222.615	266.889	302.764	314.253
CASP8	-0.36345	8.7e-07	1440.74	1662.01	1514.17	1987.13	2151.62	1938.92
DLEU7	-0.363132	0.00489712	204.811	238.771	243.726	317.358	328.39	327.604
PMS2P10	-0.362555	0.000440928	490.839	489.011	561.336	656.958	704.235	721.961
TNFSF14	-0.361632	0.00614702	262.487	220.003	217.818	296.828	359.71	338.901
HSPA8	-0.361458	1.74e-40	184651	181717	182959	238182	236766	232941
LGALS3	-0.361034	1.2e-08	1541.96	1560.87	1532.4	2051.28	1977.93	2021.08
RP11-385D13.1	-0.361009	0.000554907	553.224	520.291	592.042	727.957	689.049	833.901
C18orf32	-0.360225	0.000113178	888.689	742.379	852.08	1065.85	1195.87	1046.48
NTRK3	-0.359044	1.44e-05	909.877	952.998	842.484	1181.33	1223.39	1163.56
COL9A2	-0.358779	1.4e-09	2816.73	2679.65	2495.79	3364.34	3454.74	3570.78
CD83	-0.358103	0.000155623	768.628	661.051	805.062	1025.64	946.256	1005.4
RP11-58K22.5	-0.357742	7.9e-06	1052.3	960.297	963.388	1248.05	1312.61	1353.55
BARX1	-0.357314	1.22e-06	1439.56	1463.9	1267.56	1800.65	1816.58	1841.36
KB-1639H6.2	-0.356278	0.00430742	315.455	346.166	441.393	537.2	528.651	468.299
PIK3R3	-0.355069	1.36e-06	1381.88	1312.72	1508.41	1833.15	1892.51	1770.5
MIR223	-0.354666	0.0027635	384.902	350.336	308.015	459.357	494.483	472.407
NCALD	-0.354453	2e-06	1254.76	1405.52	1326.1	1727.08	1654.29	1834.17
RP11-297C4.2	-0.354088	0.00106486	543.807	434.792	492.249	653.536	634.95	692.179
CMPK2	-0.353133	8.09e-05	656.806	637.07	664.968	868.245	855.142	863.683
ZMPSTE24	-0.352788	3.31e-07	3226.35	3821.38	3706.74	4972.52	4763.55	4262.96
MBOAT7	-0.352714	3.9e-14	10271.1	9330.83	9234.7	12074.2	12272.9	12786.8
TIMM17A	-0.352542	2.53e-07	4522.31	5337.41	5735.23	6917.73	6959.77	6415.49
MST1	-0.3516	1.04e-06	1330.09	1407.6	1249.33	1750.18	1741.6	1698.61
LILRA2	-0.35075	5.18e-12	8627.94	8096.31	7698.47	10012.6	10369.9	11074.9
PAFAH1B2	-0.348322	3.71e-11	5355.68	5576.18	6123.84	7523.36	7325.18	7106.64
CSF3R	-0.348124	2.43e-15	9052.86	8560.3	8335.61	10767.1	11019.1	11489.8
TRAF4	-0.34808	2.55e-07	1820.93	1669.31	1630.27	2123.99	2267.41	2239.82
TMEM167A	-0.347853	3.81e-12	4906.04	5250.87	5523.17	6874.96	6664.6	6618.83
CTGLF10P	-0.347307	0.00353604	348.413	300.288	317.611	416.586	449.875	447.76
KCTD12	-0.347207	5.76e-06	1038.18	1164.66	1136.11	1433.67	1436.94	1479.87
PPIF	-0.346052	5.37e-22	11161	11186.8	10812.2	14290.5	13855	14211.2
AC114494.1	-0.344941	4.6e-05	1093.5	1092.72	976.821	1269.43	1398.03	1465.49
ATP6V0D2	-0.344312	0.00582174	16.479	16.6827	18.2314	59.8789	38.9132	45.1867
TRIM16	-0.34407	0.000156928	1005.22	840.39	997.931	1222.39	1175.94	1334.04
CXCR2	-0.344048	5.95e-06	1109.98	1061.44	1105.4	1350.7	1436.94	1467.54
NCOA4	-0.343823	6.24e-28	18595.4	19050.6	19041.3	24144.9	24151.8	23927.4
KCP	-0.343061	6.39e-08	2258.8	2420.03	2590.78	3011.91	3242.14	3117.89
BAMBI	-0.343032	7.55e-05	792.169	748.635	759.004	1044.46	992.762	965.353
AP5B1	-0.342421	9.98e-14	6033.67	5704.43	5493.42	7231.67	7353.65	7432.19
KLHL18	-0.342104	2.4e-11	3816.07	3484.59	3582	4568.76	4635.42	4725.1
FAM135B	-0.341092	0.000198972	700.358	691.288	678.401	926.413	841.855	942.76
PLEKHA8P1	-0.340805	0.00104418	455.527	472.328	507.602	655.247	625.459	622.345
WI2-2998D17.2	-0.340589	0.00342402	348.413	362.848	337.761	484.164	434.689	492.946
NCF2	-0.340374	0.000623541	750.972	690.246	596.84	879.365	879.819	924.274
RP11-395P17.3	-0.340247	0.0011142	467.298	489.011	486.492	658.668	593.19	660.343
RRM2B	-0.339933	1.32e-06	2883.83	3349.05	3468.77	4490.92	3944.47	4081.18
ADRB2	-0.339927	2.41e-07	1511.36	1426.37	1481.54	1878.49	1894.41	1912.22
AC069368.3	-0.339888	0.000493925	600.307	573.467	579.568	746.776	736.504	823.631
SLC35F5	-0.339098	8.41e-09	2455.37	2368.94	2649.32	3233.46	3170.95	3176.42
SAMHD1	-0.338985	0.000708784	962.845	888.353	878.947	1155.66	1391.39	1047.51
MROH6	-0.337646	1.84e-07	3321.7	3204.12	2816.28	3823.7	4000.47	4163.34
SNX10	-0.337602	9.52e-08	2916.78	2985.16	3246.16	4140.2	3971.05	3624.18
PRRT4	-0.337203	2.19e-07	2355.32	2306.38	2082.22	2744.17	2966.9	2941.25
C5orf45	-0.336962	6.35e-16	6251.43	6279.98	6167.98	7661.94	8025.62	8089.45
CHKB-CPT1B	-0.336757	5.94e-12	3946.72	4134.18	3946.63	4963.11	5068.21	5299.17
RP11-419C5.2	-0.336419	0.00710159	271.904	336.782	299.379	422.574	430.893	382.033
RAB27B	-0.336136	3.05e-07	3045.08	3237.48	3580.08	4462.69	4231.1	3962.06
NCDN	-0.335435	7.79e-10	3912.59	3825.55	3596.39	4705.63	4665.79	5086.59
C10orf55	-0.335363	4.59e-05	908.699	931.102	891.421	1112.89	1207.26	1216.96
SRSF3	-0.334972	4.13e-19	25143.4	25287.8	26015.3	33440.7	32658.6	30835.8
TRGC1	-0.33472	4.24e-08	1762.08	1755.85	1816.43	2264.28	2239.88	2318.9
SDSL	-0.334549	0.00354767	662.691	581.808	482.653	696.307	780.163	826.712
RP4-798P15.3	-0.334384	0.0069658	330.757	369.104	383.82	417.442	511.567	542.241
ANKRD46	-0.334208	3.65e-07	2622.52	2633.78	2923.75	3591.88	3661.64	3226.74
AC079325.6	-0.332997	0.00725967	24.7185	11.4693	21.1101	40.2044	48.4043	71.888
CCL23	-0.332664	0.000246449	689.764	738.208	784.911	968.328	924.427	986.92
MARCO	-0.332515	2e-06	1723.23	1594.24	1518.97	1993.97	2077.59	2125.83
MPP7	-0.332297	0.000477347	656.806	730.91	762.842	884.498	993.711	930.436
CCR1	-0.332	0.000127939	858.085	834.134	930.763	1163.36	1170.24	1063.94
C19orf66	-0.331975	0.00627727	469.652	529.675	365.588	603.066	602.681	628.506
PPCDC	-0.33152	0.000847359	702.712	609.96	748.449	947.798	885.513	862.656
PRAME	-0.330723	9.58e-09	2464.79	2287.61	2307.72	3012.77	3039.98	2928.92
EIF5A2	-0.33009	9.02e-05	856.908	942.571	860.716	1122.3	1192.07	1120.43
METTL9	-0.329707	2.38e-19	8785.66	8974.24	8712.71	11258.1	11009.6	11166.3
AC007163.6	-0.329436	0.00328859	455.527	418.11	499.925	656.958	590.342	570.996
TMEM199	-0.329152	5.33e-05	1002.87	1037.45	1107.32	1419.99	1362.91	1270.36
USP35	-0.32865	0.000148225	862.794	1004.09	892.381	1183.04	1149.36	1233.39
EFCAB4A	-0.328601	0.00212156	693.295	577.638	599.718	800.667	745.046	912.978
CTD-3187F8.14	-0.32845	0.00910401	264.841	256.496	282.108	343.876	371.099	371.764
USP46	-0.328334	0.00300498	475.537	517.163	424.121	656.102	622.612	589.482
CPEB2	-0.327589	0.00745767	329.58	343.038	409.728	509.826	503.974	439.544
DNAJC5	-0.32736	5.22e-14	7630.96	7346.63	7158.24	9218.79	9077.22	9665.85
SNX11	-0.326197	3.43e-08	1935.11	1968.56	1902.79	2497.81	2430.65	2441.11
RP11-284F21.7	-0.326004	0.0057123	464.943	408.726	370.386	506.405	555.225	591.536
DCUN1D3	-0.324641	0.000477059	669.754	646.454	649.615	888.775	815.28	836.982
TAGAP	-0.32392	8.7e-10	2730.81	2790.18	2680.98	3432.77	3398.74	3537.92
TPCN2	-0.323809	8.94e-06	1885.67	1704.76	1680.17	2302.77	2073.79	2342.52
TOR1A	-0.323725	2.13e-09	3788.99	4070.57	4291.11	5070.89	5050.18	5255.01
METTL7B	-0.323373	1.27e-07	1844.47	1815.28	1900.87	2341.27	2301.58	2410.3
ABTB2	-0.322522	0.00093906	748.618	643.326	640.979	886.208	906.394	838.009
CLOCK	-0.322322	5.42e-05	1054.66	980.107	1092.93	1366.95	1344.88	1288.85
RP5-1120P11.1	-0.32232	0.000234868	985.209	1061.44	922.127	1223.24	1376.2	1216.96
ANKRD52	-0.322193	2.15e-15	9228.24	8743.81	8684.88	11072.5	10997.3	11449.7
PMS2P5	-0.321241	9.57e-06	1454.86	1313.76	1473.87	1786.96	1761.54	1852.66
FOSL1	-0.320705	0.00244865	883.981	740.294	641.939	969.183	969.034	1012.59
TNFAIP2	-0.32033	2.86e-10	5188.53	4710.77	4707.55	6049.48	6052.43	6296.36
CTB-96E2.3	-0.320263	0.00149387	512.026	556.784	567.094	727.101	716.573	679.855
MGLL	-0.320177	1.31e-09	7587.41	6870.13	6550.84	8658.5	8754.53	9064.05
SASH3	-0.320119	6.38e-08	2567.19	2330.36	2465.08	3002.5	3169.06	3132.26
CAMSAP2	-0.319685	0.000174181	988.74	1187.6	1192.72	1464.47	1427.45	1428.52
ANO8	-0.319167	0.000718084	1307.73	1176.13	1013.28	1494.41	1388.54	1620.56
RP11-848G14.2	-0.318588	0.00709086	343.705	403.512	411.647	540.621	518.21	473.434
MEIS3	-0.317952	0.00342723	513.203	445.219	450.988	599.645	641.594	595.643
TOR4A	-0.317585	1.42e-07	3627.74	3444.97	3202.98	4151.32	4234.9	4579.27
FOS	-0.317497	8.72e-05	988.74	971.766	946.116	1170.21	1272.75	1264.2
SLC12A7	-0.317129	4.07e-06	1939.81	1868.46	1779	2339.56	2220.9	2514.03
RASSF4	-0.316716	8.58e-11	4981.37	4693.05	5108.64	6119.63	6056.23	6392.9
C14orf1	-0.315614	6.44e-09	2496.57	2597.28	2542.81	3201.81	3132.99	3268.85
UPP1	-0.31549	4.72e-05	1062.9	1047.88	1129.39	1329.31	1378.1	1413.11
SLC25A40	-0.314939	1.39e-07	4929.58	5564.72	5624.88	7211.99	6713.96	6376.47
RP11-498C9.12	-0.314601	6.71e-05	1055.83	1210.54	1104.44	1422.55	1424.6	1438.79
WIPI1	-0.314306	6.08e-06	1669.09	1639.07	1678.25	2178.74	1945.66	2179.23
MYO15B	-0.31413	3.68e-05	1326.56	1271.01	1257.97	1745.04	1546.09	1594.89
CD46	-0.31338	3.83e-15	11641.2	12468.2	12494.3	15431.7	15383.1	14928.1
TMSB4X	-0.312982	1.89e-11	141679	155620	164474	197077	194763	186113
WDR53	-0.31236	0.00299274	497.901	507.779	485.532	604.777	641.594	683.963
NTNG2	-0.311953	0.000216853	1219.45	1154.23	1085.25	1366.95	1436.94	1596.94
USP18	-0.311814	0.00119436	609.723	636.027	611.233	793.824	832.364	755.851
AC068580.6	-0.311695	3.1e-12	19974.9	19254.9	18082.7	22709.5	24261	24647.3
NRP1	-0.311463	0.000235071	1012.28	1133.38	1091.01	1260.88	1436.94	1424.41
PIK3C2A	-0.310657	6.14e-06	1609.06	1746.47	1831.78	2140.24	2164.9	2238.8
CHPF2	-0.310508	2.56e-08	3056.86	2823.54	2892.08	3633.8	3562.93	3794.66
TRGC2	-0.309659	0.000610834	838.075	800.768	863.595	1109.47	974.729	1107.08
FCGR1C	-0.309569	0.00526915	416.683	418.11	427	562.862	510.618	564.834
PARP10	-0.308683	2.97e-08	6180.8	5631.45	5332.22	6873.25	7220.78	7355.17
RP11-546B15.1	-0.308596	0.00468215	462.589	430.622	439.474	554.308	607.426	562.78
S100A4	-0.308344	3.89e-17	18444.7	19159	18449.3	23285.2	23940.2	22502
CHPF	-0.307895	0.000128648	2340.02	2043.63	1841.38	2510.64	2585.36	2774.88
RP11-231K24.2	-0.30718	1.86e-05	1593.76	1628.65	1529.52	2008.51	2110.81	1858.82
UNKL	-0.307153	3.99e-05	1381.88	1504.57	1412.46	1932.38	1726.42	1759.2
TSPAN32	-0.307125	0.000212706	1095.85	1064.56	950.914	1312.2	1281.29	1343.28
P2RY2	-0.306863	5.35e-07	2448.31	2666.1	2397.91	3116.27	3045.67	3248.31
PHTF1	-0.305614	7.94e-05	1273.59	1126.08	1153.38	1483.29	1476.8	1516.84
TPRG1L	-0.305567	1.76e-10	3772.52	4012.18	3927.44	4818.54	4857.51	4915.09
C19orf38	-0.305484	9.35e-05	1347.75	1327.32	1244.54	1615.02	1551.78	1776.66
BMF	-0.304954	0.00287976	673.285	570.339	604.516	833.173	786.807	745.581
CACNA2D4	-0.304805	8.51e-06	1702.05	1641.16	1555.43	1969.16	2054.81	2119.67
ATP8B4	-0.304607	1.09e-11	9699.07	10630	10584.8	13169.1	12812.9	12461.3
AMER1	-0.304448	2.77e-07	2110.49	2016.52	2075.51	2571.37	2645.15	2530.46
SLC2A9	-0.304209	1.48e-06	1975.13	1811.11	1911.42	2346.4	2428.76	2350.74
PORCN	-0.304167	0.00175362	630.911	602.662	625.626	772.438	760.232	840.063
RP11-800A3.4	-0.303678	7.88e-05	1751.48	1812.16	1510.33	2060.69	2208.56	2113.51
ANAPC13	-0.303128	0.000333798	1385.41	1553.57	1718.55	2110.31	1925.73	1852.66
AP001469.5	-0.303047	0.00308752	567.349	529.675	518.157	718.547	677.66	668.558
CADM1	-0.302992	3.01e-05	1420.73	1508.74	1522.8	1832.3	1981.73	1776.66
SLC29A3	-0.302407	0.00728138	615.609	502.566	471.139	677.487	689.049	682.936
HMOX1	-0.302269	0.00103529	835.721	807.024	751.327	940.099	1051.61	1045.46
CCDC88B	-0.302218	4.98e-09	6270.26	6105.86	5496.3	7391.63	7420.09	7409.6
FAM127A	-0.301968	0.00029671	953.428	1015.56	941.318	1156.52	1239.53	1277.55
ZSWIM7	-0.301583	0.00143423	722.722	680.862	704.309	850.281	958.594	868.818
SERINC2	-0.301488	3.61e-07	5516.94	5269.64	4815.02	6182.07	6341.91	6920.76
BZW1P2	-0.301393	5.98e-05	1999.85	2379.37	2443.97	2993.95	2807.45	2768.71
MVD	-0.300599	2.77e-11	5525.18	5652.3	5394.59	7092.23	6765.21	6684.56
TWF1	-0.300333	4.27e-06	2702.56	2856.91	3218.33	3718.48	3592.36	3656.02
DHX58	-0.300006	0.00194949	730.962	657.923	640.979	877.654	818.127	881.141
C6orf223	-0.29968	6.31e-09	6012.48	5692.96	5262.17	7047.75	6960.72	7047.08
AP001266.1	-0.299617	4.73e-07	3296.98	3091.51	2865.21	3792.9	3893.22	3826.5
ARSB	-0.299337	2.36e-07	2478.91	2314.72	2363.37	3004.21	2884.32	3011.08
RENBP	-0.299091	0.00014783	1278.3	1190.73	1225.34	1544.88	1443.59	1649.32
SCO2	-0.299036	1.2e-05	1897.44	1822.58	1686.89	2173.61	2252.22	2324.04
PAFAH2	-0.298661	0.00390319	610.9	727.782	673.604	896.473	897.852	774.336
PNP	-0.29811	6.88e-19	17700.8	17063.2	17028.2	21153.5	21255.2	21504.8
ZFYVE16	-0.297972	0.00152184	947.543	964.467	1133.23	1336.16	1350.57	1170.75
CHMP2B	-0.297817	7.05e-06	2165.81	2104.1	2361.45	2898.14	2719.18	2650.61
SCPEP1	-0.297459	1.41e-13	7440.27	7678.2	7399.09	9448.04	9313.55	9054.81
RAP2C	-0.297283	1.97e-05	1911.56	2004.01	2034.24	2647.5	2491.4	2285.01
PIGK	-0.297229	4.37e-08	3299.33	3374.07	3656.84	4228.31	4315.57	4277.34
MAFG	-0.296743	2.07e-14	12684.1	12693.4	11903.2	15115.2	15517.8	15381
EMC10	-0.296472	1.45e-05	2615.45	2290.74	2448.77	2934.92	2950.76	3282.2
SMCO4	-0.296365	8.71e-05	1294.78	1225.13	1394.23	1660.36	1622.02	1614.4
PLEKHO2	-0.29631	2.14e-05	2371.8	2187.52	2027.53	2645.79	2685.96	2878.6
RAD51D	-0.29617	2.13e-05	1483.11	1362.77	1438.36	1779.26	1794.75	1766.39
NUP35	-0.296002	0.00080837	858.085	939.443	1011.37	1149.68	1163.6	1229.28
COQ10A	-0.295877	0.00593563	650.921	516.12	586.285	779.282	728.911	729.15
PHLPP2	-0.295549	0.000347085	873.387	910.249	923.087	1103.48	1144.62	1150.21
ZNF271	-0.29535	6.26e-05	1496.06	1467.03	1631.23	1923.82	2003.56	1810.55
RIT1	-0.295329	9.05e-05	1855.07	1843.44	2142.67	2307.91	2592	2405.17
CTD-2020K17.3	-0.294989	6.23e-09	3305.22	3548.2	3416.96	4226.6	4199.78	4281.44
FKBP11	-0.294694	0.00325761	652.098	652.71	728.298	928.124	800.094	851.359
CAPG	-0.294629	1.85e-15	40474.8	39297.1	37271.8	47028.1	48465	48702.1
RP11-203M5.8	-0.294483	2.8e-12	5398.05	5279.02	5281.36	6501.14	6523.19	6658.88
CAPN10	-0.294048	1.38e-05	1910.39	1860.12	1687.85	2281.39	2265.51	2236.74
ELFN1	-0.293669	0.00564301	962.845	749.678	888.543	983.725	1110.45	1219.02
TMOD2	-0.292925	0.000916286	766.274	813.28	855.918	999.978	1032.62	1030.05
BBS10	-0.292676	0.000902879	1268.88	1203.24	1215.75	1676.61	1600.19	1349.44
JUNB	-0.292613	1.76e-06	4281.01	3767.16	3625.18	4758.67	4866.05	4832.93
SLC25A16	-0.292573	0.00301427	675.639	749.678	831.929	922.991	940.561	996.162
RP1-111C20.4	-0.292028	0.00728289	516.735	467.115	463.462	595.368	599.833	649.046
MLKL	-0.292015	3.47e-05	1490.17	1410.73	1488.26	1744.19	1887.77	1826.98
TBC1D2	-0.291916	2.55e-08	4138.58	4028.87	3851.63	4744.12	4954.32	5142.05
SLC36A4	-0.291849	0.000115357	1885.67	2255.29	2314.43	2635.53	2769.48	2648.56
MSANTD4	-0.291475	3.45e-06	2124.61	2040.5	2258.78	2652.64	2716.33	2592.08
CMTM6	-0.290621	1.69e-12	8994.01	9316.23	9569.59	11624.2	11586.7	11077.9
ACSS2	-0.290411	9.28e-11	4463.46	4401.1	4438.88	5425.03	5375.72	5573.37
PLEC	-0.290345	1.92e-10	24698.5	22839.6	22121.5	27756.5	28059.3	29924.9
TRIM21	-0.290111	5.39e-07	2125.79	2242.78	2193.53	2688.56	2717.28	2704.02
CHORDC1	-0.289236	1.1e-08	3942.01	4243.66	4280.55	5235.13	5041.64	5083.51
BATF	-0.289186	3.44e-05	2083.42	1939.36	1905.67	2293.36	2449.64	2610.56
DOCK9	-0.288977	0.00813545	524.974	486.926	472.098	595.368	615.968	675.747
AGAP8	-0.288834	0.000275999	1120.57	1070.82	1142.82	1402.02	1309.76	1442.89
2018-03-02	-0.287885	0.00545084	625.025	608.918	646.736	756.186	880.768	741.473
ALDH4A1	-0.287849	3.35e-09	6405.62	5963.01	5739.07	7311.22	7438.12	7511.27
ZNF200	-0.287707	5.81e-05	1391.3	1470.16	1460.43	1875.07	1761.54	1722.23
C11orf21	-0.287483	6.82e-05	1287.72	1254.33	1303.07	1627.85	1541.34	1598.99
PLEKHM1P	-0.287472	7.11e-05	1545.5	1502.48	1372.16	1822.89	1800.45	1854.71
TOB1	-0.287249	0.000167613	1122.93	1143.81	1135.15	1350.7	1425.55	1452.14
MGAT4A	-0.286629	2.25e-05	1750.31	1813.2	1920.06	2275.4	2349.98	2159.72
ACN9	-0.286576	0.00293594	1033.47	1091.67	1354.88	1511.52	1448.33	1416.19
CD244	-0.286483	0.000176295	1239.46	1372.15	1339.53	1552.58	1678.96	1679.1
SPCS3	-0.286305	5.8e-05	3846.67	4233.23	4568.41	5655.14	5273.22	4738.45
LIN7C	-0.286077	0.00146777	1180.6	1325.23	1375.03	1768.14	1640.05	1444.95
AC147651.3	-0.285371	0.00269137	675.639	702.758	671.685	807.51	891.208	872.926
RAB4B	-0.285334	6.25e-06	1824.46	1804.86	1729.11	2176.17	2198.12	2233.66
C1orf162	-0.285154	0.00103581	891.043	980.107	904.855	1220.68	1116.15	1124.53
BAK1	-0.285039	3.89e-09	5515.76	5404.14	5193.08	6304.4	6824.05	6643.48
NABP1	-0.284681	3.65e-05	2388.28	2426.29	2661.79	3103.44	3285.8	2851.9
CTD-2545M3.2	-0.284105	0.0087295	480.245	445.219	491.289	608.199	583.699	600.778
NFKBID	-0.283789	0.00735936	520.266	611.003	612.193	698.873	764.028	741.473
MIR24-2	-0.283326	0.00193742	848.669	950.913	1045.91	1179.62	1185.43	1193.34
ZNF576	-0.283138	0.000547307	984.032	1030.16	996.012	1283.12	1178.79	1276.53
RAB37	-0.282882	4.88e-15	9355.37	9490.36	9324.9	11359	11459.5	11595.5
MAST3	-0.282265	2.09e-06	3573.59	3652.46	3233.68	4136.78	4456.04	4258.85
FZD5	-0.281959	0.00185723	758.034	722.568	714.864	896.473	922.528	917.085
NSDHL	-0.281952	4.98e-06	1816.22	1886.19	1864.4	2295.07	2241.78	2310.69
PDP1	-0.28157	4.08e-05	1637.31	1599.45	1725.27	2055.56	1954.2	2109.4
HOOK2	-0.28151	1.09e-05	2138.74	1917.47	1994.9	2461.02	2480.96	2499.65
C7orf43	-0.281294	0.00174881	991.094	847.688	876.069	1090.65	1137.97	1150.21
RP11-485G4.2	-0.280365	0.00992931	512.026	495.267	501.844	633.006	683.354	586.401
CAT	-0.280337	1.19e-18	22420.9	22648.8	22048.5	27239.8	27599.9	26926.2
TSPAN2	-0.280085	0.00588561	895.752	1083.33	1223.43	1391.76	1363.86	1265.23
MRPL49	-0.2798	3.42e-07	5041.4	4613.8	4471.5	5744.96	5583.57	5968.76
ATP2B1	-0.279757	8.58e-08	3161.61	3375.11	3357.46	3999.91	3999.52	4116.1
PON2	-0.279615	0.0020818	805.117	921.718	927.884	1143.69	1105.71	1056.75
TP73	-0.279471	3.03e-06	3680.7	3540.9	3223.13	4285.62	4115.31	4404.68
hsa-mir-6080	-0.27905	0.00198473	802.763	775.744	842.484	1052.16	996.558	961.245
RP1-249H1.4	-0.278739	0.00159324	822.773	847.688	932.682	1070.12	1093.37	1072.16
RFX8	-0.278303	0.00124239	1006.4	949.87	1015.2	1246.34	1298.37	1137.88
KLHL15	-0.278202	1.05e-06	3500.61	3568.01	3894.81	4554.22	4575.63	4296.85
AZU1	-0.278111	1.53e-12	31517.3	32826.3	29731.6	37885.4	37980.3	38739.4
ACAT2	-0.277999	5.54e-16	14545.1	14318.9	14032.5	17375.2	17593.5	17224.4
FMNL1	-0.277996	1.8e-15	14937	15539.9	14894.1	18196.4	18502.8	18521.4
KLF10	-0.277931	0.000111435	1632.6	1742.3	1767.49	2142.81	2221.85	1966.65
ATP6V0E1	-0.277816	2.83e-06	3394.68	3315.68	3677.95	4477.23	4134.29	4114.05
LIG4	-0.277706	0.00592312	772.159	729.867	901.017	1057.29	1008.9	940.706
EPT1	-0.27768	1.27e-08	4966.07	5201.87	5497.26	6401.06	6413.09	6317.93
CYCS	-0.277627	3.47e-08	31413.7	34073.3	35657.8	43112.8	41894.4	38525.8
ACSL1	-0.277494	8.04e-09	4632.95	4360.43	4679.72	5643.16	5471.58	5571.32
C16orf91	-0.276781	0.00437002	813.357	838.304	735.974	918.714	988.966	1069.08
HSF4	-0.276056	0.0075466	561.463	602.662	594.921	722.824	787.756	691.152
MERTK	-0.275945	2.71e-07	2867.35	3053.97	2905.52	3608.13	3631.27	3538.94
MINPP1	-0.275938	0.000104824	1891.55	2116.61	2060.15	2667.18	2407.88	2381.55
MSRB1	-0.275648	0.000291636	2055.17	1989.41	1808.75	2467.87	2542.65	2188.48
SMPD1	-0.275051	0.000942466	1057.01	1023.9	1114.04	1393.47	1251.87	1299.12
MAP3K6	-0.274912	0.000213881	1977.48	1848.65	1686.89	2179.59	2376.55	2216.2
CECR1	-0.274753	3.62e-13	11098.6	10614.4	10602.1	12871.4	13202	13183.2
CFL2	-0.274528	0.00248253	722.722	738.208	737.894	913.582	928.223	883.195
BAI1	-0.27443	5.63e-05	2178.76	2359.56	2163.78	2609.01	2669.83	2940.22
MTND2P28	-0.274351	1e-18	45675.1	46801.2	47514	56679.7	55804.4	57332.7
NCF4	-0.274022	7.09e-13	16153	16802.6	15628.2	19382.8	20033.7	19582.3
FAM135A	-0.273533	0.000145714	1735	1869.5	1977.63	2301.92	2163.01	2389.76
TLR4	-0.273492	2.94e-08	3766.63	3739	3915.92	4748.4	4606.95	4548.46
THBD	-0.273241	0.00669198	834.544	752.806	705.269	965.762	872.226	1015.67
SLC35F2	-0.273164	4.47e-05	1993.96	1940.4	2026.57	2267.7	2511.33	2521.21
MTF1	-0.272961	9.2e-05	2217.6	2485.72	2574.47	2858.79	3152.92	2912.49
ZNF35	-0.272637	0.00311972	903.991	1027.03	1048.79	1308.78	1130.38	1253.93
SNN	-0.272591	0.000258714	1594.93	1647.41	1442.2	1852.83	1987.42	1907.09
CDYL2	-0.272457	0.00093074	982.855	1084.37	1066.06	1278.84	1333.49	1248.8
PHACTR2	-0.272295	0.000393211	1559.62	1823.63	1857.69	2220.65	2105.11	2116.59
MFSD2A	-0.272212	7.54e-06	2082.24	1993.58	1969.96	2432.8	2457.23	2486.3
ANXA2	-0.27219	1.24e-19	35481.7	34982.5	34551.5	41993.1	42705.9	42463.2
PLEKHA3	-0.271852	0.00172084	1127.63	1173	1378.87	1526.06	1522.36	1496.3
ABRACL	-0.271723	1.54e-06	5573.44	5785.76	6208.28	7545.6	7175.22	6683.53
NOTCH1	-0.271594	4.78e-07	5402.76	4897.41	4752.65	6039.22	6057.18	6218.31
RP11-159D12.5	-0.271552	2.2e-05	4043.24	4424.04	4700.83	5740.68	5266.57	5077.35
SH3BGRL3	-0.271487	6.55e-10	14854.6	13811.2	13645.8	16802	16727	17825.1
SGK494	-0.270628	0.0037136	703.889	703.8	678.401	881.076	839.007	859.575
TMEM9B	-0.27036	0.00019258	1481.93	1668.27	1684.97	1992.26	1990.27	1940.98
CTSD	-0.269289	3.45e-09	118086	110940	102929	130143	134199	138111
TIMM23B	-0.269182	6.2e-07	2701.38	2695.29	2796.13	3307.03	3375.96	3273.98
CCSER2	-0.26916	0.00127342	974.615	1056.22	1104.44	1264.3	1266.1	1327.87
LGALS1	-0.268935	6.13e-16	22021.8	22471.6	21858.5	27058.4	27031.4	26114.9
AC037459.4	-0.268173	0.00614702	643.858	633.942	621.788	800.667	801.992	747.635
STX3	-0.267318	8.44e-07	3540.63	3656.63	3304.69	4212.06	4266.22	4262.96
SAR1A	-0.267167	7.69e-08	5286.23	5599.12	5785.12	6991.29	6621.89	6593.16
PLEKHM1	-0.266825	5.15e-06	2650.77	2573.3	2492.91	3033.3	3089.33	3250.36
SLC12A9	-0.266784	1.25e-06	2930.91	2898.62	2751.99	3413.1	3451.89	3545.11
UTP15	-0.266302	0.00049491	1617.3	1578.6	1693.6	2072.67	2089.93	1812.6
MTHFS	-0.265997	0.00234827	802.763	812.238	825.213	1023.07	990.864	983.839
NUPL2	-0.265949	5.45e-05	3513.56	4021.57	4172.12	5006.74	4630.67	4615.21
DDX60	-0.265271	0.00648113	748.618	711.099	792.588	982.015	939.612	858.548
NT5DC2	-0.265184	1.31e-06	4392.83	4168.58	3936.07	4993.05	4918.25	5228.31
WDR44	-0.265059	0.00741511	710.951	617.259	683.199	818.631	818.127	848.278
SPOPL	-0.264969	8.59e-05	2533.06	2591.03	2966.93	3341.25	3315.22	3193.88
SAMSN1	-0.264639	0.000640471	1281.83	1276.22	1367.36	1532.9	1697	1567.16
DLX1	-0.264111	4.17e-07	3666.58	3677.49	3982.13	4560.21	4582.27	4567.97
NAPG	-0.263958	9.76e-06	2285.87	2498.23	2467	2928.08	2911.85	2957.68
DENND1C	-0.263854	4.23e-06	2995.65	2963.26	2729.92	3486.67	3561.04	3474.24
PQLC2	-0.26373	0.00038691	2069.29	1823.63	1733.91	2276.26	2317.71	2257.28
UGCG	-0.263718	0.00195552	1133.52	1058.31	1001.77	1326.75	1348.68	1231.34
LDLRAD2	-0.263704	0.00353604	762.743	766.36	774.356	929.834	919.681	980.758
SIDT2	-0.263604	0.000155326	1614.94	1579.64	1696.48	1899.87	2051.96	2001.57
KATNAL2	-0.262742	0.000949185	1168.83	1174.04	1288.67	1431.11	1535.65	1469.6
TRPV2	-0.262595	3.15e-06	3116.89	3055.02	3007.23	3551.68	3666.39	3891.19
ANKRD13D	-0.262572	4.83e-10	8492.57	8582.19	8157.13	9957.01	9973.18	10489.5
ACADM	-0.262326	1.88e-06	5452.2	5887.94	6033.65	7436.96	6705.41	6872.49
STAM	-0.262089	0.00055331	1232.39	1181.34	1217.67	1507.24	1417.01	1498.35
UBE2F	-0.261869	0.00111403	1114.69	1214.71	1176.41	1362.67	1420.81	1498.35
C6orf211	-0.261158	0.00143668	1807.98	2055.1	2270.29	2647.5	2460.08	2382.57
PHTF2	-0.261101	2.19e-07	6167.86	6204.91	6532.61	7975.88	7656.42	7180.58
MPZ	-0.260968	0.00272106	849.846	863.328	909.653	1036.76	1100.96	1073.19
AKIRIN1	-0.260878	1.44e-10	6355.01	6221.6	6310	7676.48	7478.93	7576.99
NIPAL2	-0.260852	0.00226245	1055.83	1017.64	1186.96	1325.89	1353.42	1308.36
C7orf73	-0.260639	0.0019159	2005.73	2554.53	2584.07	2959.73	2946.97	2824.17
VILL	-0.260366	6.04e-06	2757.88	2846.48	2638.76	3401.12	3219.36	3338.68
FCGR1A	-0.260353	0.000454037	1187.67	1229.3	1217.67	1458.48	1466.36	1495.27
USP38	-0.260299	0.000126032	1733.83	1664.1	1672.49	1953.76	2085.18	2110.43
CASK	-0.259843	0.000539663	1352.46	1342.96	1447	1599.62	1703.64	1736.61
PIGC	-0.259515	5.06e-05	2223.49	2075.95	2238.63	2744.17	2536.95	2630.07
DDX60L	-0.259316	3.29e-05	2425.95	2695.29	2735.68	3234.32	3128.24	3145.61
URB2	-0.259013	1.04e-05	2409.47	2396.05	2263.58	2851.95	2881.48	2800.55
QSOX1	-0.258921	7.69e-12	46974.6	45138.1	42965.7	53733.7	53433.6	55100.1
RP11-284F21.10	-0.258896	6.97e-05	1949.23	1862.2	1803.95	2312.18	2272.15	2205.93
BZW1	-0.258745	1.21e-05	11462.3	12838.4	13871.2	16065.5	15275.8	14766.8
TTI2	-0.258501	5.98e-05	1984.54	2103.06	2105.25	2538.01	2573.97	2379.49
LRP10	-0.25845	3.4e-06	3577.12	3315.68	3338.27	3963.13	4124.8	4250.63
NEU1	-0.258318	5.98e-05	4206.85	3704.6	3535.94	4508.88	4586.07	4741.53
SLC25A17	-0.257684	0.00050841	1458.39	1582.77	1559.27	1841.71	1968.44	1772.55
SKAP2	-0.256576	1.23e-07	6757.57	6743.97	7428.83	8561.83	8314.14	8292.79
RP2	-0.256539	5.09e-07	5851.22	6085.01	6585.39	7417.29	7592.83	7279.17
DYNC1LI2	-0.256453	7.45e-06	3869.04	4422.99	4258.48	5119.65	5103.33	4904.82
MXD4	-0.2563	0.000471874	2764.94	2589.99	2311.55	2910.97	3127.3	3245.23
KLHL17	-0.255983	4.53e-05	2049.28	2098.89	1971.87	2409.7	2437.3	2537.65
PLCB2	-0.255654	1.49e-08	7500.3	7406.07	6879.97	8742.33	8760.22	8641.96
C10orf54	-0.255573	4.65e-05	5046.11	4558.54	4198.03	5416.48	5574.08	5650.4
MIA-RAB4B	-0.255498	0.00198423	1051.13	1046.84	967.226	1229.23	1226.24	1268.31
NHLRC3	-0.255046	0.000472881	1656.14	1643.24	1657.14	2127.41	2012.1	1854.71
MAP1LC3B	-0.254966	0.000218362	2209.36	2189.6	2518.82	2734.76	2872.94	2756.39
PRKCD	-0.2546	1.27e-08	8020.57	7811.66	8081.33	9139.24	9574.55	9974.97
MLLT11	-0.254326	0.00115473	1114.69	1211.58	1211.91	1457.62	1423.65	1409
CDC42SE1	-0.253573	6.57e-12	10027.5	10244.2	10052.2	11862.9	12236.8	12189.1
TRIM35	-0.253237	7.66e-05	2418.88	2287.61	2165.7	2688.56	2746.7	2839.58
ZC3HAV1	-0.252831	2.84e-06	4920.16	5585.57	5372.52	6348.02	6519.39	6202.91
KIAA1191	-0.252804	4.07e-06	2988.59	3229.14	3025.46	3659.46	3705.3	3738.18
RP11-295K3.1	-0.25259	2.62e-07	56851.4	52602.6	48881.4	61013.2	63555.8	65253.8
MSRB2	-0.25246	0.00919081	846.315	843.518	1019.04	1094.07	1086.72	1131.72
TRAPPC6B	-0.252314	0.00110899	1246.52	1217.84	1294.43	1577.38	1522.36	1445.98
FTL	-0.252234	2.77e-10	304490	285102	288053	350750	333600	365451
MOSPD2	-0.251728	0.000180282	2435.36	2398.13	2661.79	3198.39	2965	2865.25
SIGLEC5	-0.251331	7.95e-06	2384.75	2442.97	2471.8	2937.49	2922.29	2902.22
TCIRG1	-0.250974	8.35e-07	8908.08	8830.35	8093.8	9943.33	10130.7	10872.5
ADAM9	-0.25059	1.43e-06	5039.04	4995.42	5548.11	6186.35	6331.47	6157.72
CD2BP2	-0.250431	2.21e-08	5179.12	5294.66	5072.18	6074.29	6273.57	6242.96
TBK1	-0.250321	0.00146858	1763.25	2165.62	1962.28	2437.07	2269.31	2416.46
TMEM167B	-0.250312	3.92e-05	3208.7	3588.86	3595.43	4176.98	4319.37	3988.76
ABHD3	-0.250303	0.000282721	1573.75	1717.27	1603.41	1947.78	1962.75	1984.11
ALG11	-0.250083	0.000271843	1662.03	1644.29	1684.01	2062.4	2042.47	1899.9
ATG5	-0.249901	1.38e-05	2633.11	2697.38	2703.05	3167.6	3354.13	3113.78
UBE2L6	-0.249881	1.06e-08	6260.85	5951.54	6052.84	7320.63	7386.87	7114.86
CTA-384D8.36	-0.249854	0.00206473	1220.62	1222.01	1102.52	1384.06	1425.55	1475.76
MRPL1	-0.24972	0.00949727	854.554	890.438	1043.03	1105.19	1118.99	1176.91
CCNJ	-0.249373	3.01e-05	2458.9	2519.08	2598.46	3110.28	3084.59	2894.01
SIGLEC12	-0.249317	9.55e-07	7472.05	7131.84	6627.61	8226.51	8689.04	8482.78
ENC1	-0.249029	0.000726298	1279.48	1289.78	1359.68	1558.56	1582.16	1595.91
CHKB	-0.248881	0.000110879	1902.15	1928.93	1817.39	2247.17	2218.05	2316.85
TNFSF9	-0.248861	8.9e-06	3773.69	3630.57	3369.94	4306.15	4239.64	4353.33
NPB	-0.248621	0.00100257	1534.9	1414.9	1423.01	1810.05	1659.03	1798.23
RP13-279N23.2	-0.24827	2.42e-05	4031.47	3705.64	3553.21	4360.9	4518.68	4643.96
PLAU	-0.24826	7.52e-06	2929.73	2997.67	2944.86	3392.57	3584.76	3647.8
AP5M1	-0.247976	9.85e-05	2686.08	3004.97	3058.08	3560.23	3574.32	3367.44
FAM136A	-0.247773	7.74e-07	4536.43	4494.94	4403.37	5603.81	5266.57	5177.99
FASTKD2	-0.247725	0.0040442	2284.7	2562.88	3055.21	3277.09	3230.75	3060.37
TSPYL1	-0.247477	5.88e-08	5237.97	5439.6	5583.62	6369.41	6476.68	6570.56
SMIM12	-0.247323	4.91e-06	3265.2	3074.83	3088.79	3705.65	3717.64	3850.12
RHOU	-0.246823	2.12e-07	5294.47	5241.49	5488.62	6206.88	6633.28	6289.17
PDCD10	-0.246665	0.00148283	2223.49	2455.48	2675.22	3164.17	2952.66	2744.07
PAM16	-0.246556	0.00350312	1451.33	1253.29	1289.63	1588.5	1522.36	1710.93
SRP19	-0.24639	0.00195552	1790.33	1762.11	1940.21	2416.54	2023.49	2179.23
DNAAF2	-0.245849	0.00465523	856.908	874.798	890.462	1042.75	1039.27	1088.59
CPD	-0.245595	3.24e-08	18906.1	20003.6	21384.5	24179.1	23884.2	23794.9
ZUFSP	-0.245564	0.00230003	1212.38	1269.97	1339.53	1598.77	1444.54	1564.08
CTSS	-0.245471	1.3e-08	5974.82	6213.25	6276.41	7448.09	7315.69	7233.99
MPPE1	-0.245281	0.00127205	1295.96	1409.69	1281.96	1611.6	1566.02	1617.48
DGUOK	-0.245132	0.000126855	2332.96	2241.73	2518.82	2772.4	2865.34	2860.12
CLECL1	-0.244841	1.09e-07	4470.52	4317.69	4452.31	5317.25	5219.12	5236.53
AMMECR1L	-0.24462	9.61e-05	3005.06	2813.12	3260.55	3607.28	3658.79	3599.53
DPH3	-0.244615	0.000108892	2597.8	2535.77	2807.64	3298.47	3042.83	3163.07
TMEM165	-0.244452	1.27e-05	3917.3	3922.51	3984.05	4932.31	4390.55	4793.9
RPS6KC1	-0.244429	0.00107321	1268.88	1266.84	1303.07	1556	1484.4	1571.27
AGAP4	-0.244066	0.00588561	929.887	897.737	847.282	1105.19	1044.01	1078.32
CNOT11	-0.244008	4.03e-08	5325.07	5161.2	5315.9	6256.49	6154.93	6398.03
LRPAP1	-0.243733	8.53e-09	48914.4	44884.7	43593.3	54223.8	54082.8	55107.3
SLC17A5	-0.243574	6.68e-06	2840.27	2940.32	2988.04	3460.15	3451.89	3550.24
SFXN5	-0.24316	0.00692062	985.209	1045.8	921.167	1117.17	1212.95	1235.45
FAM118A	-0.24312	0.000455813	1819.75	1917.47	1851.93	2229.21	2107.01	2359.98
MTMR6	-0.243118	4.24e-05	3418.22	3391.8	3722.09	4289.9	4311.78	3974.38
MFN1	-0.242416	0.00229316	1483.11	1777.75	1727.19	1960.61	1986.47	2051.89
MEGF9	-0.242218	0.000177355	1819.75	1760.02	1821.22	2135.97	2200.02	2117.62
MICALL2	-0.24192	3.01e-05	7191.91	7145.4	6284.09	8099.05	7881.35	8602.94
C1GALT1C1	-0.241412	0.00386011	1314.79	1546.28	1435.49	1834.86	1695.1	1636.99
ASF1A	-0.241214	3.92e-05	2882.65	3076.91	3203.94	3742.43	3602.8	3582.08
PPP1R18	-0.240925	2.23e-06	10964.4	10129.5	9633.88	11791.9	12134.3	12613.3
CLDND1	-0.24058	2.66e-06	7127.17	7621.9	7967.14	9324.86	9062.04	8630.67
RPE	-0.24044	3.13e-06	4385.77	4656.55	4862.04	5502.87	5586.42	5452.19
SLC25A23	-0.240204	2.12e-06	11189.2	10399.6	9768.21	12041.7	12640.2	12582.5
ZNF385A	-0.23999	7.81e-05	2549.54	2401.26	2339.38	2945.19	2833.07	2903.25
STAT1	-0.239873	3.29e-10	16156.5	15283.4	15747.2	19184.4	18372.7	18363.3
TXN	-0.239833	5.23e-05	9097.59	9395.47	10718.2	11990.3	11806.8	10998.9
PXK	-0.239631	7.37e-08	12043.8	12860.3	13250.4	15477	15169.5	14631.3
RNF11	-0.239531	3.8e-05	2807.32	2819.37	2965.97	3505.48	3463.28	3259.61
PPP2R1B	-0.23947	6.19e-08	6719.9	7091.18	7253.23	8262.44	8441.32	8293.82
PLEKHO1	-0.239326	0.00251662	2789.66	2503.44	2760.62	2827.14	3372.16	3455.76
RASSF2	-0.239318	1.1e-12	18823.7	18447.9	19228.4	22244.2	22202.4	22445.5
LSS	-0.23895	4.21e-06	19397	18169.5	16639.5	20932.8	21150.8	22301.7
UHMK1	-0.238731	4.99e-06	13293.8	13697.5	15145.5	17453	16656.8	15947.8
CASP1	-0.238706	0.000646814	1505.47	1519.17	1522.8	1765.57	1875.43	1788.98
hsa-mir-6723	-0.238692	5.07e-09	96350.4	89607.9	86352.7	108761	105563	108311
B2M	-0.238653	8.48e-08	88002.6	95127.7	98735.7	115915	110684	107619
SHISA5	-0.238623	9.38e-06	10846.7	9954.34	9314.35	11707.2	11715.7	12352.4
DNMT3A	-0.238614	0.00101505	1491.35	1432.62	1410.54	1724.51	1781.47	1669.86
FUT7	-0.238536	1.08e-05	5081.42	4753.52	4478.22	5730.41	5596.86	5670.94
ZDHHC12	-0.238126	0.000862371	2567.19	2313.68	2262.62	2650.07	2903.31	2973.08
MOAP1	-0.238086	0.00124239	1711.46	1692.25	1571.74	1881.91	2085.18	1975.89
DHCR24	-0.237649	6.47e-08	10001.6	9777.09	9227.99	11221.3	11785	11351.1
PDXDC2P	-0.237167	0.00142924	1371.29	1421.16	1397.1	1688.59	1728.32	1585.64
MR1	-0.23714	3.69e-06	3512.38	3572.18	3403.52	4229.16	4102.02	4105.83
TBRG1	-0.23623	9.09e-06	3555.93	3360.52	3368.98	4170.14	4046.98	3974.38
H1F0	-0.236136	8.86e-07	7150.71	7859.63	7858.71	8898.01	9230.03	8968.54
CXorf38	-0.235877	0.000607183	2929.73	2570.17	2493.87	3161.61	3243.09	3106.59
ZSWIM8	-0.23584	0.000250051	2961.51	2632.73	2591.74	3207.8	3264.92	3255.5
TTL	-0.235822	4.13e-07	5353.32	5269.64	5645.03	6440.41	6491.87	6329.22
ST20-MTHFS	-0.235712	0.00223285	1439.56	1300.21	1300.19	1631.27	1596.39	1591.81
MRPL36	-0.235684	0.00205206	1991.61	1726.66	1884.56	2314.75	2080.43	2290.15
COQ10B	-0.235622	0.000414314	2352.97	2635.86	2646.44	3142.79	2898.56	3048.05
CDC26	-0.235191	0.000308933	1789.15	1828.84	1903.75	2223.22	2153.52	2190.53
TP53RK	-0.234979	0.00218035	1292.42	1380.49	1428.77	1672.33	1648.59	1575.37
OSBPL3	-0.234714	0.000170445	2566.02	2584.77	2861.38	3229.19	3145.33	3144.59
NFKBIE	-0.234651	0.000115357	5126.15	5129.92	4409.13	5880.11	5746.82	5771.58
FAM46A	-0.234562	2.13e-06	5711.15	6038.09	6333.99	7108.49	7283.42	7017.3
KIFC2	-0.233823	0.000186505	2675.48	2560.79	2496.75	2985.39	2959.3	3231.88
AVL9	-0.233672	3.83e-06	8133.57	8251.67	9090.77	10268.4	10170.6	9704.88
CALM1	-0.233642	1.86e-10	12688.8	13110.5	13277.3	15516.3	15138.2	15450.8
LSM1	-0.233608	0.00813545	1550.2	1917.47	1886.47	2299.35	2081.38	2033.4
CHUK	-0.233418	8.13e-05	3727.79	4136.26	4116.47	4770.64	4506.34	4931.52
MAP3K12	-0.233321	0.000237152	1865.66	1948.75	1897.99	2225.79	2259.81	2295.28
RAB18	-0.232846	0.000133516	2949.74	3085.25	3352.67	3779.22	3657.84	3697.1
TIMM10B	-0.232729	0.000657253	2664.89	2404.39	2633	3111.99	2842.56	3193.88
RP11-264B17.3	-0.232174	0.000174109	3533.57	3273.98	3143.48	3879.3	3786.92	4122.26
C9orf72	-0.231832	0.00104772	1892.73	2001.92	2094.7	2515.77	2293.98	2306.58
CLDN15	-0.231595	0.00451922	1413.66	1487.89	1325.14	1567.97	1700.79	1771.53
SRSF1	-0.23108	2.69e-08	22851.7	23943.8	24753.5	29129.4	28059.3	27141.8
CTA-833B7.2	-0.230982	0.00478092	1311.26	1236.6	1140.9	1443.94	1476.8	1471.65
SCAF11	-0.230746	2.32e-08	11545.9	11595.5	11967.5	14358.1	13660.4	13346.5
TP53I11	-0.230733	0.00106646	1627.89	1529.59	1608.2	1936.66	1886.82	1830.06
PLEKHA6	-0.230702	0.00433321	2003.38	1915.38	1696.48	2064.97	2283.54	2337.39
SIGLEC14	-0.230624	0.00212687	1277.12	1360.68	1350.09	1614.17	1583.1	1543.54
SLA	-0.229945	0.00170604	2602.51	2163.53	2385.44	2729.62	2871.99	2885.79
ZBTB47	-0.229925	0.000185318	2835.57	2690.08	2691.54	3075.21	3400.64	3244.2
C12orf73	-0.229638	0.00744263	1011.1	1150.06	1039.19	1283.12	1274.65	1259.07
OPRL1	-0.229218	0.00369909	1246.52	1166.74	1151.46	1426.83	1414.16	1393.6
TPD52L2	-0.229124	1.08e-07	5970.11	5772.21	5797.6	6986.16	6785.14	6873.52
COMMD7	-0.228196	0.00152239	1597.29	1726.66	1747.34	2064.97	1921.93	2026.21
SLC22A5	-0.228051	0.00509201	1443.09	1327.32	1511.29	1702.27	1603.04	1786.93
HSPG2	-0.227574	3.02e-05	6356.19	5960.93	5838.86	6733.81	7142	7526.67
FURIN	-0.227491	2.31e-06	7771.03	7225.68	7052.69	8424.11	8714.67	8809.36
CD63	-0.226776	1.47e-11	18137.5	17901.6	18594.1	21310.9	21447.8	21351.8
WDR37	-0.226183	0.000726951	2042.22	2259.46	2080.3	2591.9	2445.84	2502.73
POMP	-0.226053	0.00691869	3209.87	3432.46	4135.66	4511.45	4348.79	3948.71
SC5D	-0.225938	0.00031371	3107.47	3196.82	3159.8	4021.3	3607.54	3533.81
ZNF438	-0.225485	1.17e-05	4977.84	4537.69	4875.47	5757.79	5543.71	5621.64
ATP6V0D1	-0.225347	0.000842915	2907.37	2855.87	2534.17	3151.34	3249.73	3394.14
TDG	-0.22527	1.7e-06	5196.77	5532.39	5492.46	6440.41	6410.24	6212.15
TTN-AS1	-0.225174	0.00456374	1152.35	1213.66	1235.9	1472.17	1404.67	1393.6
CSTB	-0.225113	4.72e-07	5925.38	5919.22	6005.82	7229.95	6915.17	6812.93
AP001007.1	-0.22502	1.22e-05	5553.42	5212.29	4975.26	6181.22	6100.84	6218.31
C6orf47	-0.224759	0.0098103	1053.48	1024.94	1078.53	1163.36	1306.92	1283.71
LTBP1	-0.224732	7.51e-08	13345.6	12597.5	12430	15227.2	14560.2	15226.9
TXNDC9	-0.224633	0.00451922	1764.43	1768.36	1931.57	2357.52	2088.03	2027.24
ZBTB8OS	-0.224547	0.0042778	1596.11	1774.62	1860.57	2112.02	2139.28	1948.16
PARP3	-0.22449	0.00134269	1858.6	1903.91	1715.67	2183.87	2183.89	2098.1
SUCO	-0.224437	0.0016583	2580.14	2533.68	2959.25	3283.08	3036.18	3223.66
SLFN13	-0.224429	8.79e-05	3488.84	3822.42	3879.46	4460.13	4448.45	4267.07
PVRL1	-0.223755	0.000212068	3244.01	3158.24	3121.41	3529.44	3972.95	3709.42
APBA2	-0.223435	0.00879239	1596.11	1652.63	1366.4	1756.16	1818.48	1897.84
EDEM2	-0.223263	4.58e-06	5128.5	4794.18	4773.76	5800.56	5692.72	5747.96
CHMP5	-0.223256	0.000453741	2857.93	2855.87	3084.95	3542.27	3584.76	3237.01
YPEL5	-0.223173	0.00539219	1238.28	1305.42	1368.32	1588.5	1576.46	1467.54
SPTSSA	-0.222997	6.06e-05	5459.26	5364.52	5840.78	6921.15	6451.05	6211.12
PIM3	-0.222357	0.000454955	3664.22	3412.65	3137.73	3994.78	3936.88	4083.24
UBLCP1	-0.22214	0.00319818	1770.32	1902.87	2087.98	2315.6	2295.88	2196.69
UBIAD1	-0.221448	0.000458455	2847.34	2552.45	2673.3	3043.56	3229.8	3219.56
ARPC5	-0.220357	3.24e-08	21225	21539.4	22701	25925.9	25980.8	24642.2
ZBTB39	-0.220284	0.000226861	2381.22	2309.51	2429.58	2721.93	2816.94	2823.14
DPP3	-0.220119	2.07e-05	5588.74	5310.3	5060.66	6125.62	6142.6	6426.79
RGS19	-0.219979	0.000186753	4191.55	3814.08	3773.91	4472.96	4538.61	4808.28
NR1D2	-0.219892	0.0019592	1584.34	1614.05	1636.99	1985.41	1864.99	1841.36
SPPL2A	-0.219872	0.00121647	2076.35	1987.32	1910.46	2417.4	2241.78	2363.06
KIAA1586	-0.219642	0.00388629	1505.47	1625.52	1703.2	1970.87	1903.9	1826.98
COMMD5	-0.2196	0.000142643	3165.15	3009.14	2910.31	3476.4	3645.51	3528.67
DNAJB11	-0.219516	0.00010815	3878.45	4266.59	4312.22	4924.62	4973.3	4713.8
TANK	-0.219482	0.00023829	2414.17	2526.38	2551.44	2857.94	2924.19	3014.16
DNASE1L1	-0.219377	0.00870109	1385.41	1299.16	1198.48	1487.56	1592.6	1504.51
AACS	-0.219196	4.94e-05	3845.49	3843.27	3789.26	4260.81	4515.83	4673.75
ATP6V0B	-0.218831	0.000119655	16889.8	15024.8	14227.2	17725.9	17559.4	18783.3
FBXL17	-0.217925	0.00286087	1682.04	1629.69	1825.06	1987.98	1981.73	2076.54
MGST1	-0.21788	0.000275583	3122.77	3434.55	3523.47	4017.02	3922.64	3880.92
FBXO28	-0.217296	7.91e-05	3016.84	3089.42	3131.01	3716.77	3506.94	3586.18
LINC00938	-0.217083	0.0086946	1064.07	1162.57	1175.45	1342.14	1346.78	1325.82
APOBR	-0.217077	0.000194985	3513.56	3644.12	3290.3	4203.5	3956.81	4067.83
POMT1	-0.217059	0.000410537	2176.41	2193.77	2104.29	2538.87	2482.85	2563.32
UBA6	-0.216991	0.00115386	3484.13	3878.72	4055.06	4527.7	4670.54	4203.39
SPATA2	-0.216922	0.00732667	1374.82	1456.61	1295.39	1538.03	1669.47	1655.48
CAPN2	-0.216039	3.36e-08	10145.2	9914.72	10051.3	11844.9	11889.4	11355.2
MPV17L2	-0.215709	0.00920354	1658.49	1518.12	1383.67	1795.51	1835.57	1734.55
C15orf40	-0.215632	0.000772997	1939.81	1961.26	1882.64	2220.65	2281.64	2271.66
S1PR4	-0.215566	0.00114346	2387.1	2377.28	2166.66	2708.24	2620.47	2790.28
SELRC1	-0.215516	0.00408702	2438.89	2056.14	2101.41	2626.12	2580.61	2535.59
PCYT1A	-0.215083	0.000815044	2384.75	2670.27	2668.51	3005.92	3035.23	3008
HIGD1A	-0.214956	4.07e-06	5884.18	5770.12	6097.94	7090.52	6909.47	6700.99
FAM91A1	-0.214915	3.73e-05	6914.12	7045.3	7780.03	8655.93	8309.4	8420.14
RAB1A	-0.214829	2.93e-06	10743.1	11694.6	11898.4	13589.1	13116.6	13335.2
RAB7L1	-0.214538	1.64e-05	3613.61	3744.22	3749.92	4316.42	4314.62	4329.71
NICN1	-0.214514	0.00638617	1557.27	1425.33	1523.76	1786.96	1851.7	1654.45
FAM118B	-0.21419	0.00392001	1423.08	1465.99	1442.2	1627.85	1761.54	1694.5
C1orf86	-0.21418	0.00163708	1844.47	1927.89	1763.65	2175.32	2174.4	2131.99
CMC2	-0.214121	0.00545513	1617.3	1911.21	1835.62	2082.93	2095.62	2125.83
CC2D1B	-0.21404	0.00147663	1837.41	2016.52	1930.61	2220.65	2289.24	2266.53
FAM103A1	-0.213859	0.0002062	2530.7	2581.64	2510.18	2968.28	2907.1	3027.51
MANF	-0.213805	2.59e-06	6352.66	6219.51	6262.98	7462.63	7459	7014.21
HOMER3	-0.21322	9.56e-06	18507.1	17528.3	16256.7	20197.2	19853.3	20861.9
NDST1	-0.213085	6.68e-07	7633.31	7354.97	7380.85	8429.24	8873.17	8729.26
TIMM23	-0.212979	8.92e-06	4889.56	4600.25	4729.62	5448.13	5511.44	5601.1
C3orf38	-0.212853	0.0034033	1670.26	1878.89	1883.6	2127.41	2143.08	2099.13
SLC45A4	-0.212333	0.00030752	2768.47	2730.75	2696.33	3239.45	3043.77	3279.12
RP5-850E9.3	-0.211751	0.00181281	1747.95	1687.04	1675.37	2005.09	2014	1952.27
FAM219A	-0.211649	0.00713434	1366.58	1238.69	1352.01	1552.58	1527.11	1559.97
KIF3B	-0.211294	0.0065069	1735	1585.9	1769.41	1891.32	1964.64	2112.48
TOR1B	-0.210904	0.00126673	3013.3	2803.73	3082.07	3295.91	3683.47	3412.63
MT2A	-0.210847	4.91e-05	14885.3	13960.3	12922.3	15980	15806.4	16818.7
ZGPAT	-0.210786	0.00407499	1807.98	1878.89	1712.8	2007.66	2093.72	2217.23
CERS5	-0.210561	0.00172701	2371.8	2113.49	2188.73	2658.63	2583.46	2545.86
RARS2	-0.209939	0.00579075	1484.29	1619.26	1611.08	1799.79	1934.27	1785.9
MARS2	-0.20981	6.38e-05	5772.36	5294.66	5208.43	6164.96	6366.58	6392.9
PIGW	-0.209659	0.00978914	1207.68	1211.58	1289.63	1502.11	1385.69	1459.33
BAX	-0.208827	0.000193881	2829.68	2903.83	2788.45	3353.22	3228.85	3329.44
MRPL50	-0.208477	0.00677988	1532.55	1712.06	1765.57	1916.98	2007.35	1938.92
DUSP4	-0.207469	3.45e-05	4117.4	4133.13	4154.85	4755.24	4674.33	4971.57
ATG16L1	-0.207249	0.00235761	1760.9	1729.79	1779.96	1996.54	2118.4	2027.24
LRP8	-0.20715	1.03e-05	6927.07	7343.51	6871.33	7892.04	8301.81	8327.71
NIP7	-0.207069	0.00124239	3080.4	3226.01	3416	3969.12	3787.87	3559.48
MOB3A	-0.206943	0.00112817	4622.36	4034.08	4005.16	4779.2	4885.03	5061.94
PDLIM2	-0.206883	0.00547577	1836.23	2033.2	1836.58	2218.09	2331	2108.37
FCGRT	-0.206136	0.00296332	2547.18	2438.8	2208.88	2804.05	2719.18	2849.85
AIF1	-0.205875	6.53e-05	4381.06	4633.61	4575.13	5338.64	5378.57	5042.43
HYAL2	-0.205637	0.0066029	1553.73	1415.94	1431.65	1720.24	1683.71	1725.31
ARHGEF3	-0.2056	0.00196032	2066.94	2038.41	2112.93	2534.59	2349.03	2347.66
KLC2	-0.205072	0.00721831	1702.05	1581.73	1492.1	1857.96	1827.02	1878.33
RRAGC	-0.205039	0.00898308	1936.28	2099.93	2337.46	2585.06	2432.55	2422.63
TCTA	-0.20497	0.00810515	1293.6	1394.05	1332.81	1606.47	1550.83	1531.21
CDC25A	-0.204764	7.16e-07	6985.92	6782.55	6938.5	7891.19	7987.65	8070.97
YIPF6	-0.204729	0.000908221	3260.49	3206.2	3602.15	3987.08	3918.85	3788.5
ROGDI	-0.204712	0.00167467	3432.34	3109.23	3038.89	3777.51	3524.97	3824.44
NAT9	-0.204673	0.000454165	2666.07	2699.47	2713.61	3016.19	3225.05	3135.34
EEPD1	-0.204312	0.000891955	2423.59	2304.29	2469.88	2806.61	2818.84	2728.66
PCYOX1L	-0.203428	6.25e-06	6799.94	6395.72	6392.52	7502.83	7615.6	7522.57
M6PR	-0.203391	1.17e-09	20688.2	20824.2	21378.8	24452.8	24022.8	24112.3
RTCA	-0.203325	0.000454037	3611.26	3240.61	3350.75	3929.77	3937.83	3951.79
SSH1	-0.20323	0.000202729	2919.14	3066.48	2989.96	3465.28	3447.14	3484.51
MLF1IP	-0.203212	0.00195959	2003.38	2040.5	2115.81	2298.5	2422.11	2434.95
MYL12A	-0.203201	4.87e-07	11085.7	11281.7	11873.5	13217	13244.7	13098
C9orf69	-0.203047	0.000789764	3899.64	3589.9	3537.86	4099.14	4215.92	4467.33
MAP3K11	-0.203016	0.000489163	7025.94	6443.68	6175.66	7274.44	7483.68	8002.16
RP11-706O15.3	-0.202523	0.0098103	2025.74	1883.06	1780.92	2276.26	2045.32	2298.36
SRXN1	-0.201872	0.00199248	1937.46	1893.48	1855.77	2219.8	2202.87	2168.96
LIPA	-0.201813	0.000109723	3892.58	4025.74	4019.55	4750.97	4613.59	4438.57
RRN3	-0.20179	0.000132002	3588.89	3464.78	3525.38	4058.08	4194.09	3979.51
APPBP2	-0.201742	0.00999354	2172.87	2499.27	2583.11	2694.55	3002.96	2751.26
CTD-2540B15.11	-0.201594	6.43e-06	5915.96	5694.01	5658.46	6688.48	6691.18	6552.08
RHOQ	-0.201547	0.00134031	4113.87	4564.8	4748.81	5415.62	5170.71	4976.7
KIAA1033	-0.201512	0.00201337	4421.08	5090.3	5292.87	5865.57	5612.05	5693.53
NFATC2IP	-0.201316	3.39e-05	4127.99	4182.14	4131.82	4721.88	4754.06	4898.65
AP000295.9	-0.201212	0.000666136	3664.22	3731.71	3977.33	4629.5	4246.29	4289.66
VAMP3	-0.201001	7.84e-05	6240.83	6589.66	6807.04	7278.71	7855.73	7563.64
ZCCHC24	-0.200907	0.0034509	1836.23	1727.7	1737.74	2037.59	2086.13	2022.11
BCL2L11	-0.200681	0.000172141	6037.2	6409.28	6210.2	6816.79	7627.94	7121.02
SGK3	-0.200276	0.0061647	1815.04	1953.96	2087.98	2296.79	2293.98	2211.07
TRAK2	-0.200016	0.00149051	2908.54	2815.2	2963.09	3567.07	3260.17	3223.66
AZIN1	-0.199521	3.45e-08	20934.2	21799	22087.9	25319.4	24721.3	24599
MS4A3	-0.199321	0.00560489	1659.67	1676.61	1659.06	1916.98	1850.75	2025.19
P4HB	-0.198912	2.45e-09	292487	279057	274454	322527	323084	327669
RBMS1	-0.198416	0.00153487	3517.09	4073.7	3712.5	4416.5	4257.68	4395.44
NXPE3	-0.1981	1.72e-05	12662.9	13454.6	14209	15670.3	15401.1	15393.3
PMM2	-0.197957	0.000948509	2659.01	2710.93	2895.92	3197.54	3177.6	3175.4
PANK3	-0.197557	0.000414147	8784.49	9469.5	10151.1	11284.6	11049.5	10440.2
PCYT2	-0.196887	2.39e-05	12251	11580.9	10995.5	13483	13062.5	13532.4
SCML1	-0.19651	0.00320211	2097.54	2285.53	2247.26	2645.79	2492.35	2524.3
PITPNM1	-0.196355	0.00132859	6100.76	5459.41	5251.61	6246.23	6433.97	6711.26
PTPRN2	-0.196333	0.000485048	4030.29	3823.46	3765.27	4304.44	4425.67	4661.42
TFE3	-0.19633	0.00264834	2620.16	2555.58	2484.27	2799.77	3119.7	2925.84
RAB4B-EGLN2	-0.195924	2.65e-05	8152.4	7695.93	7477.77	8806.48	8882.66	9135.94
USMG5	-0.195708	0.0065069	4329.27	4767.07	5249.7	5788.58	5649.06	5153.34
CCNT1	-0.195384	0.000317328	5516.94	5848.32	6232.27	6655.97	6945.54	6669.15
AHR	-0.194899	0.00151107	3325.23	3244.78	3644.37	4027.29	3841.97	3907.63
CMTR1	-0.194782	2.31e-07	11083.3	10816.6	10658.7	12480.5	12353.5	12530.1
TUSC2	-0.194555	0.0041349	3357.01	2939.28	2891.12	3470.41	3580.02	3545.11
EIF5	-0.194048	1.78e-08	15017.1	15113.5	14991	17358.9	16975.7	17405.1
HINT1	-0.194035	0.00397368	4681.21	4751.43	5457.92	5857.02	5943.28	5379.28
LIMK2	-0.193851	0.000615527	2704.91	2708.85	2774.06	3108.57	3124.45	3190.8
PCSK7	-0.193754	0.00270983	5070.83	4311.43	4467.66	5224.87	5233.36	5497.38
KLHL21	-0.193611	0.000612803	5236.79	4847.36	4673.97	5452.41	5764.85	5755.15
HM13	-0.193587	3.89e-09	39111.7	37605.9	37408	43338.7	43887.5	43562.1
USP14	-0.193582	0.000738686	10403	11893.7	12272.6	13494.1	13347.2	12941.9
DDI2	-0.193286	3.75e-05	5386.28	5591.82	5633.51	6527.66	6231.81	6314.85
ATM	-0.193231	7.91e-05	6151.38	5932.78	6511.5	7210.28	7071.77	7077.89
CCND2	-0.193061	3.74e-05	5335.67	5191.44	5370.6	5913.47	6184.36	6154.64
TRAM1	-0.19298	0.00218879	7333.16	7955.55	8518.88	9669.59	9243.32	8502.3
SP100	-0.19294	0.00172522	2840.27	2683.83	2894	3310.45	3101.67	3277.07
SAC3D1	-0.192937	0.00516042	2467.14	2342.87	2156.11	2698.83	2636.61	2689.64
TXNRD1	-0.19289	5.16e-09	22469.1	21986.7	21888.3	25026	25541.3	25428.8
PRMT6	-0.192827	0.00712156	1712.64	1719.36	1654.26	2013.64	1871.63	1980
PICALM	-0.192796	0.00379931	5906.55	6120.46	7143.85	7399.33	7541.57	7154.91
AC073610.5	-0.192428	0.00115386	3687.77	3586.78	3626.14	3987.94	4095.38	4456.03
MRAS	-0.192201	0.00086862	2962.69	2840.23	2776.94	3291.63	3325.66	3240.09
PEA15	-0.19203	2.84e-05	6598.66	6160.08	6507.66	7300.1	7360.3	7435.27
MDM2	-0.191656	0.000307205	6550.4	6751.27	7426.91	7920.27	7981.01	7904.6
HERC2P2	-0.191606	1.72e-07	12209.8	12478.6	12022.2	14062.1	13908.2	14062.3
LPXN	-0.191166	4.8e-05	6245.54	6668.9	6649.68	7556.72	7293.86	7584.18
TWSG1	-0.191014	0.0020456	3284.03	3618.06	3766.23	4130.79	4076.4	4062.7
ENTPD4	-0.191006	0.000227825	4487	4472	4791.03	5289.88	5356.74	5130.75
MGST2	-0.190866	0.00727639	1905.68	2031.12	2083.18	2418.25	2296.83	2219.29
DNAJB6	-0.19084	0.000213183	6410.33	6503.12	7017.19	7709.84	7821.56	7333.6
BLVRA	-0.190651	0.000566137	3426.46	3611.8	3531.14	3907.53	4056.47	4171.56
TMEM87A	-0.19056	0.00057325	3730.14	3513.79	3781.58	4333.52	4158.97	4158.21
NCS1	-0.190532	0.000457697	3686.59	3463.74	3441.9	4072.62	4051.72	4022.65
BLCAP	-0.190513	0.00923666	2514.23	2989.33	2619.57	3038.43	3141.53	3181.56
ATMIN	-0.189946	0.00367274	2481.27	2440.88	2680.98	2838.26	3018.15	2886.82
MSMO1	-0.189611	0.00240184	4363.41	4715.98	5069.3	5556.77	5505.75	5191.34
CRELD2	-0.18958	0.00660416	2340.02	2250.08	2087.98	2469.58	2565.43	2643.42
HEXB	-0.189471	2.35e-07	12522.9	12268	12726.5	14236.6	14221.4	14438.2
RPS27L	-0.189158	0.00231426	2770.83	3021.65	3014.9	3488.38	3338.95	3285.28
UBE2K	-0.189048	0.00117151	8998.71	10139.9	10373.7	11848.3	11186.1	10819.1
LETM1	-0.188875	3.04e-05	12451.1	11572.6	11292.9	13285.4	13639.6	13474.9
PPP4R1	-0.188698	5.96e-05	5213.25	5398.93	5354.29	5957.95	6257.44	6060.16
NAA20	-0.188604	0.000352389	4083.26	4108.11	4390.9	4831.38	4860.36	4724.07
TNNT1	-0.188466	0.00329696	4023.23	3682.7	3483.16	4181.26	4430.41	4223.93
TOLLIP	-0.188222	0.00551251	2930.91	2559.75	2665.63	3024.74	3155.77	3183.61
BIN2	-0.18805	0.00291523	3178.09	3502.32	3191.46	3938.32	3633.17	3752.55
UBL5	-0.187943	3.18e-05	10067.5	10571.6	10967.7	12302.6	12127.6	11714.7
APAF1	-0.187601	1.8e-05	7043.6	7030.71	7306.01	8011.8	8356.85	8070.97
NECAP2	-0.187261	0.000436137	4907.21	4811.91	5160.46	5425.89	5808.51	5800.33
MXRA7	-0.187185	0.00616336	1999.85	2098.89	2202.17	2445.63	2446.79	2342.52
SLC35A1	-0.18698	0.00920766	1984.54	1896.61	2126.36	2366.07	2300.63	2233.66
FAM57A	-0.186639	0.00113855	3049.79	2961.18	2952.53	3508.05	3305.73	3443.44
NADK	-0.186542	9.18e-06	11436.4	10792.6	10746	12347	12481.7	12815.6
DEGS1	-0.186478	0.000170108	4836.59	5177.89	4880.27	5599.54	5735.43	5692.5
OGDH	-0.1864	8.7e-07	20499.9	19323.8	19280.2	22270.7	22591.5	22565.6
RARS	-0.185617	0.000173377	5586.38	5957.8	6086.42	6813.37	6608.61	6723.58
FYB	-0.185551	6.65e-05	4730.65	4809.82	4898.5	5507.15	5519.98	5460.41
RP11-468E2.4	-0.18554	0.00324706	2633.11	2471.12	2481.39	2797.2	2976.39	2910.44
CPT1A	-0.18544	1.04e-07	13558.7	13674.6	13654.4	15360.7	15658.3	15586.3
SLAIN2	-0.185358	0.0068123	3548.87	4048.68	4201.87	4567.05	4635.42	4328.68
MRPL20	-0.184925	0.00106293	4084.44	4277.02	4345.8	4750.11	5104.28	4674.77
ST3GAL4	-0.184826	7.54e-05	6213.76	6252.88	5861.89	6898.91	6964.52	7048.1
RBM25	-0.184782	1.87e-06	11123.3	11428.7	10856.3	12673	12757.8	12645.1
CYTH1	-0.184754	0.00306228	2537.77	2416.9	2373.93	2829.71	2728.67	2823.14
DNAJA1	-0.184552	3.18e-06	12361.6	11900	12591.2	14185.3	14054.3	13761.4
SH3PXD2A	-0.184419	3.97e-05	10717.2	10603.9	11431.1	12126.3	12442.7	12794
FGD5-AS1	-0.184374	2.06e-05	10521.8	10785.4	11060.7	12619.9	12471.2	11814.3
MSRB3	-0.184072	0.00038037	4206.85	4132.09	4305.5	4839.93	4650.61	4944.87
CDKN2AIPNL	-0.184044	0.00763596	1978.66	1902.87	2029.45	2343.83	2229.44	2194.64
LRRC45	-0.183895	0.00430742	2853.22	2749.51	2624.37	2999.94	3268.71	3140.48
PCID2	-0.183562	7.47e-05	5339.2	5146.61	5249.7	6057.18	6015.42	5861.95
2018-09-15	-0.182735	0.0052984	6904.7	7061.99	7691.75	9028.03	8074.97	7657.1
OPA3	-0.182645	0.00518571	2979.17	2871.51	2696.33	3128.25	3404.43	3233.93
TOMM6	-0.182542	9.47e-06	19617.1	20166.2	21279.9	23495.6	23427.7	22594.4
SOCS4	-0.182076	0.0077157	3249.9	3235.4	3415.04	4116.25	3610.39	3590.29
KIAA0101	-0.18149	0.00371597	9165.86	9607.14	10857.3	11726	11412	10690.8
PIK3R5	-0.181472	0.00146866	3494.73	3211.42	3336.35	3865.61	3762.25	3819.31
EGLN2	-0.181392	9.51e-05	7384.95	6977.53	6834.87	8004.1	7956.33	8161.34
PGD	-0.18137	1.86e-08	22950.5	23147.2	22883.3	26079.8	26424	25867.4
STYXL1	-0.181366	0.00534711	2218.78	2192.73	2131.16	2437.07	2582.51	2450.35
S100A11	-0.181302	1.97e-06	12126.2	11639.3	12056.7	13401.8	13704.1	13619.7
CTPS1	-0.181083	1.63e-06	10621.9	10545.5	10297.9	11964.7	11964.4	11830.7
UGDH	-0.180915	0.0036458	2541.3	2685.91	2759.66	3117.98	2988.73	3009.03
PLP2	-0.180445	7.44e-06	10410	10446.5	10091.6	11423.2	11911.2	11837.9
CEP55	-0.180206	0.000411134	4685.92	5064.23	4842.85	5632.04	5543.71	5433.71
RP11-498C9.2	-0.180186	1.8e-09	52446.8	51954	51643.9	58297.3	59432.8	59367.2
LARP4	-0.180166	0.00657965	7633.31	7763.7	9202.08	9612.28	9284.13	9184.21
HGSNAT	-0.180068	0.00207649	3305.22	3443.93	3216.41	3930.62	3680.62	3740.23
UMPS	-0.179697	0.00370736	2654.3	2640.03	2547.6	2963.15	2878.63	3096.32
AP4E1	-0.179299	0.00957608	2191.71	2068.65	2274.13	2582.49	2444.89	2428.79
DYNLL2	-0.17916	3.64e-06	14174.3	14223	13921.1	15492.4	16170.8	16381.2
ZNF480	-0.178912	0.00640727	2408.29	2535.77	2651.24	2981.97	2877.68	2801.58
SLC25A44	-0.178821	0.00345983	3860.8	3835.97	3470.69	4096.58	4296.59	4322.52
PRICKLE4	-0.178646	1.56e-05	20390.4	21036.9	22167.5	24435.7	24275.2	23488.9
ASB1	-0.178403	0.0075735	2290.58	2233.39	2133.08	2538.01	2606.24	2439.06
C9orf41	-0.178335	0.0044587	3122.77	3117.58	3373.78	3827.12	3524.97	3598.51
ARL1	-0.178241	0.000660385	4570.57	4799.4	4844.77	5596.11	5284.61	5278.63
UTP14C	-0.178123	0.00079492	4182.14	4528.3	4381.3	5059.77	4967.61	4856.55
E2F3	-0.178005	0.0021706	3119.24	3312.55	3420.79	3745	3741.37	3727.91
ZBTB48	-0.177791	0.00330172	2555.42	2690.08	2533.21	2936.63	2983.03	2932
SMIM3	-0.1776	0.00454528	4258.65	3972.56	3810.37	4556.79	4792.97	4348.2
EMILIN2	-0.177331	1.95e-05	15586.8	15111.4	14759.8	16755.8	16967.1	17832.3
SPTLC2	-0.176847	7.01e-05	7675.69	8034.79	8110.11	8932.23	9249.01	8842.22
LRG1	-0.176742	0.00110761	6234.95	5672.11	5589.38	6553.32	6565.9	6746.18
BLOC1S2	-0.176595	0.00804822	2129.32	2239.65	2279.89	2615	2471.46	2483.22
C2CD2L	-0.176203	0.00847845	1849.18	1914.34	1878.8	2126.56	2155.41	2140.21
SRSF8	-0.176157	0.00377003	2542.48	2408.56	2479.48	2827.14	2788.47	2828.28
LAP3	-0.176074	0.000202548	6311.46	5905.67	6302.32	7015.25	7061.33	6923.84
SDF2L1	-0.175507	0.00904831	3173.39	2909.04	2763.5	3340.39	3276.3	3439.33
PAK1	-0.175493	1.28e-05	9518.98	9259.93	9560.95	10678.1	10905.2	10510
ANAPC4	-0.175072	0.00906581	2894.42	2863.16	3248.07	3483.24	3330.4	3431.11
RRS1	-0.174897	0.0013852	4330.45	4503.28	4218.18	4772.35	5129.9	4903.79
UQCR10	-0.174854	0.00153455	3461.77	3624.31	3748.96	4098.29	4096.33	4102.75
BAG5	-0.174797	0.00831619	3087.46	3459.57	3587.76	3895.55	3822.04	3809.04
PPP1R21	-0.174781	0.00810034	2103.43	1997.75	2087.98	2354.1	2302.52	2377.44
TRIM14	-0.174609	4.16e-06	10182.8	10090.9	10370.8	11513.9	11652.1	11509.3
OAT	-0.174575	0.000181166	6339.71	6477.05	6716.85	7323.19	7574.79	7232.96
KDELR2	-0.17453	3.94e-06	13328	13793.4	13825.2	15742.2	15241.6	15345
PRKAR1B	-0.174203	0.0013874	3428.81	3324.02	3383.37	3806.59	3755.6	3930.22
NPTN	-0.173736	0.000510485	4717.7	4919.3	4795.83	5459.25	5289.35	5601.1
DDA1	-0.17366	0.00117447	4243.34	4139.39	3926.48	4589.29	4661.05	4693.26
SMCR8	-0.173596	0.00560489	2530.7	2365.81	2400.79	2728.77	2775.18	2774.88
NPLOC4	-0.173591	2.46e-05	17172.3	16212.4	16215.4	18142.5	18843.5	19113
RPL36AL	-0.173573	0.00042761	7141.29	7567.68	7490.24	8775.69	8111.04	8250.69
SDF4	-0.172965	3.2e-05	16249.5	15415.8	15164.7	17279.4	17559.4	18104.5
AC008738.1	-0.172921	0.00166	21277.9	19435.3	19524	21468.3	22272.6	24495.3
YWHAH	-0.172774	0.00011844	8727.99	8860.59	9452.52	10135.8	10244.6	10211.2
CLSPN	-0.172717	0.000249678	6207.88	5940.08	6256.26	7113.62	6784.19	6920.76
FAM111A	-0.172703	0.00112955	5378.04	5947.37	5918.5	6473.77	6490.92	6568.51
TMEM59	-0.172248	0.00727115	4013.81	4522.05	4658.61	5034.11	5096.68	4839.09
AC010441.1	-0.172072	0.0073008	4224.51	3913.13	3777.75	4491.78	4740.77	4270.15
PNO1	-0.172027	0.00396528	2688.43	2559.75	2673.3	3005.07	3011.5	2956.65
TNFRSF21	-0.171728	0.00147984	5627.58	5240.45	5037.63	5949.4	6035.35	6006.76
ALDH3B1	-0.171423	0.00173477	6535.1	6176.76	5945.37	6912.6	6811.71	7382.9
DICER1	-0.170994	0.00141129	4304.55	4582.52	4495.49	5207.76	5049.23	4878.11
ZWILCH	-0.170663	0.00449246	3872.57	4061.19	4306.46	4711.62	4726.53	4420.08
RP11-227G15.3	-0.170573	0.00130883	3746.62	3677.49	3585.84	4205.21	4164.67	4071.94
SLC15A4	-0.170247	0.00637568	2440.07	2451.31	2456.45	2875.9	2717.28	2722.5
SRSF6	-0.170094	3.42e-05	9018.72	9096.23	9307.63	10519	10336.7	10083.8
ZDHHC5	-0.169959	2.39e-05	10770.2	10375.6	10645.2	11744.8	12240.6	11874.9
FBXO45	-0.16919	0.0098103	3267.55	3551.32	3603.11	4065.78	3692.96	4041.13
PRDX5	-0.169173	0.000176295	8713.86	9325.62	8729.02	10062.2	10246.5	9888.71
ATP6V0A2	-0.169103	0.00390814	3618.32	3814.08	3968.7	4440.45	4275.71	4173.61
PPP6R3	-0.168468	0.000240361	6870.57	6540.65	6867.5	7654.24	7763.66	7446.57
ENDOD1	-0.168382	0.0087295	2514.23	2496.15	2582.15	2845.96	2991.57	2748.18
AMD1	-0.168134	0.0017018	9816.78	9767.71	11014.7	11812.4	11354.1	11373.7
PLB1	-0.168085	0.00927677	2315.3	2210.45	2213.68	2570.52	2478.11	2568.46
MRPS23	-0.16803	0.00156525	4893.09	5019.4	5259.29	5878.4	5500.05	5745.9
CTSH	-0.167996	0.00156666	5628.76	5861.88	5509.73	6127.33	6691.18	6366.2
FNDC3A	-0.167712	0.00531599	4524.66	4747.26	5201.72	5495.18	5370.03	5490.19
CDA	-0.167583	0.00974657	2438.89	2309.51	2270.29	2605.59	2691.66	2632.13
C12orf29	-0.167234	0.00950349	2308.24	2478.42	2470.84	2718.5	2788.47	2696.83
MKNK2	-0.16718	0.000666136	11876.7	11204.5	11018.5	12195.6	12873.6	13363
FRY	-0.167124	0.00306125	3075.69	3051.89	3024.5	3444.75	3363.62	3517.38
ADPGK	-0.166902	4.61e-05	10096.9	9550.83	9861.29	11026.3	11003.9	11184.7
CNPY2	-0.166575	0.000159689	7209.57	6885.77	6909.72	7768.01	7918.37	7959.03
PPARGC1B	-0.166562	0.0051989	2589.56	2556.62	2626.29	2881.89	2965	2924.81
CTSG	-0.166473	3.51e-06	84602	83152.7	79703.1	90561.8	94476.6	93266.5
ALG8	-0.166342	0.0067034	2766.12	2820.41	2891.12	3277.09	3234.54	3055.24
PSME2	-0.166279	0.000731159	5405.11	5408.32	5778.41	6243.66	6259.34	6190.58
HIATL1	-0.166065	0.00185034	5057.88	5529.26	5291.92	5895.51	5842.68	6161.83
PRKAA1	-0.166014	0.000600072	9251.78	9646.76	9979.31	11296.6	10777.1	10445.3
LAMP1	-0.165864	5.82e-05	20405.7	20263.2	19590.2	21715.5	22598.1	23472.5
TUBA1A	-0.165427	0.00314845	50478.7	45521.8	42542.6	50114.4	52643.9	53341.9
ATP6V1C1	-0.165076	0.000304642	5733.52	5963.01	6007.74	6697.89	6611.45	6609.59
MAGED2	-0.164624	0.00057135	7268.42	6823.21	6695.74	7845.85	7755.12	7772.12
DOK2	-0.164557	0.00730694	3379.37	3312.55	3047.53	3628.66	3682.52	3660.13
CD109	-0.164129	0.00316537	4750.66	4778.54	5248.74	5587.56	5489.61	5564.13
AEN	-0.163522	0.00311263	5624.05	5296.75	5045.31	5950.26	6139.75	5865.03
LLPH	-0.163007	0.00126381	5028.45	5076.75	5045.31	5870.7	5451.65	5703.8
SOD2	-0.162611	9.3e-05	10975	11097.1	10461	12017.7	12347.8	12142.9
C11orf24	-0.162445	0.00653081	3220.47	2987.24	3041.77	3526.87	3401.59	3472.19
PYGO2	-0.162263	0.0033206	4734.18	4406.31	4689.32	5325.8	4982.79	5234.47
MFSD1	-0.161561	3.5e-05	10693.7	10375.6	10432.2	11946.7	11631.3	11734.2
OCIAD1	-0.161302	0.0051989	4215.09	4549.16	4469.58	5037.53	5116.62	4717.91
CLN6	-0.160885	0.00868267	7430.85	6710.61	6432.82	7597.78	7460.9	8059.67
SEC23B	-0.16076	0.000454037	6711.66	7064.07	6909.72	7934.82	7614.66	7647.86
CYBRD1	-0.16072	0.000142529	7667.45	7798.11	7867.35	8854.38	8764.97	8534.13
ELK3	-0.160564	0.00491938	5533.41	5918.18	6100.82	6745.79	6739.58	6228.58
VANGL1	-0.160052	0.00896909	3088.64	2989.33	3194.34	3490.94	3340.84	3586.18
YTHDF1	-0.15948	0.00870539	4548.21	4243.66	4495.49	5095.7	4651.56	5169.77
TMEM245	-0.159474	0.00202302	4803.63	4746.22	5024.2	5354.03	5612.05	5378.25
CAST	-0.159344	0.00276392	3832.55	3865.17	4029.15	4342.93	4463.63	4347.17
TYW3	-0.159068	0.00668309	2695.49	2714.06	2752.95	3075.21	3069.4	3014.16
SEC61G	-0.159024	0.00319005	4816.58	4867.17	5225.71	5715.02	5535.17	5469.65
SLC8B1	-0.158635	0.00555101	4220.98	3935.03	3962.94	4380.57	4526.27	4681.96
NIPA2	-0.158315	0.000727654	8002.91	8176.6	8516.96	9521.61	9171.18	8958.27
CDR2	-0.15727	0.0069658	3438.23	3191.6	3225.05	3661.17	3695.81	3680.67
PIK3R2	-0.157	0.00163986	14868.8	13639.1	13309	15217	15502.7	16063.9
AP1G2	-0.156843	0.00940676	2895.6	2885.06	2748.15	3156.48	3139.63	3258.58
ARL8A	-0.156789	0.003504	3826.66	3678.53	3790.22	4296.74	4128.6	4215.72
MINOS1-NBL1	-0.156279	0.00985357	4136.23	4065.36	4525.24	4768.93	4882.19	4606.99
FTSJ2	-0.156053	0.00115694	7393.19	7468.63	8009.36	8608.03	8563.76	8401.65
FAM98A	-0.155981	0.00388023	5786.49	6315.44	6430.9	7049.46	6794.63	6896.11
CASC4	-0.15598	0.000515544	7627.43	7735.55	7968.1	8953.61	8566.61	8551.59
SCYL2	-0.155425	0.00690209	4667.09	5004.8	5249.7	5590.98	5661.4	5449.11
RBFA	-0.155369	0.00980926	3113.36	3106.11	2895.92	3388.29	3404.43	3405.44
CBX6	-0.155273	0.00180545	8545.54	7995.17	7820.33	9213.66	9204.4	8794.98
NCBP2	-0.15512	0.00741511	4429.32	4676.36	4876.43	5318.96	5327.32	4998.27
DDX3X	-0.155071	7.77e-05	21640.5	22379.8	23177	25475.9	24897.8	24624.7
ZFP91	-0.15466	0.000105118	9568.42	9696.81	9885.28	10765.4	10764.7	11000.9
KRAS	-0.154631	0.00314845	5772.36	6324.82	6159.35	6931.42	6853.47	6617.8
HTATIP2	-0.154548	0.00788284	2833.21	2788.09	2776.94	3150.49	3134.89	3103.51
PDPK1	-0.154103	0.00423064	4292.78	4202.99	4216.26	4551.66	4755.96	4896.6
HERC2P3	-0.153876	0.00893993	2899.13	2849.61	2918.95	3153.05	3240.24	3297.61
PTPLAD1	-0.153588	3.85e-05	14559.2	14095.8	14664.8	15980	16245.8	16059.8
FMNL3	-0.152755	0.00844843	3507.67	3350.09	3524.43	3741.58	3881.83	3973.35
EPDR1	-0.15266	0.000209015	8068.83	8124.46	8025.67	8842.41	9096.21	9050.7
RFWD2	-0.151494	0.00863661	3748.97	3729.62	3605.03	3963.13	4121.01	4282.47
UBA3	-0.151337	0.00455671	4394.01	4359.39	4545.39	4796.3	4927.74	5108.16
SATB2	-0.151244	0.00269481	5117.91	4873.43	4913.85	5536.24	5419.38	5651.42
EDEM3	-0.150714	0.000551003	13162	13453.5	14279.1	15253.7	15336.6	14935.2
DNTTIP2	-0.150457	0.000612803	6775.23	6932.69	7076.68	7749.19	7727.6	7658.13
NUP85	-0.15014	0.00971741	4178.61	4089.34	4365.95	4801.44	4811.95	4467.33
C1orf63	-0.149738	0.00876424	3959.67	4165.46	4189.39	4690.23	4655.35	4374.9
TIMMDC1	-0.149677	0.00306458	4442.27	4357.31	4523.32	4890.4	4914.46	5028.05
MCL1	-0.149654	0.000721179	14692.2	15653.6	15551.4	17574.5	16443.2	17037.5
SFT2D2	-0.149643	0.00141683	6351.48	6627.19	6661.19	7120.46	7422.94	7315.12
CARS2	-0.149351	0.00342193	5141.45	4926.6	5154.7	5529.39	5818	5594.94
TOR3A	-0.149294	0.000881329	8646.77	8145.32	8590.85	9550.69	9250.91	9423.49
VPS18	-0.149098	0.00683181	4588.23	4296.83	4408.17	4839.93	5111.87	4844.22
MYO1F	-0.14908	0.000436095	19690.1	18697.1	18204.6	20502.6	21003.7	21395.9
CIRH1A	-0.149028	0.00359593	5214.43	4847.36	5018.44	5532.81	5627.23	5616.51
MTAP	-0.148918	0.00110761	5965.4	5981.78	6116.17	6573	6748.12	6767.74
SIRT7	-0.148836	0.00573779	7500.3	7069.28	6656.39	7853.55	7981.96	7777.25
LRRC58	-0.148787	0.00910401	17227.6	18600.1	20130.4	21400.7	20991.3	19915
RNF126	-0.14825	0.00398531	5941.86	5830.6	5531.8	6448.96	6228.96	6561.32
WASH5P	-0.147755	0.00602242	4634.13	4831.72	4645.18	5020.42	5372.87	5302.25
S100A6	-0.147355	0.000224438	19666.5	20711.5	19986.5	22996.9	22218.5	21785.1
ETF1	-0.147312	0.000248737	11337.6	11424.5	11704.6	12945	12875.5	12436.6
TPCN1	-0.146896	0.00828327	5107.31	5020.44	4841.89	5693.63	5258.98	5683.26
PRDM2	-0.146614	0.00765871	3950.25	3937.11	3988.85	4567.91	4269.07	4358.47
RUNX2	-0.146473	0.00646825	4696.52	4652.38	4875.47	5433.59	5070.11	5300.2
WRAP73	-0.146452	0.00387128	6129.01	5755.52	5754.42	6525.95	6377.97	6680.45
RALA	-0.146077	0.0030079	5473.38	5648.13	5758.26	6377.96	6094.19	6268.63
STAT2	-0.145681	0.00171687	5449.84	5479.22	5627.76	6130.75	6110.33	6129.99
MOB1A	-0.145666	0.00248033	13011.4	13531.7	14335.7	15600.2	15061.3	14702.1
C19orf10	-0.144991	6.07e-05	19425.2	18926.5	18755.4	21331.4	20755.9	21163.8
ZFYVE26	-0.144501	0.00462385	4282.19	4201.95	4304.54	4691.09	4810.06	4681.96
SURF4	-0.144365	0.000279196	19326.3	18456.3	18453.1	20698.4	20288	21295.3
WDR1	-0.143874	6.78e-05	28400.4	26949.8	27287.7	30250.8	30424.5	30785.5
FAM105B	-0.143465	0.00235692	5644.06	5542.82	5774.57	6185.49	6279.27	6327.17
NGRN	-0.143318	0.00404922	5340.37	5091.34	5389.79	5768.91	5901.52	5859.9
ZNF638	-0.143307	0.00820813	5841.81	6180.93	6503.83	6984.45	6751.92	6806.77
SRSF7	-0.142992	0.00241881	12998.4	14151.1	14123.6	15574.5	15303.3	14830.5
TRPM2	-0.142876	0.00178032	11914.3	11581.9	11137.5	12403.5	12727.5	13208.9
RRP36	-0.142763	0.00160298	9540.17	9130.64	9273.09	10397.6	9942.81	10589.1
COL4A2	-0.142487	0.00498678	9575.48	8864.76	8582.21	9941.62	9947.55	10025.3
FAM168B	-0.142298	0.000260917	12795.9	13083.4	13280.2	14160.5	14585.8	14567.6
ARL8B	-0.1419	0.000362598	13065.5	13783	13664	14972.3	15026.2	14799.7
DYNLL1	-0.141312	0.000824156	8730.34	9117.08	8991.94	9837.25	10038.7	9797.31
ASCC3	-0.141036	0.000345021	13142	13253.3	13814.6	14915.8	14789.9	14728.8
SCAF1	-0.141002	0.000759545	9094.06	8871.01	8730.94	9724.34	9831.76	9944.16
SSR3	-0.140943	0.00557396	13320.9	14129.2	15139.8	15846.5	15713.4	15560.7
ARPC4-TTLL3	-0.140617	0.0013393	10059.3	10483	9986.99	11555.8	11172.8	11004
UBE4A	-0.140524	0.00352599	5913.61	5866.05	5956.88	6725.26	6342.86	6537.7
ARHGAP1	-0.140328	0.00342213	13233.8	12807.1	12307.2	13512.1	14237.5	14635.4
PDXK	-0.140261	0.00414026	12586.4	11791.5	11309.2	13350.4	12921.1	13164.7
FUBP1	-0.139735	0.00369925	5350.97	5164.33	5342.77	5887.81	5849.32	5781.85
MAPRE1	-0.139514	0.000899406	10762	11204.5	11419.6	12311.1	12138.1	12417.1
KCTD20	-0.139304	0.000453297	13107.9	13424.3	13783.9	14637	14833.5	15031.8
CLEC11A	-0.139304	0.00127525	12339.2	12612.1	11733.4	13322.2	13534.2	13639.2
LAMP2	-0.139118	0.00327359	13310.3	13679.8	14660	15687.4	15209.4	15102.6
PDE12	-0.138877	0.00622155	5893.6	5816	6080.66	6717.56	6631.38	6298.42
HSPH1	-0.138603	0.000116958	15088.9	15286.5	15482.3	16832.8	16771.6	16967.6
SF3B5	-0.138346	0.00202546	7448.51	7238.2	7141.93	7934.82	8170.83	7975.46
SLC39A11	-0.137647	0.00628494	6167.86	5874.39	5859.01	6504.56	6788.94	6454.52
PCNA	-0.137604	5.94e-05	29797.6	30581.4	29366.1	33071.1	32692.8	33111.6
VKORC1L1	-0.137558	0.00159324	11035	10894.8	11638.4	12454.8	12408.6	12153.2
FOXK1	-0.13738	0.00311134	8825.68	8885.61	9499.54	10081.9	10020.6	9911.3
ANXA5	-0.13687	0.00657526	5967.75	6253.92	6399.24	7001.56	6832.59	6705.1
SLC25A1	-0.136778	0.00798061	9172.92	8736.51	8668.57	9308.61	9766.27	10238.9
PITPNC1	-0.13669	0.00296478	7093.03	6863.88	7107.38	7841.58	7830.1	7542.08
RP11-302B13.5	-0.136414	0.00212823	10094.6	9418.41	9898.71	10775.6	10712.5	10915.7
NAA50	-0.136412	0.00204537	23633.2	25393.1	25670.8	28135.4	27464.2	26706.4
BAZ1A	-0.136125	0.00518936	8551.43	8995.09	9342.17	9684.99	9880.17	10078.7
ARID3A	-0.136121	0.00834617	8250.1	7936.78	7623.62	8473.73	9101.9	8667.64
CALU	-0.135744	0.00412733	11987.3	12841.5	13271.5	13908.2	14088.5	13985.3
ANKLE2	-0.135593	0.0026435	8839.81	8704.19	8554.38	9906.54	9349.62	9476.89
HSH2D	-0.135438	0.000764501	9302.4	9452.82	9408.38	10244.4	10477.2	10277.9
STK4	-0.135303	0.00645852	5940.68	6273.73	6003.9	6539.64	6680.74	6851.95
RBM6	-0.135296	0.00149567	9520.16	9778.13	9785.49	10950.1	10619.5	10443.3
ACTR1A	-0.135238	0.00767316	8252.45	8681.25	7828	9046.85	9174.98	9051.73
TACC1	-0.134036	0.00132338	13596.4	13589.1	14273.3	14982.6	15045.2	15572
ORAI2	-0.133894	0.00482153	9148.2	8756.32	8444.99	9551.55	9852.64	9576.51
NOP2	-0.133567	0.003716	5883.01	5788.89	5855.17	6354.87	6422.58	6498.68
SKP1	-0.132768	0.00732667	8158.28	8597.83	8746.29	9404.42	9621.06	9017.84
TMEM127	-0.13255	0.00511519	6958.85	6828.43	6701.49	7289.83	7550.12	7678.67
BST2	-0.132035	0.00230842	16669.7	16107.1	15449.7	17401.7	17492.9	18064.4
NOMO3	-0.132027	2.43e-05	33342.9	33390.4	33431.7	36543.3	36672.4	36684.4
KIAA0319L	-0.132	0.00919535	5558.13	5291.54	5362.92	5857.02	5865.46	6094.05
ATP6V1A	-0.131774	0.00847957	6028.96	5999.51	6320.55	6610.64	6912.32	6642.45
HSD17B4	-0.13109	0.00128743	11489.4	11274.4	11828.4	12687.5	12752.2	12518.8
FIBP	-0.131087	0.00663728	6370.31	6357.14	6044.2	6900.62	6779.44	6926.92
DNAJA2	-0.131057	0.0086688	6007.77	6214.3	5794.72	6661.96	6526.98	6593.16
PARVG	-0.130477	0.00196472	11071.5	11265	10619.3	12047.6	12043.2	12054.6
YKT6	-0.13019	0.00160298	9732.03	9895.96	10047.4	10659.3	10944.1	10945.5
COX7A2	-0.129964	0.00308752	7283.72	7296.59	7481.61	8139.26	7958.23	8099.72
CAND1	-0.129738	0.000961561	17832.6	17242.6	18303.4	19693.3	19385.4	19429.3
ZDHHC3	-0.129053	0.00237248	9701.43	9400.69	9361.36	10197.4	10468.6	10523.4
NFIC	-0.129002	0.0040442	9702.6	9234.9	9468.83	10170	10674.6	10287.2
MAT2A	-0.128699	0.000755646	20205.6	20953.4	21072.7	23120.1	22257.4	22781.3
LGALS9	-0.128668	0.00603598	12159.2	12122	11249.8	12711.4	13063.5	13160.6
STAT6	-0.128134	0.00408992	17786.7	16539.8	16662.6	18238.3	18475.2	19131.5
CD68	-0.127107	0.00195344	20477.5	20044.2	19012.5	21689	21653.8	21789.3
AC015987.2	-0.126666	0.00927677	7427.32	7519.72	7780.99	8411.28	8482.14	7984.7
MTATP6P1	-0.126277	0.000383313	40494.8	41082.1	41272.1	44609.8	43669.2	46010.4
SCARB1	-0.125776	0.00221449	17906.8	17449	16708.6	18781.5	18985.9	19139.7
NDUFA4	-0.124957	0.00622249	12692.4	11659.1	12071.1	13416.3	13222	13160.6
CD93	-0.124802	6.37e-05	48609.5	47717.7	48073.4	52242.7	52825.2	52558.3
SPN	-0.123479	0.000126852	33591.3	33117.2	33537.2	36175.4	36604.1	36555
CAMK2G	-0.12087	0.0092729	7875.79	7544.74	7424.03	8342.85	8255.3	8290.74
TUG1	-0.120261	0.00566725	9570.77	9558.13	9818.11	10744	10253.2	10528.5
ZWINT	-0.120189	0.00433114	9143.49	9148.36	8859.52	9891.15	9841.25	9828.12
RER1	-0.119486	0.00820145	7501.48	7313.27	7315.61	8150.38	8055.04	7879.95
RAP1B	-0.118955	0.00513543	13197.3	13538	13594.9	14986.8	14750	14139.3
PLEKHB2	-0.118868	0.00142716	30858.1	29568	29339.2	32741	32766.8	32099
ATP5L	-0.118739	0.00531471	8826.86	8856.42	8966.99	9807.32	9703.63	9477.92
PNRC2	-0.118504	0.00598995	12767.7	12714.3	13285.9	14426.5	14019.2	13720.3
UBASH3B	-0.118308	0.0027558	18287	18483.4	19123.8	20662.5	20225.4	19883.2
BCL2L1	-0.117473	0.00254652	12943.1	12622.5	12526.9	13767	13799	13817.9
NOMO2	-0.11532	0.00047569	30945.2	31495.9	31156.6	33641.7	34093.7	33768.9
SIRPA	-0.113881	0.00823784	11248.1	11131.5	10784.4	11709.8	12102	12138.8
HNRNPAB	-0.113513	0.00863661	30655.7	29069.6	28040	31349.2	31776	31985
ADAR	-0.112801	0.00106367	37076.6	35835.4	37143.2	39572.3	39853.8	39721.2
BYSL	-0.112504	0.00854144	8054.7	8183.9	8053.5	8760.29	8758.33	8789.85
WDR82	-0.111653	0.0041349	23606.2	22604	23048.4	24521.3	24853.2	25566.5
RCBTB2	-0.105876	0.0069658	18449.4	19403	19179.5	20542.8	20350.7	20572.3
HNRNPH1	-0.104186	0.00530096	45929.3	46077.6	47434.4	51288	49995.9	48784.2
RRM2	-0.103968	0.00766263	51592.2	54327.1	55320.9	57914.9	58063.3	57551.5
TALDO1	-0.10273	0.00877986	18091.6	17286.4	17505.1	19027.8	18814.1	19013.3
NOMO1	-0.102377	0.00273688	32260	32826.3	33058.4	34846.1	35271.5	35360.7
SUGP2	-0.0984941	0.00923666	18003.3	18292.6	18586.5	19587.3	19783.1	19463.2
PDIA6	-0.0966309	0.00977866	38244.2	38877.9	40303	41954.6	42188.6	41564.6
TGOLN2	-0.096355	0.00704626	26234.6	25909.2	25872.3	27713.7	27511.7	28265.3
DDX5	-0.0948125	0.0081577	35434.6	35299.5	35490.9	38754.5	37466.8	37329.4
RPL7L1	-0.0905486	0.0087743	38808.1	39160.5	39673.5	41832.3	42236	41308.9
