# Supplementary material for: The splicing factor RBM25 controls MYC activity in acute myeloid leukemia
Source: Nat Commun. 2019 Jan 11;10:172. doi: 10.1038/s41467-018-08076-y (PMC6329799; doi:10.1038/s41467-018-08076-y)
Supplement: Supplementary file 6 — Supplementary Data 3 [file 41467_2018_8076_MOESM6_ESM.xlsx]

## Sheet: Dif expressed isoforms
Supplementary Data 3: Differentially expressed isoforms between shRBM25 and shScr transduced U937 cells
Isoform_id	Gene_name	shScr_value	shRBM25_value	log2 foldchange	Adj q value	IF_shScr	IF_shRBM25	dIF	dIF Normalized * 100	ESI	MEE	MESI	IR	A5	A3	ATSS	ATTS
TCONS_00068946	ZC3H13	2.15263	6.06822	1.49518	0.0103752	6.982	17.7845	10.8025	154.719	1	0	0	2	2	1	0	0
TCONS_00008874	RCSD1	5.34269	14.448	1.43524	0.0103752	8.1743	20.6341	12.4598	152.427	1	0	0	0	0	0	0	0
TCONS_00140128	FRG1B	2.37805	5.61717	1.24007	0.0103752	20.1499	40.364	20.2141	100.319	1	0	0	1	0	0	0	1
TCONS_00056490	IFT81	0.689678	1.96172	1.50812	0.0103752	16.074	29.9606	13.8866	86.3917	0	0	0	0	1	0	0	1
TCONS_00134866	BIN1	0.338407	1.23476	1.8674	0.0103752	13.8353	25.2035	11.3682	82.1681	1	0	0	0	0	0	0	0
TCONS_00126456	BBS5	1.78006	3.14636	0.821757	0.0103752	47.4579	83.4674	36.0095	75.8767	1	0	0	0	0	0	1	0
TCONS_00167623	BCL6	1.64655	3.01279	0.87166	0.0190741	22.4719	39.4431	16.9712	75.5219	0	0	0	0	0	0	0	0
TCONS_00195333	HSF2	1.17148	2.1524	0.87761	0.0103752	29.527	51.7963	22.2693	75.4201	0	0	0	0	0	0	0	1
TCONS_00228268	ZNF189	0.783359	1.65191	1.07639	0.0264727	19.9277	34.026	14.0983	70.7473	1	0	0	0	0	0	1	0
TCONS_00193209	PPARD	2.54396	7.70694	1.59908	0.0103752	11.424	19.3422	7.9182	69.312	1	0	0	0	1	0	0	0
TCONS_00193842	VEGFA	10.8165	22.9613	1.08596	0.0328422	12.0045	19.7199	7.7154	64.2709	2	0	0	0	1	1	1	0
TCONS_00103874	NF1	2.3495	3.75132	0.675046	0.0103752	37.5219	61.0735	23.5516	62.7676	1	0	0	0	0	0	0	0
TCONS_00013964	ZNF436	0.423504	1.03126	1.28396	0.0103752	13.0583	20.8568	7.7985	59.7206	0	0	0	0	0	0	1	0
TCONS_00228267	ZNF189	0.805412	1.54476	0.939588	0.0328422	20.4887	31.819	11.3303	55.3002	0	0	0	0	0	1	1	0
TCONS_00079291	BTBD7	2.57749	3.76917	0.548282	0.0103752	47.8787	73.723	25.8443	53.9787	1	0	0	0	0	0	0	0
TCONS_00230112	C9orf86	5.53924	13.8022	1.31713	0.0103752	15.8789	22.3817	6.5028	40.9525	1	0	0	0	0	0	0	0
TCONS_00026718	RPS24	640.104	958.595	0.582616	0.0328422	30.2895	42.2836	11.9941	39.5982	1	0	1	0	1	1	1	1
TCONS_00104736	NPEPPS	9.00162	16.3525	0.861254	0.0103752	37.3401	51.7969	14.4568	38.7166	1	0	0	0	2	3	1	0
TCONS_00152116	RP1-222E13.10.1	3.769	6.36948	0.756996	0.0103752	26.5971	36.8581	10.261	38.5794	0	0	0	0	1	0	0	0
TCONS_00013069	SLC2A5	3.62453	6.98619	0.946712	0.0448533	8.4084	11.4882	3.0798	36.6277	1	0	0	2	0	0	1	1
TCONS_00096335	IRF8	16.0408	32.3982	1.01417	0.0328422	9.1686	12.3697	3.2011	34.9137	1	0	0	0	2	1	1	0
TCONS_00228928	RABEPK	3.35207	5.32844	0.668662	0.0390845	39.4926	53.1144	13.6218	34.492	0	0	0	0	0	1	0	0
TCONS_00139676	LAMP5	30.0242	44.0353	0.552538	0.0190741	38.9753	51.5151	12.5398	32.1737	1	0	0	1	0	0	1	0
TCONS_00120111	ZNF160	1.97692	3.47502	0.813769	0.0103752	47.4221	62.6517	15.2296	32.115	1	0	0	0	0	0	0	0
TCONS_00021697	GLUL	55.5107	105.821	0.930784	0.0448533	10.0216	13.2277	3.2061	31.9919	0	0	1	0	2	2	0	0
TCONS_00200709	TUBE1	1.62546	2.99616	0.882269	0.0103752	11.7016	15.4271	3.7255	31.8375	1	0	0	1	0	0	1	0
TCONS_00221552	FBXO16	3.26156	9.67209	1.56827	0.0103752	50.9884	66.7528	15.7644	30.9176	1	0	0	0	0	0	1	0
TCONS_00155741	FLNB	9.26522	14.0425	0.5999	0.0103752	41.9702	54.7105	12.7403	30.3556	3	0	0	0	0	0	0	0
TCONS_00216645	BNIP3L	7.24142	15.8845	1.13328	0.0103752	28.5976	37.1301	8.5325	29.8364	0	0	0	0	0	0	0	0
TCONS_00182176	LMNB1	2.68967	4.52556	0.750671	0.0103752	23.0349	29.4141	6.3792	27.6936	0	0	0	0	2	0	0	0
TCONS_00022302	CHI3L1	15.3414	9.50077	-0.691318	0.0103752	24.518	30.977	6.459	26.3439	1	0	0	0	0	0	1	1
TCONS_00099188	HIRIP3	11.2926	20.8618	0.885487	0.0103752	32.7929	40.8313	8.0384	24.5126	0	0	1	0	1	0	0	0
TCONS_00191273	SNRNP48	7.04044	11.6754	0.729738	0.0103752	54.0657	67.1517	13.086	24.2039	0	0	1	0	0	0	0	0
TCONS_00187899	CCDC112	1.63742	2.80345	0.775777	0.0448533	47.1311	57.7705	10.6394	22.5741	0	0	0	0	0	0	0	0
TCONS_00181200	COX7C	48.7745	114.346	1.2292	0.0103752	24.2345	29.6505	5.416	22.3483	0	0	0	0	1	0	1	1
TCONS_00023494	EGLN1	5.62239	9.66088	0.780972	0.0103752	47.6841	58.2023	10.5182	22.0581	1	0	0	0	0	0	0	0
TCONS_00114949	SUPT5H	21.6499	29.4149	0.442185	0.0103752	68.1951	82.7973	14.6022	21.4124	0	0	0	1	0	1	0	0
TCONS_00232407	SEMA4D	5.6153	9.98098	0.829818	0.0103752	38.5195	46.1589	7.6394	19.8326	0	0	2	0	0	1	0	1
TCONS_00151281	RBFOX2	3.45777	5.18405	0.58424	0.0103752	48.558	57.6575	9.0995	18.7394	0	0	0	0	0	2	0	0
TCONS_00157322	U6	3.33943	10.6609	1.67465	0.0103752	61.5786	73.0654	11.4868	18.6539	1	0	0	0	0	0	0	0
TCONS_00101840	HSDL1	5.45434	7.25831	0.412228	0.0190741	72.6969	86.1337	13.4368	18.4833	0	0	0	0	0	0	0	0
TCONS_00164396	IFT57	9.14825	12.9709	0.503714	0.0328422	32.4144	38.1892	5.7748	17.8155	0	0	0	0	1	0	0	0
TCONS_00013821	ECE1	2.74574	4.75946	0.793603	0.0103752	52.1435	61.2818	9.1383	17.5253	1	0	0	0	0	1	0	0
TCONS_00004727	CTH	0.756231	1.28097	0.760335	0.0103752	23.7965	27.5535	3.757	15.788	0	0	0	0	0	0	0	0
TCONS_00178678	AF146191.4.1	0.695596	1.14952	0.724706	0.0103752	23.4495	26.8611	3.4116	14.5487	0	0	0	0	0	0	0	0
TCONS_00161984	LZTFL1	3.71326	5.75406	0.631895	0.0103752	38.333	43.8471	5.5141	14.3847	0	0	0	0	1	0	0	0
TCONS_00008172	IFI16	13.9245	19.1116	0.456823	0.0103752	55.921	63.8294	7.9084	14.1421	0	0	1	0	0	1	1	1
TCONS_00051469	RP11-59H1.3.1	7.76488	13.5129	0.799303	0.0103752	67.2988	76.7808	9.482	14.0894	1	0	0	1	0	0	0	0
TCONS_00023887	AKT3	2.0195	3.43117	0.764703	0.0264727	24.9933	28.5026	3.5093	14.041	1	0	0	0	0	0	1	1
TCONS_00176881	TIFA	0.940223	1.70482	0.858543	0.0328422	16.6043	18.8943	2.29	13.7916	0	0	0	0	0	0	0	0
TCONS_00075563	RNASE1	11.8513	8.09426	-0.550078	0.0190741	59.3262	67.0277	7.7015	12.9816	1	0	0	0	0	0	0	0
TCONS_00220439	C8orf33	22.695	31.6329	0.479054	0.0103752	60.8646	68.7468	7.8822	12.9504	0	0	0	0	1	0	0	0
TCONS_00129365	EIF4E2	15.5073	24.8357	0.679461	0.0264727	41.8293	47.0086	5.1793	12.382	1	0	0	0	0	0	1	1
TCONS_00093683	GPT2	12.1342	16.181	0.415227	0.0103752	47.9679	53.8889	5.921	12.3437	0	0	0	0	1	2	1	0
TCONS_00212402	CDK6	13.7316	21.3026	0.633535	0.0103752	51.9469	58.0881	6.1412	11.8221	0	0	0	0	0	0	1	0
TCONS_00157307	CHCHD6	14.6546	21.0581	0.523023	0.0190741	70.5967	78.9121	8.3154	11.7787	1	0	0	0	0	0	0	0
TCONS_00185479	MYO10	2.81055	4.44895	0.662611	0.0103752	68.7038	76.3521	7.6483	11.1323	0	0	0	0	0	0	1	1
TCONS_00039220	PPME1	8.81988	12.1223	0.458827	0.0390845	80.8525	87.6693	6.8168	8.43116	1	0	0	0	0	0	0	0
TCONS_00119493	BBC3	3.30811	5.84358	0.820846	0.0103752	43.2607	46.8074	3.5467	8.19843	0	0	1	0	0	0	0	0
TCONS_00201377	NHSL1	3.40768	5.58941	0.713907	0.0103752	65.8312	70.9144	5.0832	7.72157	0	0	0	0	0	0	1	1
TCONS_00215722	TNKS	5.86747	7.48013	0.350324	0.0328422	69.4808	74.7042	5.2234	7.51776	0	0	0	0	1	0	0	0
TCONS_00198254	HLA-DRB1	18.833	27.1009	0.525076	0.0103752	36.5003	39.2253	2.725	7.46569	1	0	0	0	0	0	0	0
TCONS_00089154	BCL2A1	10.3489	7.33681	-0.496245	0.0103752	83.9538	89.7275	5.7737	6.87723	1	0	0	0	0	0	0	0
TCONS_00026473	DDIT4	77.597	255.223	1.71768	0.0103752	81.147	86.5521	5.4051	6.66087	0	0	0	0	1	0	0	0
TCONS_00054944	LYZ	977.291	645.839	-0.597613	0.0103752	46.6931	49.7208	3.0277	6.48426	0	0	0	0	1	0	0	0
TCONS_00045139	PATL1	20.2643	26.3914	0.381124	0.0103752	85.3564	90.8338	5.4774	6.41709	0	0	0	0	0	0	1	0
TCONS_00137031	SF3B1	106.165	137.758	0.375824	0.0103752	64.0324	68.0542	4.0218	6.28088	3	0	0	0	1	0	0	0
TCONS_00232849	CORO2A	6.98594	4.91969	-0.505885	0.0103752	80.5169	85.5417	5.0248	6.24068	0	0	0	0	0	0	1	1
TCONS_00205159	NCF1	48.5412	23.3389	-1.05647	0.0448533	72.2377	76.6728	4.4351	6.13959	0	0	0	0	2	2	0	1
TCONS_00181196	COX7C	109.587	222.533	1.02194	0.0103752	54.4504	57.7039	3.2535	5.97516	0	0	0	0	0	0	0	0
TCONS_00146994	MED15	10.9241	18.21	0.737217	0.0103752	39.5424	41.8779	2.3355	5.90632	2	0	0	1	0	1	1	0
TCONS_00221551	ZNF395	3.3314	8.48416	1.34864	0.0103752	38.5695	40.7003	2.1308	5.52457	0	0	1	0	1	1	1	0
TCONS_00171208	SPP1	10.5039	5.4548	-0.945333	0.0103752	65.4436	68.5388	3.0952	4.72957	0	0	0	0	1	0	1	1
TCONS_00058819	SLC2A3	12.4081	29.3426	1.24172	0.0103752	86.304	90.0538	3.7498	4.34487	0	0	0	0	0	0	0	0
TCONS_00193223	FANCE	29.9907	44.0117	0.553375	0.0103752	66.1086	68.8113	2.7027	4.08827	0	0	0	0	0	0	1	0
TCONS_00162521	IMPDH2	155.463	196.978	0.341466	0.0448533	68.3324	70.9721	2.6397	3.86303	1	0	0	1	1	1	1	1
TCONS_00123587	HK2	25.3146	40.8487	0.690322	0.0103752	61.7039	64.0439	2.34	3.7923	1	0	0	1	0	0	0	0
TCONS_00114070	IFI30	113.339	75.5466	-0.58521	0.0103752	95.7061	99.3066	3.6005	3.76204	0	0	0	0	0	0	1	0
TCONS_00105939	AC090699.1.1	30.8182	41.0071	0.41209	0.0103752	88.4101	91.671	3.2609	3.68838	1	0	0	0	0	0	1	1
TCONS_00064483	ARPC3	92.7749	156.469	0.754074	0.0103752	41.5117	43.0193	1.5076	3.63175	0	0	0	0	1	2	1	0
TCONS_00014410	FGR	13.0149	6.36981	-1.03084	0.0103752	65.27	67.5211	2.2511	3.4489	0	0	0	0	1	0	0	1
TCONS_00207523	HILPDA	10.3825	23.9268	1.20448	0.0103752	79.8668	82.5839	2.7171	3.40204	0	0	0	0	0	0	1	0
TCONS_00033338	BNIP3	8.9033	25.3293	1.50839	0.0103752	87.4562	90.3746	2.9184	3.33698	0	0	0	0	1	0	0	0
TCONS_00126741	PDK1	6.31357	10.3395	0.711643	0.0103752	42.1484	43.5498	1.4014	3.32492	1	0	0	0	1	0	1	0
TCONS_00211092	TNS3	20.9403	26.9936	0.366337	0.0103752	83.7907	86.5396	2.7489	3.28067	0	0	1	0	0	0	0	0
TCONS_00101035	NQO1	22.8804	14.8064	-0.627891	0.0328422	46.136	47.5527	1.4167	3.0707	0	0	0	0	2	0	1	1
TCONS_00136289	CIR1	12.0938	15.5181	0.359678	0.0264727	88.9276	91.556	2.6284	2.95566	1	0	0	0	0	0	0	0
TCONS_00008469	FCER1G	63.9507	34.1293	-0.905947	0.0103752	82.3311	84.6593	2.3282	2.82785	0	0	0	0	0	0	1	1
TCONS_00014421	IFI6	43.0505	16.0242	-1.42578	0.0103752	12.2516	12.5922	0.3406	2.78005	0	0	0	0	1	0	1	1
TCONS_00157105	FAM162A	22.8447	33.0183	0.531407	0.0264727	56.9213	58.4968	1.5755	2.76786	0	0	0	0	1	1	0	1
TCONS_00170695	IL8	52.6774	19.53	-1.43149	0.0103752	85.8264	87.9088	2.0824	2.42629	0	0	0	0	1	0	0	0
TCONS_00059026	AC091814.2.1	6.52734	9.36539	0.520845	0.0103752	31.8883	32.6573	0.769	2.41154	0	0	0	1	0	0	1	0
TCONS_00133138	DCTN1	29.9047	38.297	0.356857	0.0190741	88.0153	89.8503	1.835	2.08486	0	0	0	0	0	0	0	1
TCONS_00050524	RAD51AP1	15.2376	20.2677	0.411543	0.0390845	59.7759	60.8791	1.1032	1.84556	1	0	0	0	4	0	1	0
TCONS_00063063	PHLDA1	1.89952	1.32176	-0.523181	0.0103752	60.7217	61.7417	1.02	1.67979	0	0	0	1	0	0	0	0
TCONS_00199005	CCND3	199.725	143.174	-0.480251	0.0103752	94.0471	95.506	1.4589	1.55124	0	0	0	0	1	1	1	0
TCONS_00226083	VLDLR	20.3083	30.618	0.592312	0.0103752	85.8045	87.0341	1.2296	1.43303	1	0	0	0	0	0	1	0
TCONS_00002229	SESN2	6.49737	13.2809	1.03142	0.0103752	68.8735	69.7222	0.8487	1.23226	1	0	0	0	0	0	1	0
TCONS_00041380	VWA5A	2.6315	1.2388	-1.08695	0.0103752	29.7493	30.0821	0.3328	1.11868	1	0	0	0	1	0	0	0
TCONS_00096337	IRF8	77.6511	117.33	0.595492	0.0190741	44.384	44.7968	0.4128	0.930065	1	0	0	0	1	1	1	1
TCONS_00148832	ATF4	282.874	389.996	0.463303	0.0103752	97.5525	98.3671	0.8146	0.835038	0	0	0	0	0	0	1	0
TCONS_00081326	CHAC1	1.32344	3.27297	1.30631	0.0103752	51.1679	51.5536	0.3857	0.753793	0	0	0	0	0	1	0	0
TCONS_00006040	CD53	35.7072	27.1206	-0.396827	0.0103752	81.2426	81.8476	0.605	0.744683	1	0	0	0	1	1	1	0
TCONS_00041378	VWA5A	3.31245	1.55327	-1.09259	0.0390845	37.4475	37.7184	0.2709	0.723413	0	0	0	0	0	0	0	1
TCONS_00086012	SRP14	176.126	240.562	0.449799	0.0103752	97.5243	98.197	0.6727	0.689777	1	0	0	0	0	0	0	0
TCONS_00051463	CDKN1B	17.2262	22.7499	0.401256	0.0103752	85.9647	86.5558	0.5911	0.687608	0	0	0	0	0	0	0	0
TCONS_00152852	BHLHE40	18.5028	28.9342	0.645035	0.0103752	93.7805	94.3998	0.6193	0.660372	0	0	0	0	0	0	0	0
TCONS_00164044	GBE1	31.2388	40.5279	0.375575	0.0103752	92.2631	92.6244	0.3613	0.391598	0	0	0	0	1	2	1	1
TCONS_00107604	ALDOC	33.6459	66.833	0.990131	0.0103752	94.5651	94.9241	0.359	0.379633	1	0	0	0	1	1	0	0
TCONS_00148572	LGALS1	879.867	708.158	-0.313215	0.0390845	98.8781	99.1285	0.2504	0.253241	1	0	0	0	0	1	0	0
TCONS_00118608	TYROBP	71.4251	45.4451	-0.652305	0.0103752	80.6699	80.7708	0.1009	0.125078	0	0	0	0	0	0	0	0
TCONS_00106295	NARF	29.8661	39.308	0.396315	0.0103752	85.1323	85.223	0.0907	0.10654	0	0	1	0	1	0	1	0
TCONS_00139285	TRIB3	38.3057	51.1383	0.416845	0.0103752	97.0116	96.9492	-0.0624	-0.0643222	1	0	0	0	0	0	0	0
TCONS_00026761	PPIF	76.8035	59.5724	-0.366528	0.0190741	72.9129	72.77	-0.1429	-0.195987	0	0	0	0	2	1	1	0
TCONS_00019688	S100A4	871.568	697.792	-0.320817	0.0103752	96.4121	96.1523	-0.2598	-0.269468	0	0	1	0	0	1	0	1
TCONS_00014054	FUCA1	26.1792	15.4092	-0.764627	0.0103752	96.0246	95.7557	-0.2689	-0.280032	0	0	0	1	1	0	0	0
TCONS_00212579	ASNS	11.0791	18.5992	0.747397	0.0103752	78.8105	78.5094	-0.3011	-0.382056	1	0	0	0	0	0	1	0
TCONS_00061430	ITGB7	18.6469	10.4905	-0.829847	0.0103752	74.1652	73.8653	-0.2999	-0.404368	0	0	0	0	0	0	0	1
TCONS_00116608	EPN1	50.4249	71.2568	0.498892	0.0103752	74.1846	73.8835	-0.3011	-0.405879	0	0	1	1	0	0	0	0
TCONS_00123893	KDM3A	4.51051	9.3355	1.04944	0.0103752	64.8504	64.5702	-0.2802	-0.432071	1	0	0	0	0	0	0	1
TCONS_00117395	FCER2	84.5856	58.5265	-0.531322	0.0103752	69.6866	69.3645	-0.3221	-0.462212	0	0	0	0	0	1	1	0
TCONS_00042334	CTSD	747.221	592.055	-0.335804	0.0390845	80.9996	80.6117	-0.3879	-0.478891	1	0	0	0	0	1	0	1
TCONS_00014419	IFI6	305.604	110.042	-1.47361	0.0103752	86.971	86.4736	-0.4974	-0.571915	0	0	0	0	1	0	0	0
TCONS_00008141	MNDA	89.7125	65.772	-0.447837	0.0103752	97.5061	96.8666	-0.6395	-0.655856	0	0	0	0	1	0	0	1
TCONS_00219904	CHRAC1	10.5702	14.9806	0.503092	0.0190741	52.8634	52.5141	-0.3493	-0.66076	0	0	0	0	0	1	0	0
TCONS_00026274	SRGN	2808.99	1834.66	-0.61454	0.0103752	97.6408	96.9207	-0.7201	-0.737499	0	0	0	0	0	0	1	0
TCONS_00044932	TNKS1BP1	7.7456	10.7266	0.46974	0.0190741	72.032	71.2149	-0.8171	-1.13436	1	0	0	0	1	0	1	1
TCONS_00010008	TIMM17A	62.2317	49.5638	-0.328364	0.0264727	96.9376	95.7451	-1.1925	-1.23017	1	0	0	0	0	0	0	0
TCONS_00102107	MVD	38.9328	29.6597	-0.392481	0.0103752	54.8057	54.0493	-0.7564	-1.38015	1	0	1	0	1	3	1	1
TCONS_00227812	SYK	38.8502	53.8074	0.469882	0.0103752	96.1517	94.6872	-1.4645	-1.52311	1	0	0	0	0	0	0	0
TCONS_00162473	PRKAR2A	14.6868	19.4975	0.408763	0.0103752	54.7178	53.7644	-0.9534	-1.74239	0	0	0	1	0	1	0	0
TCONS_00227559	PSAT1	67.9119	99.1137	0.545421	0.0103752	85.8244	84.0837	-1.7407	-2.02821	0	0	0	1	0	0	1	0
TCONS_00234086	TOR1A	31.2461	24.5653	-0.347053	0.0448533	92.7275	90.7765	-1.951	-2.10401	0	0	0	1	0	0	0	1
TCONS_00010898	KCTD3	6.62386	9.65665	0.54385	0.0448533	66.8973	65.4715	-1.4258	-2.13133	1	0	0	0	0	1	1	0
TCONS_00190243	HK3	8.5067	4.96829	-0.775851	0.0103752	83.408	81.596	-1.812	-2.17245	0	0	0	0	0	0	0	1
TCONS_00204066	STK17A	93.9299	57.2214	-0.71503	0.0103752	77.0871	75.3332	-1.7539	-2.27522	0	0	0	0	1	0	0	0
TCONS_00224888	NDRG1	133.294	198.026	0.571075	0.0103752	67.2519	65.7099	-1.542	-2.29287	1	0	0	1	1	2	1	0
TCONS_00119682	GYS1	28.0704	36.2133	0.367469	0.0103752	82.6363	80.6757	-1.9606	-2.37257	0	0	0	0	1	2	0	0
TCONS_00234448	NACC2	9.0045	6.23402	-0.530484	0.0328422	61.6468	60.0563	-1.5905	-2.58002	1	0	0	0	0	0	1	0
TCONS_00002228	SESN2	2.93641	5.76742	0.973873	0.0328422	31.1265	30.2779	-0.8486	-2.72629	0	0	0	0	0	0	0	1
TCONS_00230113	C9orf86	22.0224	37.7673	0.778164	0.0103752	63.13	61.2435	-1.8865	-2.98828	1	0	0	0	0	1	1	0
TCONS_00089742	ANPEP	105.057	73.416	-0.517012	0.0103752	75.1637	72.8427	-2.321	-3.08793	1	0	0	0	1	3	1	0
TCONS_00148504	CYTH4	4.94894	3.40839	-0.538028	0.0103752	58.7398	56.81	-1.9298	-3.28534	1	0	0	0	0	0	0	0
TCONS_00203662	GARS	129.581	169.634	0.38857	0.0103752	92.6525	89.5563	-3.0962	-3.34173	2	0	0	0	1	4	0	0
TCONS_00068434	LINC00426	4.2469	2.71664	-0.644584	0.0103752	13.5636	13.1065	-0.4571	-3.37005	2	0	2	0	0	1	1	0
TCONS_00003178	PPCS	11.3373	18.3785	0.696945	0.0190741	45.7315	44.1375	-1.594	-3.48556	0	0	0	1	1	0	1	1
TCONS_00171241	HERC6	1.61005	1.01772	-0.661767	0.0103752	38.3205	36.8761	-1.4444	-3.76926	0	0	0	0	1	0	0	0
TCONS_00146596	S100B	10.7117	6.02278	-0.83068	0.0103752	84.3155	81.0639	-3.2516	-3.85647	0	0	0	0	0	1	1	1
TCONS_00166391	SIAH2	30.6743	40.4936	0.400665	0.0103752	92.6277	89.0455	-3.5822	-3.86731	0	0	0	1	0	0	1	0
TCONS_00096506	CDT1	33.6991	46.451	0.462998	0.0103752	59.2764	56.8944	-2.382	-4.01846	0	0	0	0	1	0	0	0
TCONS_00163493	ARF4	97.2436	75.0942	-0.372902	0.0103752	91.3043	87.4351	-3.8692	-4.2377	0	0	0	0	0	1	0	0
TCONS_00204948	NCF1B	17.8555	7.97071	-1.16359	0.0103752	56.8382	54.3846	-2.4536	-4.31682	0	0	0	0	3	0	0	0
TCONS_00046388	RP11-770G2.3.1	13.5448	9.79825	-0.467139	0.0328422	67.2635	64.2799	-2.9836	-4.43569	0	0	0	0	0	0	0	0
TCONS_00064855	MED13L	10.7789	14.4251	0.42037	0.0103752	65.4445	62.3737	-3.0708	-4.69222	1	0	0	0	1	1	1	0
TCONS_00030856	DNAJC12	2.56134	3.82642	0.579097	0.0328422	65.0438	61.9335	-3.1103	-4.78185	0	0	0	0	1	0	0	0
TCONS_00060416	SLC38A2	44.9952	58.0868	0.368439	0.0103752	78.298	74.4385	-3.8595	-4.92924	0	0	0	0	1	4	0	0
TCONS_00194714	PNRC1	11.0012	14.5939	0.407711	0.0264727	84.7661	80.3253	-4.4408	-5.23889	0	0	0	0	0	0	1	0
TCONS_00045322	CYBASC3	74.7239	37.1413	-1.00854	0.0103752	51.1328	48.2595	-2.8733	-5.61929	0	0	1	1	1	3	0	1
TCONS_00020812	CD48	12.24	16.7429	0.45195	0.0103752	97.3925	91.7057	-5.6868	-5.83905	0	0	0	0	0	0	0	0
TCONS_00143717	SLPI	11.1815	15.0658	0.43016	0.0264727	98.3404	92.5799	-5.7605	-5.85771	0	0	0	0	0	0	1	0
TCONS_00175932	PLAC8	40.327	26.0734	-0.629169	0.0103752	35.3597	33.0281	-2.3316	-6.59395	1	0	0	0	0	0	1	1
TCONS_00049555	HSPA8	905.422	705.347	-0.360257	0.0190741	52.6045	49.0402	-3.5643	-6.77566	1	0	0	4	1	2	1	0
TCONS_00090761	TPSAB1	27.1999	38.9867	0.519381	0.0103752	72.1931	67.2931	-4.9	-6.78735	0	0	0	0	0	0	0	0
TCONS_00139541	SMOX	10.6707	6.90873	-0.627167	0.0103752	89.761	83.5364	-6.2246	-6.93464	0	0	0	1	0	0	0	0
TCONS_00123473	WDR54	11.9665	17.1572	0.519814	0.0103752	70.8324	65.6765	-5.1559	-7.27901	0	0	0	0	2	1	1	0
TCONS_00035946	CD82	54.0928	39.7607	-0.444093	0.0103752	61.5604	56.8682	-4.6922	-7.62211	2	0	0	1	0	0	0	0
TCONS_00034404	TRIM22	9.35372	6.7242	-0.476177	0.0390845	48.3437	44.6051	-3.7386	-7.73338	0	0	0	1	0	0	0	0
TCONS_00116506	FCAR	15.7334	8.1745	-0.944627	0.0103752	56.2878	51.6745	-4.6133	-8.19591	0	0	0	0	1	0	1	1
TCONS_00155629	CACNA2D3	6.65587	9.82098	0.56124	0.0103752	83.0249	75.962	-7.0629	-8.50697	0	0	0	0	0	1	0	0
TCONS_00158498	SUCNR1	6.40704	3.68917	-0.796363	0.0103752	67.6483	61.7726	-5.8757	-8.68566	0	0	0	0	0	0	0	0
TCONS_00022308	CHI3L1	29.4557	13.1364	-1.16498	0.0190741	47.0749	42.8309	-4.244	-9.01542	0	0	0	0	0	0	1	1
TCONS_00186940	ZBED3	4.33576	6.20175	0.516391	0.0103752	59.4063	53.9208	-5.4855	-9.23387	0	0	0	0	0	0	0	0
TCONS_00116398	LILRA2	56.352	38.472	-0.550658	0.0103752	68.9433	61.8367	-7.1066	-10.3079	0	0	1	1	0	0	1	0
TCONS_00192553	TNF	1.3341	0.574558	-1.21534	0.0328422	25.637	22.94	-2.697	-10.52	0	0	0	1	0	0	0	0
TCONS_00002202	C1orf38	21.3842	14.7768	-0.533212	0.0103752	57.4795	51.4094	-6.0701	-10.5605	0	0	0	0	0	1	1	1
TCONS_00193212	PPARD	18.2525	29.1959	0.677674	0.0103752	81.9652	73.2733	-8.6919	-10.6044	0	0	0	0	1	0	1	0
TCONS_00101033	NQO1	11.4406	6.4098	-0.83581	0.0190741	23.0688	20.5859	-2.4829	-10.763	1	0	0	0	1	0	1	1
TCONS_00006129	C1orf162	11.8644	8.16586	-0.538968	0.0448533	71.3146	63.4153	-7.8993	-11.0767	0	0	0	0	1	1	1	1
TCONS_00056774	OAS3	5.39698	2.55549	-1.07855	0.0103752	51.2787	45.4591	-5.8196	-11.349	0	0	0	0	0	0	0	0
TCONS_00072091	LGALS3	25.7442	17.7105	-0.539643	0.0264727	86.907	76.4171	-10.4899	-12.0703	0	0	0	0	1	0	1	1
TCONS_00129704	MLPH	11.1043	4.74347	-1.22711	0.0103752	75.3851	65.532	-9.8531	-13.0704	1	0	0	0	0	0	0	0
TCONS_00167971	TFRC	18.9309	12.7332	-0.572155	0.0103752	73.7432	63.0157	-10.7275	-14.5471	0	0	0	0	1	1	0	0
TCONS_00010867	CENPF	12.5118	16.8001	0.425179	0.0103752	54.6174	46.3419	-8.2755	-15.1518	1	0	1	0	1	1	0	0
TCONS_00228184	TGFBR1	15.9476	9.09132	-0.810774	0.0103752	28.4897	23.581	-4.9087	-17.2297	1	0	0	1	0	0	1	1
TCONS_00093366	ITGAX	2.41528	1.24056	-0.9612	0.0103752	26.0708	21.4055	-4.6653	-17.8947	0	0	0	0	1	1	0	0
TCONS_00192716	HSPA1A	3.59365	1.99924	-0.845997	0.0264727	39.628	32.3667	-7.2613	-18.3237	0	0	0	0	0	0	0	0
TCONS_00180386	CENPH	29.7002	38.7047	0.382034	0.0190741	67.2347	54.8814	-12.3533	-18.3734	1	0	0	0	0	0	1	0
TCONS_00211912	HIP1	8.83819	5.03503	-0.811751	0.0103752	33.0242	26.1286	-6.8956	-20.8804	1	0	0	0	0	0	1	0
TCONS_00221452	TRIM35	7.47052	5.18907	-0.525733	0.0103752	63.7972	50.2939	-13.5033	-21.166	1	0	0	0	1	0	0	0
TCONS_00057607	AACS	13.9077	9.8168	-0.502555	0.0103752	64.3684	49.6483	-14.7201	-22.8685	1	0	0	0	0	1	0	0
TCONS_00042116	IRF7	5.57786	2.47086	-1.1747	0.0103752	57.965	44.6511	-13.3139	-22.9689	0	0	0	0	0	0	0	1
TCONS_00110044	CD300C	4.58378	2.1362	-1.10149	0.0390845	31.0704	23.414	-7.6564	-24.6421	0	0	0	0	0	0	0	1
TCONS_00165175	OSBPL11	2.0269	1.23038	-0.720172	0.0103752	41.7616	31.4246	-10.337	-24.7524	1	0	0	0	0	0	1	0
TCONS_00192552	TNF	1.64544	0.594119	-1.46965	0.0103752	31.62	23.721	-7.899	-24.981	0	0	0	1	0	0	0	0
TCONS_00214593	CLEC5A	11.9714	6.23406	-0.941347	0.0103752	35.3753	26.5373	-8.838	-24.9835	0	0	0	0	1	1	1	0
TCONS_00038369	ANKRD13D	21.0452	12.358	-0.768044	0.0103752	27.3546	19.3946	-7.96	-29.0993	1	0	0	1	2	3	0	1
TCONS_00022303	CHI3L1	4.18199	1.43632	-1.54181	0.0103752	6.6835	4.6831	-2.0004	-29.9304	1	0	0	1	0	0	0	1
TCONS_00086883	ATP8B4	9.26298	5.73659	-0.691283	0.0264727	23.4863	16.1482	-7.3381	-31.2442	3	0	0	0	0	2	1	0
TCONS_00092766	LAT	4.77671	1.43933	-1.73062	0.0448533	26.8287	18.4223	-8.4064	-31.3336	0	0	0	0	1	1	1	1
TCONS_00194399	KCNQ5	1.43792	0.842318	-0.771547	0.0103752	34.0067	22.0921	-11.9146	-35.036	1	0	0	0	1	1	0	0
TCONS_00225509	PLEC	6.88501	3.49087	-0.979872	0.0103752	25.0556	16.1969	-8.8587	-35.3562	0	0	0	0	0	0	1	0
TCONS_00077164	DNAAF2	1.99569	1.05251	-0.923058	0.0264727	36.0784	23.1228	-12.9556	-35.9096	1	0	0	0	0	0	0	0
TCONS_00014407	FGR	2.48431	0.739224	-1.74876	0.0103752	12.4589	7.8359	-4.623	-37.106	0	0	0	1	0	0	0	0
TCONS_00069873	RPL7P45	2.04573	1.02936	-0.990877	0.0190741	44.7827	26.2579	-18.5248	-41.366	0	0	0	0	0	0	1	0
TCONS_00202449	AC147651.3.1	1.45325	0.650499	-1.15966	0.0328422	32.1003	16.8975	-15.2028	-47.3603	0	0	0	0	0	0	0	0
TCONS_00219525	ZHX2	4.6864	1.55269	-1.59371	0.0103752	61.0123	32.0146	-28.9977	-47.5276	0	0	0	0	0	0	1	0
TCONS_00197086	NUP153	5.35917	2.62796	-1.02807	0.0390845	29.3337	14.9076	-14.4261	-49.1793	1	0	0	0	0	1	0	0
TCONS_00071948	GNG2	3.04593	1.85373	-0.716451	0.0103752	20.1632	9.4396	-10.7236	-53.184	1	0	0	0	0	0	0	1
TCONS_00073221	AC005280.1	7.25327	2.72088	-1.41456	0.0103752	56.4672	22.8759	-33.5913	-59.4882	0	0	0	0	0	0	0	0
TCONS_00184644	RGS14	3.6508	1.37908	-1.40451	0.0103752	65.5538	26.4654	-39.0884	-59.628	0	0	0	0	0	0	0	0
TCONS_00032513	ARL3	8.43743	2.7997	-1.59153	0.0448533	28.4262	11.1281	-17.2981	-60.8527	0	0	0	0	0	0	0	1
TCONS_00176601	CENPE	2.00267	0.863503	-1.21365	0.0103752	25.9531	8.9428	-17.0103	-65.5425	1	0	0	0	0	2	0	0
TCONS_00185132	RP11-43F13.3.1	0.550338	2.15325	1.96813	0.0103752	NA	NA	NA		NA	NA	NA	NA	NA	NA	NA	NA
TCONS_00013262	DHRS3	0.787665	2.88276	1.87179	0.0103752	NA	NA	NA		NA	NA	NA	NA	NA	NA	NA	NA
TCONS_00162317	PFKFB4	3.91364	12.96	1.72748	0.0103752	NA	NA	NA		NA	NA	NA	NA	NA	NA	NA	NA
TCONS_00105786	CD300A	1.64753	3.91185	1.24755	0.0103752	NA	NA	NA		NA	NA	NA	NA	NA	NA	NA	NA
TCONS_00206914	RP5-884M6.1.1	2.17846	5.15875	1.24371	0.0390845	NA	NA	NA		NA	NA	NA	NA	NA	NA	NA	NA
TCONS_00051522	KIAA1467	2.06827	4.01392	0.956586	0.0103752	NA	NA	NA		NA	NA	NA	NA	NA	NA	NA	NA
TCONS_00087167	RSL24D1	63.6904	106.651	0.743746	0.0103752	NA	NA	NA		NA	NA	NA	NA	NA	NA	NA	NA
TCONS_00067568	FARP1	0.820723	1.34902	0.71695	0.0264727	NA	NA	NA		NA	NA	NA	NA	NA	NA	NA	NA
TCONS_00009911	NR5A2	1.43981	2.36003	0.712925	0.0103752	NA	NA	NA		NA	NA	NA	NA	NA	NA	NA	NA
TCONS_00143735	SDC4	7.07986	11.316	0.676577	0.0103752	NA	NA	NA		NA	NA	NA	NA	NA	NA	NA	NA
TCONS_00153865	TRIM71	1.13495	1.80484	0.669233	0.0103752	NA	NA	NA		NA	NA	NA	NA	NA	NA	NA	NA
TCONS_00182062	CTB-36H16.2.1	0.807797	1.27896	0.662903	0.0264727	NA	NA	NA		NA	NA	NA	NA	NA	NA	NA	NA
TCONS_00198248	HLA-DRB5	13.6391	21.3936	0.649436	0.0103752	NA	NA	NA		NA	NA	NA	NA	NA	NA	NA	NA
TCONS_00210016	IGF2BP3	19.9342	31.1038	0.641847	0.0103752	NA	NA	NA		NA	NA	NA	NA	NA	NA	NA	NA
TCONS_00027789	SFXN2	4.27064	6.42603	0.589475	0.0103752	NA	NA	NA		NA	NA	NA	NA	NA	NA	NA	NA
TCONS_00119024	PRX	1.25644	1.85872	0.564968	0.0103752	NA	NA	NA		NA	NA	NA	NA	NA	NA	NA	NA
TCONS_00174406	PPARGC1A	2.64422	3.89086	0.557249	0.0103752	NA	NA	NA		NA	NA	NA	NA	NA	NA	NA	NA
TCONS_00203626	PLEKHA8	1.60469	2.36043	0.556752	0.0103752	NA	NA	NA		NA	NA	NA	NA	NA	NA	NA	NA
TCONS_00109487	ANKRD40	9.34555	13.7252	0.554476	0.0103752	NA	NA	NA		NA	NA	NA	NA	NA	NA	NA	NA
TCONS_00006673	PEX11B	11.4898	16.8486	0.552268	0.0103752	NA	NA	NA		NA	NA	NA	NA	NA	NA	NA	NA
TCONS_00195434	AKAP7	1.33061	1.93805	0.542516	0.0103752	NA	NA	NA		NA	NA	NA	NA	NA	NA	NA	NA
TCONS_00080784	GOLGA8H	0.939217	1.36713	0.541621	0.0390845	NA	NA	NA		NA	NA	NA	NA	NA	NA	NA	NA
TCONS_00135594	CACNB4	1.5411	2.19045	0.507271	0.0103752	NA	NA	NA		NA	NA	NA	NA	NA	NA	NA	NA
TCONS_00104276	IGFBP4	3.19432	4.47357	0.485915	0.0103752	NA	NA	NA		NA	NA	NA	NA	NA	NA	NA	NA
TCONS_00192951	HLA-DRA	26.1469	36.5901	0.484817	0.0103752	NA	NA	NA		NA	NA	NA	NA	NA	NA	NA	NA
TCONS_00063921	GNPTAB	9.75682	13.6157	0.480793	0.0103752	NA	NA	NA		NA	NA	NA	NA	NA	NA	NA	NA
TCONS_00003032	RLF	5.15967	7.19898	0.480513	0.0103752	NA	NA	NA		NA	NA	NA	NA	NA	NA	NA	NA
TCONS_00080769	AC026150.8.1	12.9448	18.0549	0.480018	0.0103752	NA	NA	NA		NA	NA	NA	NA	NA	NA	NA	NA
TCONS_00087622	RP11-299H22.6.1	3.84664	5.32591	0.469428	0.0264727	NA	NA	NA		NA	NA	NA	NA	NA	NA	NA	NA
TCONS_00075694	CTD-2552B11.4.1	1.21875	1.6799	0.462969	0.0103752	NA	NA	NA		NA	NA	NA	NA	NA	NA	NA	NA
TCONS_00231097	B4GALT1	13.1528	18.1201	0.462219	0.0103752	NA	NA	NA		NA	NA	NA	NA	NA	NA	NA	NA
TCONS_00034744	RP11-1H15.2.1	7.55355	10.3965	0.460868	0.0103752	NA	NA	NA		NA	NA	NA	NA	NA	NA	NA	NA
TCONS_00006442	PHGDH	122.37	166.902	0.447752	0.0103752	NA	NA	NA		NA	NA	NA	NA	NA	NA	NA	NA
TCONS_00144154	ATP9A	1.40197	1.90798	0.444591	0.0103752	NA	NA	NA		NA	NA	NA	NA	NA	NA	NA	NA
TCONS_00170841	STBD1	2.3659	3.21013	0.440247	0.0103752	NA	NA	NA		NA	NA	NA	NA	NA	NA	NA	NA
TCONS_00187909	FEM1C	5.83058	7.79497	0.418904	0.0103752	NA	NA	NA		NA	NA	NA	NA	NA	NA	NA	NA
TCONS_00034561	PPFIBP2	2.16263	2.88167	0.414115	0.0103752	NA	NA	NA		NA	NA	NA	NA	NA	NA	NA	NA
TCONS_00055577	AC025260.1	1.30345	1.72518	0.404411	0.0103752	NA	NA	NA		NA	NA	NA	NA	NA	NA	NA	NA
TCONS_00102073	SLC7A5	105.187	139.028	0.402422	0.0103752	NA	NA	NA		NA	NA	NA	NA	NA	NA	NA	NA
TCONS_00232006	KLF9	2.54677	3.3588	0.399277	0.0103752	NA	NA	NA		NA	NA	NA	NA	NA	NA	NA	NA
TCONS_00004571	PDE4B	3.10103	4.0833	0.396988	0.0103752	NA	NA	NA		NA	NA	NA	NA	NA	NA	NA	NA
TCONS_00232448	NFIL3	4.06057	5.3405	0.395293	0.0103752	NA	NA	NA		NA	NA	NA	NA	NA	NA	NA	NA
TCONS_00221287	TNFRSF10D	2.50203	3.27953	0.390391	0.0103752	NA	NA	NA		NA	NA	NA	NA	NA	NA	NA	NA
TCONS_00226090	RP11-509J21.1.1	1.84594	2.40867	0.38388	0.0103752	NA	NA	NA		NA	NA	NA	NA	NA	NA	NA	NA
TCONS_00104068	AATF	31.7566	40.6452	0.356027	0.0103752	NA	NA	NA		NA	NA	NA	NA	NA	NA	NA	NA
TCONS_00183417	GRPEL2	8.53832	10.8557	0.346427	0.0328422	NA	NA	NA		NA	NA	NA	NA	NA	NA	NA	NA
TCONS_00043668	RP11-466H18.1.1	534.377	676.596	0.340437	0.0264727	NA	NA	NA		NA	NA	NA	NA	NA	NA	NA	NA
TCONS_00124585	MRPS9	20.1454	25.3085	0.329174	0.0328422	NA	NA	NA		NA	NA	NA	NA	NA	NA	NA	NA
TCONS_00085858	AQR	10.5227	13.1184	0.318088	0.0390845	NA	NA	NA		NA	NA	NA	NA	NA	NA	NA	NA
TCONS_00097447	SEPX1	25.7944	20.5893	-0.325167	0.0448533	NA	NA	NA		NA	NA	NA	NA	NA	NA	NA	NA
TCONS_00003039	ZMPSTE24	23.4035	18.4961	-0.339507	0.0328422	NA	NA	NA		NA	NA	NA	NA	NA	NA	NA	NA
TCONS_00073463	BATF	37.1782	29.1497	-0.350975	0.0190741	NA	NA	NA		NA	NA	NA	NA	NA	NA	NA	NA
TCONS_00002389	SERINC2	48.1217	37.6918	-0.352438	0.0103752	NA	NA	NA		NA	NA	NA	NA	NA	NA	NA	NA
TCONS_00117894	MIR24-2	4.48986	3.50967	-0.355335	0.0328422	NA	NA	NA		NA	NA	NA	NA	NA	NA	NA	NA
TCONS_00115056	MIA	26.4947	20.5872	-0.363956	0.0328422	NA	NA	NA		NA	NA	NA	NA	NA	NA	NA	NA
TCONS_00109562	MMD	9.33982	7.24961	-0.365491	0.0390845	NA	NA	NA		NA	NA	NA	NA	NA	NA	NA	NA
TCONS_00113742	JUNB	46.3981	35.8777	-0.370978	0.0103752	NA	NA	NA		NA	NA	NA	NA	NA	NA	NA	NA
TCONS_00070376	RNASE3	94.8519	72.4362	-0.388966	0.0103752	NA	NA	NA		NA	NA	NA	NA	NA	NA	NA	NA
TCONS_00138772	MYEOV2	18.4181	14.0508	-0.390479	0.0103752	NA	NA	NA		NA	NA	NA	NA	NA	NA	NA	NA
TCONS_00175947	HPSE	1.97861	1.50428	-0.395412	0.0390845	NA	NA	NA		NA	NA	NA	NA	NA	NA	NA	NA
TCONS_00025298	BAMBI	7.2563	5.4629	-0.409566	0.0103752	NA	NA	NA		NA	NA	NA	NA	NA	NA	NA	NA
TCONS_00050253	B4GALNT3	7.08235	5.31395	-0.414444	0.0103752	NA	NA	NA		NA	NA	NA	NA	NA	NA	NA	NA
TCONS_00191444	CD83	5.12121	3.83175	-0.418481	0.0448533	NA	NA	NA		NA	NA	NA	NA	NA	NA	NA	NA
TCONS_00226600	ANXA2P2	7.9957	5.97585	-0.42008	0.0103752	NA	NA	NA		NA	NA	NA	NA	NA	NA	NA	NA
TCONS_00182393	TCF7	2.50097	1.82971	-0.450868	0.0390845	NA	NA	NA		NA	NA	NA	NA	NA	NA	NA	NA
TCONS_00142316	FASTKD5	12.2695	8.88052	-0.46636	0.0103752	NA	NA	NA		NA	NA	NA	NA	NA	NA	NA	NA
TCONS_00197323	HIST1H2BK	10.5687	7.61969	-0.472001	0.0103752	NA	NA	NA		NA	NA	NA	NA	NA	NA	NA	NA
TCONS_00040715	SIDT2	4.19483	3.02389	-0.472205	0.0103752	NA	NA	NA		NA	NA	NA	NA	NA	NA	NA	NA
TCONS_00024187	RP4-799D16.1.1	3.40445	2.43642	-0.482657	0.0103752	NA	NA	NA		NA	NA	NA	NA	NA	NA	NA	NA
TCONS_00022579	YOD1	7.72751	5.50879	-0.488268	0.0103752	NA	NA	NA		NA	NA	NA	NA	NA	NA	NA	NA
TCONS_00121617	EMILIN1	1.27673	0.904977	-0.496507	0.0264727	NA	NA	NA		NA	NA	NA	NA	NA	NA	NA	NA
TCONS_00157127	PARP14	4.04789	2.85421	-0.504079	0.0103752	NA	NA	NA		NA	NA	NA	NA	NA	NA	NA	NA
TCONS_00183571	SLC36A1	3.77906	2.65462	-0.509522	0.0103752	NA	NA	NA		NA	NA	NA	NA	NA	NA	NA	NA
TCONS_00198800	GLO1	655.858	456.875	-0.521584	0.0103752	NA	NA	NA		NA	NA	NA	NA	NA	NA	NA	NA
TCONS_00185134	SLC12A7	5.37139	3.72201	-0.529211	0.0103752	NA	NA	NA		NA	NA	NA	NA	NA	NA	NA	NA
TCONS_00070379	RNASE2	427.693	294.608	-0.537778	0.0103752	NA	NA	NA		NA	NA	NA	NA	NA	NA	NA	NA
TCONS_00113342	C19orf59	41.4169	28.394	-0.544634	0.0103752	NA	NA	NA		NA	NA	NA	NA	NA	NA	NA	NA
TCONS_00008525	HSPA6	2.02582	1.37973	-0.554117	0.0103752	NA	NA	NA		NA	NA	NA	NA	NA	NA	NA	NA
TCONS_00228120	TDRD7	6.25728	4.24602	-0.559425	0.0103752	NA	NA	NA		NA	NA	NA	NA	NA	NA	NA	NA
TCONS_00001376	PADI2	4.39349	2.96153	-0.569025	0.0103752	NA	NA	NA		NA	NA	NA	NA	NA	NA	NA	NA
TCONS_00042445	PHLDA2	5.00733	3.35971	-0.575707	0.0103752	NA	NA	NA		NA	NA	NA	NA	NA	NA	NA	NA
TCONS_00142811	THBD	3.28126	2.18497	-0.586638	0.0103752	NA	NA	NA		NA	NA	NA	NA	NA	NA	NA	NA
TCONS_00212007	FGL2	10.1605	6.64005	-0.613702	0.0328422	NA	NA	NA		NA	NA	NA	NA	NA	NA	NA	NA
TCONS_00010130	PPFIA4	4.60938	2.97409	-0.632121	0.0264727	NA	NA	NA		NA	NA	NA	NA	NA	NA	NA	NA
TCONS_00152537	FAM116B	1.91702	1.23381	-0.635748	0.0264727	NA	NA	NA		NA	NA	NA	NA	NA	NA	NA	NA
TCONS_00089301	RPS17L	31.9092	20.3923	-0.645947	0.0103752	NA	NA	NA		NA	NA	NA	NA	NA	NA	NA	NA
TCONS_00183899	FABP6	5.76316	3.40664	-0.758511	0.0103752	NA	NA	NA		NA	NA	NA	NA	NA	NA	NA	NA
TCONS_00234205	NTNG2	2.57409	1.51236	-0.767267	0.0448533	NA	NA	NA		NA	NA	NA	NA	NA	NA	NA	NA
TCONS_00034018	LSP1	43.7321	25.3528	-0.786546	0.0103752	NA	NA	NA		NA	NA	NA	NA	NA	NA	NA	NA
TCONS_00154854	CAMP	3.31255	1.91683	-0.789217	0.0103752	NA	NA	NA		NA	NA	NA	NA	NA	NA	NA	NA
TCONS_00162480	SLC25A20	6.72375	3.88855	-0.790035	0.0103752	NA	NA	NA		NA	NA	NA	NA	NA	NA	NA	NA
TCONS_00234408	FCN1	9.9217	5.72806	-0.792541	0.0103752	NA	NA	NA		NA	NA	NA	NA	NA	NA	NA	NA
TCONS_00115369	RELB	3.54469	2.00743	-0.820313	0.0103752	NA	NA	NA		NA	NA	NA	NA	NA	NA	NA	NA
TCONS_00004997	IFI44	1.62795	0.903821	-0.848949	0.0103752	NA	NA	NA		NA	NA	NA	NA	NA	NA	NA	NA
TCONS_00030067	ZNF37BP	1.22582	0.678552	-0.853221	0.0103752	NA	NA	NA		NA	NA	NA	NA	NA	NA	NA	NA
TCONS_00050505	C12orf5	4.84916	2.67601	-0.85765	0.0103752	NA	NA	NA		NA	NA	NA	NA	NA	NA	NA	NA
TCONS_00126443	DHRS9	1.79866	0.991736	-0.858892	0.0103752	NA	NA	NA		NA	NA	NA	NA	NA	NA	NA	NA
TCONS_00056998	CCDC64	1.50384	0.823669	-0.868512	0.0103752	NA	NA	NA		NA	NA	NA	NA	NA	NA	NA	NA
TCONS_00070373	RNASE6	9.9819	5.44996	-0.873068	0.0103752	NA	NA	NA		NA	NA	NA	NA	NA	NA	NA	NA
TCONS_00135909	FAP	1.99193	1.0846	-0.877001	0.0103752	NA	NA	NA		NA	NA	NA	NA	NA	NA	NA	NA
TCONS_00210722	AC011738.4.1	1.19464	0.629169	-0.925054	0.0190741	NA	NA	NA		NA	NA	NA	NA	NA	NA	NA	NA
TCONS_00065350	HPD	1.39696	0.712569	-0.971193	0.0103752	NA	NA	NA		NA	NA	NA	NA	NA	NA	NA	NA
TCONS_00034116	CD81	1.33008	0.668183	-0.993198	0.0328422	NA	NA	NA		NA	NA	NA	NA	NA	NA	NA	NA
TCONS_00109607	BZRAP1	1.69305	0.815804	-1.05333	0.0103752	NA	NA	NA		NA	NA	NA	NA	NA	NA	NA	NA
TCONS_00000133	ISG15	69.4076	31.8287	-1.12476	0.0103752	NA	NA	NA		NA	NA	NA	NA	NA	NA	NA	NA
TCONS_00109602	MPO	1.44953	0.659876	-1.13532	0.0103752	NA	NA	NA		NA	NA	NA	NA	NA	NA	NA	NA
TCONS_00115547	C5AR1	3.28415	1.45998	-1.16958	0.0103752	NA	NA	NA		NA	NA	NA	NA	NA	NA	NA	NA
TCONS_00143581	MAFB	3.7853	1.57871	-1.26166	0.0103752	NA	NA	NA		NA	NA	NA	NA	NA	NA	NA	NA
	OLFML2B	2.24647	0.902954	-1.31493	0.0103752	NA	NA	NA		NA	NA	NA	NA	NA	NA	NA	NA
TCONS_00098126	SOCS1	1.91125	0.764433	-1.32205	0.0103752	NA	NA	NA		NA	NA	NA	NA	NA	NA	NA	NA
TCONS_00007353	S100A9	11.6035	4.58966	-1.3381	0.0103752	NA	NA	NA		NA	NA	NA	NA	NA	NA	NA	NA
TCONS_00179243	RP11-321E2.3.1	4.33448	1.70994	-1.34191	0.0103752	NA	NA	NA		NA	NA	NA	NA	NA	NA	NA	NA
TCONS_00022549	FAIM3	1.61137	0.604867	-1.4136	0.0103752	NA	NA	NA		NA	NA	NA	NA	NA	NA	NA	NA
TCONS_00103964	CCL2	80.0695	29.7844	-1.4267	0.0103752	NA	NA	NA		NA	NA	NA	NA	NA	NA	NA	NA
TCONS_00113273	EMR1	1.13625	0.413816	-1.45722	0.0103752	NA	NA	NA		NA	NA	NA	NA	NA	NA	NA	NA
TCONS_00108030	CCL3	9.01944	3.1243	-1.52951	0.0103752	NA	NA	NA		NA	NA	NA	NA	NA	NA	NA	NA
TCONS_00019667	S100A8	5.9829	2.05493	-1.54176	0.0103752	NA	NA	NA		NA	NA	NA	NA	NA	NA	NA	NA
TCONS_00026901	C10orf99	4.20972	1.39218	-1.59637	0.0103752	NA	NA	NA		NA	NA	NA	NA	NA	NA	NA	NA
TCONS_00147438	RGL4	5.28662	1.58365	-1.7391	0.0103752	NA	NA	NA		NA	NA	NA	NA	NA	NA	NA	NA
TCONS_00070584	TRDJ3	6.37914	1.8334	-1.79884	0.0103752	NA	NA	NA		NA	NA	NA	NA	NA	NA	NA	NA
TCONS_00201345	IL22RA2	1.49748	0.420289	-1.83309	0.0103752	NA	NA	NA		NA	NA	NA	NA	NA	NA	NA	NA
TCONS_00070582	TRDC	1.27095	0.344484	-1.8834	0.0103752	NA	NA	NA		NA	NA	NA	NA	NA	NA	NA	NA
TCONS_00116472	KIR2DL4	1.30178	0.340719	-1.93384	0.0103752	NA	NA	NA		NA	NA	NA	NA	NA	NA	NA	NA
TCONS_00115546	C5AR1	1.1276	0.278289	-2.0186	0.0103752	NA	NA	NA		NA	NA	NA	NA	NA	NA	NA	NA
TCONS_00175471	PPBP	15.7828	3.69769	-2.09366	0.0103752	NA	NA	NA		NA	NA	NA	NA	NA	NA	NA	NA
TCONS_00103965	CCL7	5.91667	1.21107	-2.2885	0.0103752	NA	NA	NA		NA	NA	NA	NA	NA	NA	NA	NA
